# Supplementary material for: Predicting sediment and nutrient concentrations from high-frequency water-quality data
Source: PLoS One. 2019 Aug 30;14(8):e0215503. doi: 10.1371/journal.pone.0215503 (PMC6716630; doi:10.1371/journal.pone.0215503)
Supplement: S1 File — Water-quality data files used to fit and predict from the TSS and NOx models using the R script herein. (ZIP) [file pone.0215503.s001.zip]

Archive with 10 entries (10 files):
- MR_sensor.csv
- NoxLabData_SCH_PRD_MRD.csv
- NOx_pred_overlap.csv
- PR_sensor.csv
- SC_sensor.csv
- TSSTurbLabData_SCH_PRD_MRD.csv
- TSS_pred_overlap.csv
- TurbSensor.csv
- LabSensorData_SCH_PRD_MRD.csv
- LeighEtal_26Mar2019.R
