# Supplementary material for: Predicting sediment and nutrient concentrations from high-frequency water-quality data
Source: PLoS One. 2019 Aug 30;14(8):e0215503. doi: 10.1371/journal.pone.0215503 (PMC6716630; doi:10.1371/journal.pone.0215503)
Supplement: S1 File — Water-quality data files used to fit and predict from the TSS and NOx models using the R script herein. (ZIP) [file pone.0215503.s001.zip › MR_sensor.csv]

StationName	DateTime	Cond_Sensor	Turb_Sensor	Level_Sensor	Site	lvl
Mulgrave at Deeral	12/03/2017 0:00	NA	NA	10.34	MR	TRUE
Mulgrave at Deeral	12/03/2017 0:08	NA	NA	NA	MR	FALSE
Mulgrave at Deeral	12/03/2017 0:10	59.04	3.32	10.3	MR	TRUE
Mulgrave at Deeral	12/03/2017 0:18	NA	NA	NA	MR	FALSE
Mulgrave at Deeral	12/03/2017 0:20	NA	NA	10.25	MR	TRUE
Mulgrave at Deeral	12/03/2017 0:28	NA	NA	NA	MR	FALSE
Mulgrave at Deeral	12/03/2017 0:30	NA	NA	10.2	MR	TRUE
Mulgrave at Deeral	12/03/2017 0:38	NA	NA	NA	MR	FALSE
Mulgrave at Deeral	12/03/2017 0:40	NA	NA	10.15	MR	TRUE
Mulgrave at Deeral	12/03/2017 0:48	NA	NA	NA	MR	FALSE
Mulgrave at Deeral	12/03/2017 0:50	NA	NA	10.1	MR	TRUE
Mulgrave at Deeral	12/03/2017 0:58	NA	NA	NA	MR	FALSE
Mulgrave at Deeral	12/03/2017 1:00	NA	NA	10.05	MR	TRUE
Mulgrave at Deeral	12/03/2017 1:10	59.14	2.86	NA	MR	FALSE
Mulgrave at Deeral	12/03/2017 1:20	NA	NA	9.97	MR	TRUE
Mulgrave at Deeral	12/03/2017 1:40	NA	NA	9.91	MR	TRUE
Mulgrave at Deeral	12/03/2017 1:50	NA	NA	9.88	MR	TRUE
Mulgrave at Deeral	12/03/2017 2:00	NA	NA	9.84	MR	TRUE
Mulgrave at Deeral	12/03/2017 2:10	61.83	3.26	9.81	MR	TRUE
Mulgrave at Deeral	12/03/2017 2:20	NA	NA	9.78	MR	TRUE
Mulgrave at Deeral	12/03/2017 2:40	NA	NA	9.73	MR	TRUE
Mulgrave at Deeral	12/03/2017 3:00	NA	NA	9.69	MR	TRUE
Mulgrave at Deeral	12/03/2017 3:20	NA	NA	9.64	MR	TRUE
Mulgrave at Deeral	12/03/2017 3:40	NA	NA	9.61	MR	TRUE
Mulgrave at Deeral	12/03/2017 4:00	NA	NA	9.58	MR	TRUE
Mulgrave at Deeral	12/03/2017 5:00	NA	NA	9.62	MR	TRUE
Mulgrave at Deeral	12/03/2017 5:10	NA	NA	9.68	MR	TRUE
Mulgrave at Deeral	12/03/2017 5:20	NA	NA	9.77	MR	TRUE
Mulgrave at Deeral	12/03/2017 5:30	NA	NA	9.84	MR	TRUE
Mulgrave at Deeral	12/03/2017 5:40	NA	NA	9.92	MR	TRUE
Mulgrave at Deeral	12/03/2017 5:50	NA	NA	10.01	MR	TRUE
Mulgrave at Deeral	12/03/2017 6:00	NA	NA	10.1	MR	TRUE
Mulgrave at Deeral	12/03/2017 6:08	NA	NA	NA	MR	FALSE
Mulgrave at Deeral	12/03/2017 6:10	85.43	3.17	10.18	MR	TRUE
Mulgrave at Deeral	12/03/2017 6:18	NA	NA	NA	MR	FALSE
Mulgrave at Deeral	12/03/2017 6:20	NA	NA	10.27	MR	TRUE
Mulgrave at Deeral	12/03/2017 6:28	NA	NA	NA	MR	FALSE
Mulgrave at Deeral	12/03/2017 6:30	NA	NA	10.37	MR	TRUE
Mulgrave at Deeral	12/03/2017 6:38	NA	NA	NA	MR	FALSE
Mulgrave at Deeral	12/03/2017 6:40	NA	NA	10.47	MR	TRUE
Mulgrave at Deeral	12/03/2017 6:48	NA	NA	NA	MR	FALSE
Mulgrave at Deeral	12/03/2017 6:50	NA	NA	10.56	MR	FALSE
Mulgrave at Deeral	12/03/2017 6:58	NA	NA	NA	MR	FALSE
Mulgrave at Deeral	12/03/2017 7:00	NA	NA	10.64	MR	FALSE
Mulgrave at Deeral	12/03/2017 7:08	NA	NA	NA	MR	FALSE
Mulgrave at Deeral	12/03/2017 7:10	121.99	2.67	10.71	MR	FALSE
Mulgrave at Deeral	12/03/2017 7:18	NA	NA	NA	MR	FALSE
Mulgrave at Deeral	12/03/2017 7:20	NA	NA	10.79	MR	FALSE
Mulgrave at Deeral	12/03/2017 7:28	NA	NA	NA	MR	FALSE
Mulgrave at Deeral	12/03/2017 7:30	NA	NA	10.86	MR	FALSE
Mulgrave at Deeral	12/03/2017 7:38	NA	NA	NA	MR	FALSE
Mulgrave at Deeral	12/03/2017 7:40	NA	NA	10.93	MR	FALSE
Mulgrave at Deeral	12/03/2017 7:48	NA	NA	NA	MR	FALSE
Mulgrave at Deeral	12/03/2017 7:50	NA	NA	11	MR	FALSE
Mulgrave at Deeral	12/03/2017 7:58	NA	NA	NA	MR	FALSE
Mulgrave at Deeral	12/03/2017 8:00	NA	NA	11.06	MR	FALSE
Mulgrave at Deeral	12/03/2017 8:08	NA	NA	NA	MR	FALSE
Mulgrave at Deeral	12/03/2017 8:10	197.61	3.15	11.12	MR	FALSE
Mulgrave at Deeral	12/03/2017 8:18	NA	NA	NA	MR	FALSE
Mulgrave at Deeral	12/03/2017 8:20	NA	NA	11.18	MR	FALSE
Mulgrave at Deeral	12/03/2017 8:28	NA	NA	NA	MR	FALSE
Mulgrave at Deeral	12/03/2017 8:30	NA	NA	11.23	MR	FALSE
Mulgrave at Deeral	12/03/2017 8:38	NA	NA	NA	MR	FALSE
Mulgrave at Deeral	12/03/2017 8:40	NA	NA	11.29	MR	FALSE
Mulgrave at Deeral	12/03/2017 8:48	NA	NA	NA	MR	FALSE
Mulgrave at Deeral	12/03/2017 8:50	NA	NA	11.33	MR	FALSE
Mulgrave at Deeral	12/03/2017 8:58	NA	NA	NA	MR	FALSE
Mulgrave at Deeral	12/03/2017 9:00	NA	NA	11.37	MR	FALSE
Mulgrave at Deeral	12/03/2017 9:08	NA	NA	NA	MR	FALSE
Mulgrave at Deeral	12/03/2017 9:10	635.75	3.25	11.42	MR	FALSE
Mulgrave at Deeral	12/03/2017 9:18	NA	NA	NA	MR	FALSE
Mulgrave at Deeral	12/03/2017 9:28	NA	NA	NA	MR	FALSE
Mulgrave at Deeral	12/03/2017 9:30	NA	NA	11.47	MR	FALSE
Mulgrave at Deeral	12/03/2017 9:38	NA	NA	NA	MR	FALSE
Mulgrave at Deeral	12/03/2017 9:48	NA	NA	NA	MR	FALSE
Mulgrave at Deeral	12/03/2017 9:58	NA	NA	NA	MR	FALSE
Mulgrave at Deeral	12/03/2017 10:00	NA	NA	11.49	MR	FALSE
Mulgrave at Deeral	12/03/2017 10:08	NA	NA	NA	MR	FALSE
Mulgrave at Deeral	12/03/2017 10:10	886.74	3.33	NA	MR	FALSE
Mulgrave at Deeral	12/03/2017 10:18	NA	NA	NA	MR	FALSE
Mulgrave at Deeral	12/03/2017 10:20	NA	NA	11.46	MR	FALSE
Mulgrave at Deeral	12/03/2017 10:28	NA	NA	NA	MR	FALSE
Mulgrave at Deeral	12/03/2017 10:30	NA	NA	11.42	MR	FALSE
Mulgrave at Deeral	12/03/2017 10:38	NA	NA	NA	MR	FALSE
Mulgrave at Deeral	12/03/2017 10:40	NA	NA	11.37	MR	FALSE
Mulgrave at Deeral	12/03/2017 10:48	NA	NA	NA	MR	FALSE
Mulgrave at Deeral	12/03/2017 10:50	NA	NA	11.32	MR	FALSE
Mulgrave at Deeral	12/03/2017 10:58	NA	NA	NA	MR	FALSE
Mulgrave at Deeral	12/03/2017 11:00	NA	NA	11.28	MR	FALSE
Mulgrave at Deeral	12/03/2017 11:08	NA	NA	NA	MR	FALSE
Mulgrave at Deeral	12/03/2017 11:10	354.12	4.86	11.23	MR	FALSE
Mulgrave at Deeral	12/03/2017 11:18	NA	NA	NA	MR	FALSE
Mulgrave at Deeral	12/03/2017 11:20	NA	NA	11.17	MR	FALSE
Mulgrave at Deeral	12/03/2017 11:28	NA	NA	NA	MR	FALSE
Mulgrave at Deeral	12/03/2017 11:30	NA	NA	11.12	MR	FALSE
Mulgrave at Deeral	12/03/2017 11:38	NA	NA	NA	MR	FALSE
Mulgrave at Deeral	12/03/2017 11:40	NA	NA	11.07	MR	FALSE
Mulgrave at Deeral	12/03/2017 11:48	NA	NA	NA	MR	FALSE
Mulgrave at Deeral	12/03/2017 11:50	NA	NA	11.01	MR	FALSE
Mulgrave at Deeral	12/03/2017 11:58	NA	NA	NA	MR	FALSE
Mulgrave at Deeral	12/03/2017 12:00	NA	NA	10.95	MR	FALSE
Mulgrave at Deeral	12/03/2017 12:08	NA	NA	NA	MR	FALSE
Mulgrave at Deeral	12/03/2017 12:10	138.02	4.33	10.89	MR	FALSE
Mulgrave at Deeral	12/03/2017 12:18	NA	NA	NA	MR	FALSE
Mulgrave at Deeral	12/03/2017 12:20	NA	NA	10.82	MR	FALSE
Mulgrave at Deeral	12/03/2017 12:28	NA	NA	NA	MR	FALSE
Mulgrave at Deeral	12/03/2017 12:30	NA	NA	10.75	MR	FALSE
Mulgrave at Deeral	12/03/2017 12:38	NA	NA	NA	MR	FALSE
Mulgrave at Deeral	12/03/2017 12:40	NA	NA	10.68	MR	FALSE
Mulgrave at Deeral	12/03/2017 12:48	NA	NA	NA	MR	FALSE
Mulgrave at Deeral	12/03/2017 12:50	NA	NA	10.61	MR	FALSE
Mulgrave at Deeral	12/03/2017 12:58	NA	NA	NA	MR	FALSE
Mulgrave at Deeral	12/03/2017 13:00	NA	NA	10.55	MR	FALSE
Mulgrave at Deeral	12/03/2017 13:08	NA	NA	NA	MR	FALSE
Mulgrave at Deeral	12/03/2017 13:10	80.2	4.15	10.48	MR	TRUE
Mulgrave at Deeral	12/03/2017 13:18	NA	NA	NA	MR	FALSE
Mulgrave at Deeral	12/03/2017 13:20	NA	NA	10.42	MR	TRUE
Mulgrave at Deeral	12/03/2017 13:28	NA	NA	NA	MR	FALSE
Mulgrave at Deeral	12/03/2017 13:30	NA	NA	10.36	MR	TRUE
Mulgrave at Deeral	12/03/2017 13:38	NA	NA	NA	MR	FALSE
Mulgrave at Deeral	12/03/2017 13:40	NA	NA	10.3	MR	TRUE
Mulgrave at Deeral	12/03/2017 13:48	NA	NA	NA	MR	FALSE
Mulgrave at Deeral	12/03/2017 13:50	NA	NA	10.25	MR	TRUE
Mulgrave at Deeral	12/03/2017 13:58	NA	NA	NA	MR	FALSE
Mulgrave at Deeral	12/03/2017 14:00	NA	NA	10.2	MR	TRUE
Mulgrave at Deeral	12/03/2017 14:08	NA	NA	NA	MR	FALSE
Mulgrave at Deeral	12/03/2017 14:10	70.65	3.22	10.15	MR	TRUE
Mulgrave at Deeral	12/03/2017 14:18	NA	NA	NA	MR	FALSE
Mulgrave at Deeral	12/03/2017 14:20	NA	NA	10.11	MR	TRUE
Mulgrave at Deeral	12/03/2017 14:28	NA	NA	NA	MR	FALSE
Mulgrave at Deeral	12/03/2017 14:30	NA	NA	10.07	MR	TRUE
Mulgrave at Deeral	12/03/2017 14:40	NA	NA	10.02	MR	TRUE
Mulgrave at Deeral	12/03/2017 15:00	NA	NA	9.96	MR	TRUE
Mulgrave at Deeral	12/03/2017 15:10	65.61	3.08	9.93	MR	TRUE
Mulgrave at Deeral	12/03/2017 15:20	NA	NA	9.89	MR	TRUE
Mulgrave at Deeral	12/03/2017 15:30	NA	NA	9.86	MR	TRUE
Mulgrave at Deeral	12/03/2017 15:40	NA	NA	9.83	MR	TRUE
Mulgrave at Deeral	12/03/2017 16:00	NA	NA	9.79	MR	TRUE
Mulgrave at Deeral	12/03/2017 16:20	NA	NA	9.75	MR	TRUE
Mulgrave at Deeral	12/03/2017 16:40	NA	NA	9.72	MR	TRUE
Mulgrave at Deeral	12/03/2017 17:00	NA	NA	9.71	MR	TRUE
Mulgrave at Deeral	12/03/2017 17:20	NA	NA	9.75	MR	TRUE
Mulgrave at Deeral	12/03/2017 17:30	NA	NA	9.83	MR	TRUE
Mulgrave at Deeral	12/03/2017 17:40	NA	NA	9.88	MR	TRUE
Mulgrave at Deeral	12/03/2017 17:50	NA	NA	9.94	MR	TRUE
Mulgrave at Deeral	12/03/2017 18:00	NA	NA	10	MR	TRUE
Mulgrave at Deeral	12/03/2017 18:10	63.99	3.55	10.09	MR	TRUE
Mulgrave at Deeral	12/03/2017 18:20	NA	NA	10.16	MR	TRUE
Mulgrave at Deeral	12/03/2017 18:28	NA	NA	NA	MR	FALSE
Mulgrave at Deeral	12/03/2017 18:30	NA	NA	10.23	MR	TRUE
Mulgrave at Deeral	12/03/2017 18:38	NA	NA	NA	MR	FALSE
Mulgrave at Deeral	12/03/2017 18:40	NA	NA	10.3	MR	TRUE
Mulgrave at Deeral	12/03/2017 18:48	NA	NA	NA	MR	FALSE
Mulgrave at Deeral	12/03/2017 18:50	NA	NA	10.38	MR	TRUE
Mulgrave at Deeral	12/03/2017 18:58	NA	NA	NA	MR	FALSE
Mulgrave at Deeral	12/03/2017 19:00	NA	NA	10.46	MR	TRUE
Mulgrave at Deeral	12/03/2017 19:08	NA	NA	NA	MR	FALSE
Mulgrave at Deeral	12/03/2017 19:10	77.44	2.64	10.51	MR	TRUE
Mulgrave at Deeral	12/03/2017 19:18	NA	NA	NA	MR	FALSE
Mulgrave at Deeral	12/03/2017 19:20	NA	NA	10.57	MR	FALSE
Mulgrave at Deeral	12/03/2017 19:28	NA	NA	NA	MR	FALSE
Mulgrave at Deeral	12/03/2017 19:30	NA	NA	10.63	MR	FALSE
Mulgrave at Deeral	12/03/2017 19:38	NA	NA	NA	MR	FALSE
Mulgrave at Deeral	12/03/2017 19:40	NA	NA	10.68	MR	FALSE
Mulgrave at Deeral	12/03/2017 19:48	NA	NA	NA	MR	FALSE
Mulgrave at Deeral	12/03/2017 19:50	NA	NA	10.73	MR	FALSE
Mulgrave at Deeral	12/03/2017 19:58	NA	NA	NA	MR	FALSE
Mulgrave at Deeral	12/03/2017 20:00	NA	NA	10.79	MR	FALSE
Mulgrave at Deeral	12/03/2017 20:08	NA	NA	NA	MR	FALSE
Mulgrave at Deeral	12/03/2017 20:10	89.48	3.3	10.83	MR	FALSE
Mulgrave at Deeral	12/03/2017 20:18	NA	NA	NA	MR	FALSE
Mulgrave at Deeral	12/03/2017 20:20	NA	NA	10.89	MR	FALSE
Mulgrave at Deeral	12/03/2017 20:28	NA	NA	NA	MR	FALSE
Mulgrave at Deeral	12/03/2017 20:30	NA	NA	10.92	MR	FALSE
Mulgrave at Deeral	12/03/2017 20:38	NA	NA	NA	MR	FALSE
Mulgrave at Deeral	12/03/2017 20:40	NA	NA	10.97	MR	FALSE
Mulgrave at Deeral	12/03/2017 20:48	NA	NA	NA	MR	FALSE
Mulgrave at Deeral	12/03/2017 20:50	NA	NA	11.02	MR	FALSE
Mulgrave at Deeral	12/03/2017 20:58	NA	NA	NA	MR	FALSE
Mulgrave at Deeral	12/03/2017 21:00	NA	NA	11.05	MR	FALSE
Mulgrave at Deeral	12/03/2017 21:08	NA	NA	NA	MR	FALSE
Mulgrave at Deeral	12/03/2017 21:10	128.91	2.92	11.09	MR	FALSE
Mulgrave at Deeral	12/03/2017 21:18	NA	NA	NA	MR	FALSE
Mulgrave at Deeral	12/03/2017 21:20	NA	NA	11.13	MR	FALSE
Mulgrave at Deeral	12/03/2017 21:28	NA	NA	NA	MR	FALSE
Mulgrave at Deeral	12/03/2017 21:38	NA	NA	NA	MR	FALSE
Mulgrave at Deeral	12/03/2017 21:48	NA	NA	NA	MR	FALSE
Mulgrave at Deeral	12/03/2017 21:50	NA	NA	11.16	MR	FALSE
Mulgrave at Deeral	12/03/2017 21:58	NA	NA	NA	MR	FALSE
Mulgrave at Deeral	12/03/2017 22:00	NA	NA	11.16	MR	FALSE
Mulgrave at Deeral	12/03/2017 22:08	NA	NA	NA	MR	FALSE
Mulgrave at Deeral	12/03/2017 22:10	168.12	3.33	NA	MR	FALSE
Mulgrave at Deeral	12/03/2017 22:18	NA	NA	NA	MR	FALSE
Mulgrave at Deeral	12/03/2017 22:20	NA	NA	11.12	MR	FALSE
Mulgrave at Deeral	12/03/2017 22:28	NA	NA	NA	MR	FALSE
Mulgrave at Deeral	12/03/2017 22:30	NA	NA	11.07	MR	FALSE
Mulgrave at Deeral	12/03/2017 22:38	NA	NA	NA	MR	FALSE
Mulgrave at Deeral	12/03/2017 22:40	NA	NA	11.01	MR	FALSE
Mulgrave at Deeral	12/03/2017 22:48	NA	NA	NA	MR	FALSE
Mulgrave at Deeral	12/03/2017 22:50	NA	NA	10.96	MR	FALSE
Mulgrave at Deeral	12/03/2017 22:58	NA	NA	NA	MR	FALSE
Mulgrave at Deeral	12/03/2017 23:00	NA	NA	10.91	MR	FALSE
Mulgrave at Deeral	12/03/2017 23:08	NA	NA	NA	MR	FALSE
Mulgrave at Deeral	12/03/2017 23:10	77.46	2.82	10.85	MR	FALSE
Mulgrave at Deeral	12/03/2017 23:18	NA	NA	NA	MR	FALSE
Mulgrave at Deeral	12/03/2017 23:20	NA	NA	10.8	MR	FALSE
Mulgrave at Deeral	12/03/2017 23:28	NA	NA	NA	MR	FALSE
Mulgrave at Deeral	12/03/2017 23:30	NA	NA	10.74	MR	FALSE
Mulgrave at Deeral	12/03/2017 23:38	NA	NA	NA	MR	FALSE
Mulgrave at Deeral	12/03/2017 23:40	NA	NA	10.69	MR	FALSE
Mulgrave at Deeral	12/03/2017 23:48	NA	NA	NA	MR	FALSE
Mulgrave at Deeral	12/03/2017 23:50	NA	NA	10.63	MR	FALSE
Mulgrave at Deeral	12/03/2017 23:58	NA	NA	NA	MR	FALSE
Mulgrave at Deeral	13/03/2017 0:00	NA	NA	10.57	MR	FALSE
Mulgrave at Deeral	13/03/2017 0:08	NA	NA	NA	MR	FALSE
Mulgrave at Deeral	13/03/2017 0:10	64.17	3.51	10.51	MR	TRUE
Mulgrave at Deeral	13/03/2017 0:18	NA	NA	NA	MR	FALSE
Mulgrave at Deeral	13/03/2017 0:20	NA	NA	10.46	MR	TRUE
Mulgrave at Deeral	13/03/2017 0:28	NA	NA	NA	MR	FALSE
Mulgrave at Deeral	13/03/2017 0:30	NA	NA	10.4	MR	TRUE
Mulgrave at Deeral	13/03/2017 0:38	NA	NA	NA	MR	FALSE
Mulgrave at Deeral	13/03/2017 0:40	NA	NA	10.34	MR	TRUE
Mulgrave at Deeral	13/03/2017 0:48	NA	NA	NA	MR	FALSE
Mulgrave at Deeral	13/03/2017 0:50	NA	NA	10.29	MR	TRUE
Mulgrave at Deeral	13/03/2017 0:58	NA	NA	NA	MR	FALSE
Mulgrave at Deeral	13/03/2017 1:00	NA	NA	10.24	MR	TRUE
Mulgrave at Deeral	13/03/2017 1:08	NA	NA	NA	MR	FALSE
Mulgrave at Deeral	13/03/2017 1:10	59.86	5.86	10.19	MR	TRUE
Mulgrave at Deeral	13/03/2017 1:18	NA	NA	NA	MR	FALSE
Mulgrave at Deeral	13/03/2017 1:20	NA	NA	10.14	MR	TRUE
Mulgrave at Deeral	13/03/2017 1:28	NA	NA	NA	MR	FALSE
Mulgrave at Deeral	13/03/2017 1:30	NA	NA	10.09	MR	TRUE
Mulgrave at Deeral	13/03/2017 1:40	NA	NA	10.05	MR	TRUE
Mulgrave at Deeral	13/03/2017 1:50	NA	NA	10.02	MR	TRUE
Mulgrave at Deeral	13/03/2017 2:00	NA	NA	9.97	MR	TRUE
Mulgrave at Deeral	13/03/2017 2:10	59.51	4.45	9.94	MR	TRUE
Mulgrave at Deeral	13/03/2017 2:20	NA	NA	9.91	MR	TRUE
Mulgrave at Deeral	13/03/2017 2:30	NA	NA	9.87	MR	TRUE
Mulgrave at Deeral	13/03/2017 2:40	NA	NA	9.83	MR	TRUE
Mulgrave at Deeral	13/03/2017 3:00	NA	NA	9.78	MR	TRUE
Mulgrave at Deeral	13/03/2017 3:10	NA	NA	9.75	MR	TRUE
Mulgrave at Deeral	13/03/2017 3:30	NA	NA	9.7	MR	TRUE
Mulgrave at Deeral	13/03/2017 3:50	NA	NA	9.65	MR	TRUE
Mulgrave at Deeral	13/03/2017 4:00	NA	NA	9.64	MR	TRUE
Mulgrave at Deeral	13/03/2017 4:20	NA	NA	9.61	MR	TRUE
Mulgrave at Deeral	13/03/2017 4:40	NA	NA	9.58	MR	TRUE
Mulgrave at Deeral	13/03/2017 5:00	NA	NA	9.57	MR	TRUE
Mulgrave at Deeral	13/03/2017 5:20	NA	NA	9.62	MR	TRUE
Mulgrave at Deeral	13/03/2017 5:30	NA	NA	9.69	MR	TRUE
Mulgrave at Deeral	13/03/2017 5:40	NA	NA	9.76	MR	TRUE
Mulgrave at Deeral	13/03/2017 5:50	NA	NA	9.83	MR	TRUE
Mulgrave at Deeral	13/03/2017 6:00	NA	NA	9.92	MR	TRUE
Mulgrave at Deeral	13/03/2017 6:10	75.97	3.38	9.99	MR	TRUE
Mulgrave at Deeral	13/03/2017 6:20	NA	NA	10.07	MR	TRUE
Mulgrave at Deeral	13/03/2017 6:30	NA	NA	10.14	MR	TRUE
Mulgrave at Deeral	13/03/2017 6:38	NA	NA	NA	MR	FALSE
Mulgrave at Deeral	13/03/2017 6:40	NA	NA	10.23	MR	TRUE
Mulgrave at Deeral	13/03/2017 6:48	NA	NA	NA	MR	FALSE
Mulgrave at Deeral	13/03/2017 6:50	NA	NA	10.31	MR	TRUE
Mulgrave at Deeral	13/03/2017 6:58	NA	NA	NA	MR	FALSE
Mulgrave at Deeral	13/03/2017 7:00	NA	NA	10.39	MR	TRUE
Mulgrave at Deeral	13/03/2017 7:08	NA	NA	NA	MR	FALSE
Mulgrave at Deeral	13/03/2017 7:10	94.12	3.69	10.48	MR	TRUE
Mulgrave at Deeral	13/03/2017 7:18	NA	NA	NA	MR	FALSE
Mulgrave at Deeral	13/03/2017 7:20	NA	NA	10.55	MR	FALSE
Mulgrave at Deeral	13/03/2017 7:28	NA	NA	NA	MR	FALSE
Mulgrave at Deeral	13/03/2017 7:30	NA	NA	10.63	MR	FALSE
Mulgrave at Deeral	13/03/2017 7:38	NA	NA	NA	MR	FALSE
Mulgrave at Deeral	13/03/2017 7:40	NA	NA	10.71	MR	FALSE
Mulgrave at Deeral	13/03/2017 7:48	NA	NA	NA	MR	FALSE
Mulgrave at Deeral	13/03/2017 7:50	NA	NA	10.77	MR	FALSE
Mulgrave at Deeral	13/03/2017 7:58	NA	NA	NA	MR	FALSE
Mulgrave at Deeral	13/03/2017 8:00	NA	NA	10.84	MR	FALSE
Mulgrave at Deeral	13/03/2017 8:08	NA	NA	NA	MR	FALSE
Mulgrave at Deeral	13/03/2017 8:10	130.96	3.9	10.9	MR	FALSE
Mulgrave at Deeral	13/03/2017 8:18	NA	NA	NA	MR	FALSE
Mulgrave at Deeral	13/03/2017 8:20	NA	NA	10.96	MR	FALSE
Mulgrave at Deeral	13/03/2017 8:28	NA	NA	NA	MR	FALSE
Mulgrave at Deeral	13/03/2017 8:30	NA	NA	11.01	MR	FALSE
Mulgrave at Deeral	13/03/2017 8:38	NA	NA	NA	MR	FALSE
Mulgrave at Deeral	13/03/2017 8:40	NA	NA	11.07	MR	FALSE
Mulgrave at Deeral	13/03/2017 8:48	NA	NA	NA	MR	FALSE
Mulgrave at Deeral	13/03/2017 8:50	NA	NA	11.12	MR	FALSE
Mulgrave at Deeral	13/03/2017 8:58	NA	NA	NA	MR	FALSE
Mulgrave at Deeral	13/03/2017 9:00	NA	NA	11.17	MR	FALSE
Mulgrave at Deeral	13/03/2017 9:08	NA	NA	NA	MR	FALSE
Mulgrave at Deeral	13/03/2017 9:10	310.56	3.6	11.22	MR	FALSE
Mulgrave at Deeral	13/03/2017 9:18	NA	NA	NA	MR	FALSE
Mulgrave at Deeral	13/03/2017 9:20	NA	NA	11.27	MR	FALSE
Mulgrave at Deeral	13/03/2017 9:28	NA	NA	NA	MR	FALSE
Mulgrave at Deeral	13/03/2017 9:30	NA	NA	11.3	MR	FALSE
Mulgrave at Deeral	13/03/2017 9:38	NA	NA	NA	MR	FALSE
Mulgrave at Deeral	13/03/2017 9:40	NA	NA	11.33	MR	FALSE
Mulgrave at Deeral	13/03/2017 9:48	NA	NA	NA	MR	FALSE
Mulgrave at Deeral	13/03/2017 9:50	NA	NA	11.36	MR	FALSE
Mulgrave at Deeral	13/03/2017 9:58	NA	NA	NA	MR	FALSE
Mulgrave at Deeral	13/03/2017 10:00	NA	NA	11.38	MR	FALSE
Mulgrave at Deeral	13/03/2017 10:08	NA	NA	NA	MR	FALSE
Mulgrave at Deeral	13/03/2017 10:10	689.9	3.99	NA	MR	FALSE
Mulgrave at Deeral	13/03/2017 10:18	NA	NA	NA	MR	FALSE
Mulgrave at Deeral	13/03/2017 10:28	NA	NA	NA	MR	FALSE
Mulgrave at Deeral	13/03/2017 10:30	NA	NA	11.41	MR	FALSE
Mulgrave at Deeral	13/03/2017 10:38	NA	NA	NA	MR	FALSE
Mulgrave at Deeral	13/03/2017 10:48	NA	NA	NA	MR	FALSE
Mulgrave at Deeral	13/03/2017 10:50	NA	NA	11.36	MR	FALSE
Mulgrave at Deeral	13/03/2017 10:58	NA	NA	NA	MR	FALSE
Mulgrave at Deeral	13/03/2017 11:00	NA	NA	11.3	MR	FALSE
Mulgrave at Deeral	13/03/2017 11:08	NA	NA	NA	MR	FALSE
Mulgrave at Deeral	13/03/2017 11:10	440.13	4.85	11.26	MR	FALSE
Mulgrave at Deeral	13/03/2017 11:18	NA	NA	NA	MR	FALSE
Mulgrave at Deeral	13/03/2017 11:20	NA	NA	11.21	MR	FALSE
Mulgrave at Deeral	13/03/2017 11:28	NA	NA	NA	MR	FALSE
Mulgrave at Deeral	13/03/2017 11:30	NA	NA	11.17	MR	FALSE
Mulgrave at Deeral	13/03/2017 11:38	NA	NA	NA	MR	FALSE
Mulgrave at Deeral	13/03/2017 11:40	NA	NA	11.12	MR	FALSE
Mulgrave at Deeral	13/03/2017 11:48	NA	NA	NA	MR	FALSE
Mulgrave at Deeral	13/03/2017 11:50	NA	NA	11.06	MR	FALSE
Mulgrave at Deeral	13/03/2017 11:58	NA	NA	NA	MR	FALSE
Mulgrave at Deeral	13/03/2017 12:00	NA	NA	11	MR	FALSE
Mulgrave at Deeral	13/03/2017 12:08	NA	NA	NA	MR	FALSE
Mulgrave at Deeral	13/03/2017 12:10	147.39	4.19	10.95	MR	FALSE
Mulgrave at Deeral	13/03/2017 12:18	NA	NA	NA	MR	FALSE
Mulgrave at Deeral	13/03/2017 12:20	NA	NA	10.89	MR	FALSE
Mulgrave at Deeral	13/03/2017 12:28	NA	NA	NA	MR	FALSE
Mulgrave at Deeral	13/03/2017 12:30	NA	NA	10.83	MR	FALSE
Mulgrave at Deeral	13/03/2017 12:38	NA	NA	NA	MR	FALSE
Mulgrave at Deeral	13/03/2017 12:40	NA	NA	10.76	MR	FALSE
Mulgrave at Deeral	13/03/2017 12:48	NA	NA	NA	MR	FALSE
Mulgrave at Deeral	13/03/2017 12:50	NA	NA	10.7	MR	FALSE
Mulgrave at Deeral	13/03/2017 12:58	NA	NA	NA	MR	FALSE
Mulgrave at Deeral	13/03/2017 13:00	NA	NA	10.64	MR	FALSE
Mulgrave at Deeral	13/03/2017 13:08	NA	NA	NA	MR	FALSE
Mulgrave at Deeral	13/03/2017 13:10	83.77	4.25	10.57	MR	FALSE
Mulgrave at Deeral	13/03/2017 13:18	NA	NA	NA	MR	FALSE
Mulgrave at Deeral	13/03/2017 13:20	NA	NA	10.51	MR	TRUE
Mulgrave at Deeral	13/03/2017 13:28	NA	NA	NA	MR	FALSE
Mulgrave at Deeral	13/03/2017 13:30	NA	NA	10.44	MR	TRUE
Mulgrave at Deeral	13/03/2017 13:38	NA	NA	NA	MR	FALSE
Mulgrave at Deeral	13/03/2017 13:40	NA	NA	10.38	MR	TRUE
Mulgrave at Deeral	13/03/2017 13:48	NA	NA	NA	MR	FALSE
Mulgrave at Deeral	13/03/2017 13:50	NA	NA	10.33	MR	TRUE
Mulgrave at Deeral	13/03/2017 13:58	NA	NA	NA	MR	FALSE
Mulgrave at Deeral	13/03/2017 14:00	NA	NA	10.27	MR	TRUE
Mulgrave at Deeral	13/03/2017 14:08	NA	NA	NA	MR	FALSE
Mulgrave at Deeral	13/03/2017 14:10	69.91	4.63	10.22	MR	TRUE
Mulgrave at Deeral	13/03/2017 14:18	NA	NA	NA	MR	FALSE
Mulgrave at Deeral	13/03/2017 14:20	NA	NA	10.17	MR	TRUE
Mulgrave at Deeral	13/03/2017 14:28	NA	NA	NA	MR	FALSE
Mulgrave at Deeral	13/03/2017 14:30	NA	NA	10.13	MR	TRUE
Mulgrave at Deeral	13/03/2017 14:38	NA	NA	NA	MR	FALSE
Mulgrave at Deeral	13/03/2017 14:40	NA	NA	10.08	MR	TRUE
Mulgrave at Deeral	13/03/2017 14:50	NA	NA	10.04	MR	TRUE
Mulgrave at Deeral	13/03/2017 15:00	NA	NA	10.01	MR	TRUE
Mulgrave at Deeral	13/03/2017 15:10	66.4	3.93	9.97	MR	TRUE
Mulgrave at Deeral	13/03/2017 15:20	NA	NA	9.94	MR	TRUE
Mulgrave at Deeral	13/03/2017 15:30	NA	NA	9.9	MR	TRUE
Mulgrave at Deeral	13/03/2017 15:40	NA	NA	9.87	MR	TRUE
Mulgrave at Deeral	13/03/2017 15:50	NA	NA	9.84	MR	TRUE
Mulgrave at Deeral	13/03/2017 16:00	NA	NA	9.81	MR	TRUE
Mulgrave at Deeral	13/03/2017 16:10	63.96	2.96	9.78	MR	TRUE
Mulgrave at Deeral	13/03/2017 16:30	NA	NA	9.74	MR	TRUE
Mulgrave at Deeral	13/03/2017 16:50	NA	NA	9.71	MR	TRUE
Mulgrave at Deeral	13/03/2017 17:00	NA	NA	9.69	MR	TRUE
Mulgrave at Deeral	13/03/2017 17:40	NA	NA	9.73	MR	TRUE
Mulgrave at Deeral	13/03/2017 17:50	NA	NA	9.79	MR	TRUE
Mulgrave at Deeral	13/03/2017 18:00	NA	NA	9.86	MR	TRUE
Mulgrave at Deeral	13/03/2017 18:10	64.83	3.77	9.91	MR	TRUE
Mulgrave at Deeral	13/03/2017 18:20	NA	NA	9.98	MR	TRUE
Mulgrave at Deeral	13/03/2017 18:30	NA	NA	10.03	MR	TRUE
Mulgrave at Deeral	13/03/2017 18:40	NA	NA	10.09	MR	TRUE
Mulgrave at Deeral	13/03/2017 18:50	NA	NA	10.17	MR	TRUE
Mulgrave at Deeral	13/03/2017 18:58	NA	NA	NA	MR	FALSE
Mulgrave at Deeral	13/03/2017 19:00	NA	NA	10.24	MR	TRUE
Mulgrave at Deeral	13/03/2017 19:08	NA	NA	NA	MR	FALSE
Mulgrave at Deeral	13/03/2017 19:10	66.74	2.78	10.31	MR	TRUE
Mulgrave at Deeral	13/03/2017 19:18	NA	NA	NA	MR	FALSE
Mulgrave at Deeral	13/03/2017 19:20	NA	NA	10.38	MR	TRUE
Mulgrave at Deeral	13/03/2017 19:28	NA	NA	NA	MR	FALSE
Mulgrave at Deeral	13/03/2017 19:30	NA	NA	10.44	MR	TRUE
Mulgrave at Deeral	13/03/2017 19:38	NA	NA	NA	MR	FALSE
Mulgrave at Deeral	13/03/2017 19:40	NA	NA	10.5	MR	TRUE
Mulgrave at Deeral	13/03/2017 19:48	NA	NA	NA	MR	FALSE
Mulgrave at Deeral	13/03/2017 19:50	NA	NA	10.56	MR	FALSE
Mulgrave at Deeral	13/03/2017 19:58	NA	NA	NA	MR	FALSE
Mulgrave at Deeral	13/03/2017 20:00	NA	NA	10.62	MR	FALSE
Mulgrave at Deeral	13/03/2017 20:08	NA	NA	NA	MR	FALSE
Mulgrave at Deeral	13/03/2017 20:10	77.19	2.32	10.67	MR	FALSE
Mulgrave at Deeral	13/03/2017 20:18	NA	NA	NA	MR	FALSE
Mulgrave at Deeral	13/03/2017 20:20	NA	NA	10.73	MR	FALSE
Mulgrave at Deeral	13/03/2017 20:28	NA	NA	NA	MR	FALSE
Mulgrave at Deeral	13/03/2017 20:30	NA	NA	10.78	MR	FALSE
Mulgrave at Deeral	13/03/2017 20:38	NA	NA	NA	MR	FALSE
Mulgrave at Deeral	13/03/2017 20:40	NA	NA	10.81	MR	FALSE
Mulgrave at Deeral	13/03/2017 20:48	NA	NA	NA	MR	FALSE
Mulgrave at Deeral	13/03/2017 20:50	NA	NA	10.85	MR	FALSE
Mulgrave at Deeral	13/03/2017 20:58	NA	NA	NA	MR	FALSE
Mulgrave at Deeral	13/03/2017 21:00	NA	NA	10.89	MR	FALSE
Mulgrave at Deeral	13/03/2017 21:08	NA	NA	NA	MR	FALSE
Mulgrave at Deeral	13/03/2017 21:10	97.98	2.4	10.92	MR	FALSE
Mulgrave at Deeral	13/03/2017 21:18	NA	NA	NA	MR	FALSE
Mulgrave at Deeral	13/03/2017 21:28	NA	NA	NA	MR	FALSE
Mulgrave at Deeral	13/03/2017 21:30	NA	NA	11	MR	FALSE
Mulgrave at Deeral	13/03/2017 21:38	NA	NA	NA	MR	FALSE
Mulgrave at Deeral	13/03/2017 21:48	NA	NA	NA	MR	FALSE
Mulgrave at Deeral	13/03/2017 21:50	NA	NA	11.03	MR	FALSE
Mulgrave at Deeral	13/03/2017 21:58	NA	NA	NA	MR	FALSE
Mulgrave at Deeral	13/03/2017 22:00	NA	NA	11.04	MR	FALSE
Mulgrave at Deeral	13/03/2017 22:08	NA	NA	NA	MR	FALSE
Mulgrave at Deeral	13/03/2017 22:10	121.74	2.72	NA	MR	FALSE
Mulgrave at Deeral	13/03/2017 22:18	NA	NA	NA	MR	FALSE
Mulgrave at Deeral	13/03/2017 22:28	NA	NA	NA	MR	FALSE
Mulgrave at Deeral	13/03/2017 22:30	NA	NA	11.07	MR	FALSE
Mulgrave at Deeral	13/03/2017 22:38	NA	NA	NA	MR	FALSE
Mulgrave at Deeral	13/03/2017 22:48	NA	NA	NA	MR	FALSE
Mulgrave at Deeral	13/03/2017 22:50	NA	NA	11.02	MR	FALSE
Mulgrave at Deeral	13/03/2017 22:58	NA	NA	NA	MR	FALSE
Mulgrave at Deeral	13/03/2017 23:00	NA	NA	10.99	MR	FALSE
Mulgrave at Deeral	13/03/2017 23:08	NA	NA	NA	MR	FALSE
Mulgrave at Deeral	13/03/2017 23:10	95.08	2.77	10.95	MR	FALSE
Mulgrave at Deeral	13/03/2017 23:18	NA	NA	NA	MR	FALSE
Mulgrave at Deeral	13/03/2017 23:20	NA	NA	10.89	MR	FALSE
Mulgrave at Deeral	13/03/2017 23:28	NA	NA	NA	MR	FALSE
Mulgrave at Deeral	13/03/2017 23:30	NA	NA	10.85	MR	FALSE
Mulgrave at Deeral	13/03/2017 23:38	NA	NA	NA	MR	FALSE
Mulgrave at Deeral	13/03/2017 23:40	NA	NA	10.8	MR	FALSE
Mulgrave at Deeral	13/03/2017 23:48	NA	NA	NA	MR	FALSE
Mulgrave at Deeral	13/03/2017 23:50	NA	NA	10.74	MR	FALSE
Mulgrave at Deeral	13/03/2017 23:58	NA	NA	NA	MR	FALSE
Mulgrave at Deeral	14/03/2017 0:00	NA	NA	10.7	MR	FALSE
Mulgrave at Deeral	14/03/2017 0:08	NA	NA	NA	MR	FALSE
Mulgrave at Deeral	14/03/2017 0:10	65.87	3.21	10.63	MR	FALSE
Mulgrave at Deeral	14/03/2017 0:18	NA	NA	NA	MR	FALSE
Mulgrave at Deeral	14/03/2017 0:20	NA	NA	10.58	MR	FALSE
Mulgrave at Deeral	14/03/2017 0:28	NA	NA	NA	MR	FALSE
Mulgrave at Deeral	14/03/2017 0:30	NA	NA	10.52	MR	TRUE
Mulgrave at Deeral	14/03/2017 0:38	NA	NA	NA	MR	FALSE
Mulgrave at Deeral	14/03/2017 0:40	NA	NA	10.46	MR	TRUE
Mulgrave at Deeral	14/03/2017 0:48	NA	NA	NA	MR	FALSE
Mulgrave at Deeral	14/03/2017 0:50	NA	NA	10.41	MR	TRUE
Mulgrave at Deeral	14/03/2017 0:58	NA	NA	NA	MR	FALSE
Mulgrave at Deeral	14/03/2017 1:00	NA	NA	10.36	MR	TRUE
Mulgrave at Deeral	14/03/2017 1:08	NA	NA	NA	MR	FALSE
Mulgrave at Deeral	14/03/2017 1:10	61.09	2.34	10.33	MR	TRUE
Mulgrave at Deeral	14/03/2017 1:18	NA	NA	NA	MR	FALSE
Mulgrave at Deeral	14/03/2017 1:20	NA	NA	10.27	MR	TRUE
Mulgrave at Deeral	14/03/2017 1:28	NA	NA	NA	MR	FALSE
Mulgrave at Deeral	14/03/2017 1:30	NA	NA	10.21	MR	TRUE
Mulgrave at Deeral	14/03/2017 1:38	NA	NA	NA	MR	FALSE
Mulgrave at Deeral	14/03/2017 1:40	NA	NA	10.17	MR	TRUE
Mulgrave at Deeral	14/03/2017 1:48	NA	NA	NA	MR	FALSE
Mulgrave at Deeral	14/03/2017 1:50	NA	NA	10.12	MR	TRUE
Mulgrave at Deeral	14/03/2017 1:58	NA	NA	NA	MR	FALSE
Mulgrave at Deeral	14/03/2017 2:00	NA	NA	10.07	MR	TRUE
Mulgrave at Deeral	14/03/2017 2:10	59.54	2.34	NA	MR	FALSE
Mulgrave at Deeral	14/03/2017 2:20	NA	NA	10	MR	TRUE
Mulgrave at Deeral	14/03/2017 2:30	NA	NA	9.97	MR	TRUE
Mulgrave at Deeral	14/03/2017 2:40	NA	NA	9.93	MR	TRUE
Mulgrave at Deeral	14/03/2017 2:50	NA	NA	9.9	MR	TRUE
Mulgrave at Deeral	14/03/2017 3:00	NA	NA	9.86	MR	TRUE
Mulgrave at Deeral	14/03/2017 3:10	61.15	3.19	9.83	MR	TRUE
Mulgrave at Deeral	14/03/2017 3:20	NA	NA	9.8	MR	TRUE
Mulgrave at Deeral	14/03/2017 3:30	NA	NA	9.77	MR	TRUE
Mulgrave at Deeral	14/03/2017 3:50	NA	NA	9.72	MR	TRUE
Mulgrave at Deeral	14/03/2017 4:00	NA	NA	9.7	MR	TRUE
Mulgrave at Deeral	14/03/2017 4:20	NA	NA	9.65	MR	TRUE
Mulgrave at Deeral	14/03/2017 4:40	NA	NA	9.62	MR	TRUE
Mulgrave at Deeral	14/03/2017 5:00	NA	NA	9.6	MR	TRUE
Mulgrave at Deeral	14/03/2017 5:40	NA	NA	9.65	MR	TRUE
Mulgrave at Deeral	14/03/2017 5:50	NA	NA	9.7	MR	TRUE
Mulgrave at Deeral	14/03/2017 6:00	NA	NA	9.76	MR	TRUE
Mulgrave at Deeral	14/03/2017 6:10	NA	NA	9.81	MR	TRUE
Mulgrave at Deeral	14/03/2017 6:20	NA	NA	9.88	MR	TRUE
Mulgrave at Deeral	14/03/2017 6:30	NA	NA	9.94	MR	TRUE
Mulgrave at Deeral	14/03/2017 6:40	NA	NA	10.01	MR	TRUE
Mulgrave at Deeral	14/03/2017 6:50	NA	NA	10.09	MR	TRUE
Mulgrave at Deeral	14/03/2017 7:00	NA	NA	10.16	MR	TRUE
Mulgrave at Deeral	14/03/2017 7:08	NA	NA	NA	MR	FALSE
Mulgrave at Deeral	14/03/2017 7:10	86.18	3.28	10.23	MR	TRUE
Mulgrave at Deeral	14/03/2017 7:18	NA	NA	NA	MR	FALSE
Mulgrave at Deeral	14/03/2017 7:20	NA	NA	10.3	MR	TRUE
Mulgrave at Deeral	14/03/2017 7:28	NA	NA	NA	MR	FALSE
Mulgrave at Deeral	14/03/2017 7:30	NA	NA	10.38	MR	TRUE
Mulgrave at Deeral	14/03/2017 7:38	NA	NA	NA	MR	FALSE
Mulgrave at Deeral	14/03/2017 7:40	NA	NA	10.46	MR	TRUE
Mulgrave at Deeral	14/03/2017 7:48	NA	NA	NA	MR	FALSE
Mulgrave at Deeral	14/03/2017 7:50	NA	NA	10.51	MR	TRUE
Mulgrave at Deeral	14/03/2017 7:58	NA	NA	NA	MR	FALSE
Mulgrave at Deeral	14/03/2017 8:00	NA	NA	10.58	MR	FALSE
Mulgrave at Deeral	14/03/2017 8:08	NA	NA	NA	MR	FALSE
Mulgrave at Deeral	14/03/2017 8:10	100.75	2.47	10.65	MR	FALSE
Mulgrave at Deeral	14/03/2017 8:18	NA	NA	NA	MR	FALSE
Mulgrave at Deeral	14/03/2017 8:20	NA	NA	10.71	MR	FALSE
Mulgrave at Deeral	14/03/2017 8:28	NA	NA	NA	MR	FALSE
Mulgrave at Deeral	14/03/2017 8:30	NA	NA	10.76	MR	FALSE
Mulgrave at Deeral	14/03/2017 8:38	NA	NA	NA	MR	FALSE
Mulgrave at Deeral	14/03/2017 8:40	NA	NA	10.8	MR	FALSE
Mulgrave at Deeral	14/03/2017 8:48	NA	NA	NA	MR	FALSE
Mulgrave at Deeral	14/03/2017 8:50	NA	NA	10.85	MR	FALSE
Mulgrave at Deeral	14/03/2017 8:58	NA	NA	NA	MR	FALSE
Mulgrave at Deeral	14/03/2017 9:00	NA	NA	10.9	MR	FALSE
Mulgrave at Deeral	14/03/2017 9:08	NA	NA	NA	MR	FALSE
Mulgrave at Deeral	14/03/2017 9:10	135	2.77	10.96	MR	FALSE
Mulgrave at Deeral	14/03/2017 9:18	NA	NA	NA	MR	FALSE
Mulgrave at Deeral	14/03/2017 9:28	NA	NA	NA	MR	FALSE
Mulgrave at Deeral	14/03/2017 9:30	NA	NA	11.03	MR	FALSE
Mulgrave at Deeral	14/03/2017 9:38	NA	NA	NA	MR	FALSE
Mulgrave at Deeral	14/03/2017 9:40	NA	NA	11.08	MR	FALSE
Mulgrave at Deeral	14/03/2017 9:48	NA	NA	NA	MR	FALSE
Mulgrave at Deeral	14/03/2017 9:58	NA	NA	NA	MR	FALSE
Mulgrave at Deeral	14/03/2017 10:00	NA	NA	11.13	MR	FALSE
Mulgrave at Deeral	14/03/2017 10:08	NA	NA	NA	MR	FALSE
Mulgrave at Deeral	14/03/2017 10:10	204.26	2.57	11.16	MR	FALSE
Mulgrave at Deeral	14/03/2017 10:18	NA	NA	NA	MR	FALSE
Mulgrave at Deeral	14/03/2017 10:28	NA	NA	NA	MR	FALSE
Mulgrave at Deeral	14/03/2017 10:30	NA	NA	11.2	MR	FALSE
Mulgrave at Deeral	14/03/2017 10:38	NA	NA	NA	MR	FALSE
Mulgrave at Deeral	14/03/2017 10:48	NA	NA	NA	MR	FALSE
Mulgrave at Deeral	14/03/2017 10:58	NA	NA	NA	MR	FALSE
Mulgrave at Deeral	14/03/2017 11:00	NA	NA	11.21	MR	FALSE
Mulgrave at Deeral	14/03/2017 11:08	NA	NA	NA	MR	FALSE
Mulgrave at Deeral	14/03/2017 11:10	242.29	3.82	NA	MR	FALSE
Mulgrave at Deeral	14/03/2017 11:18	NA	NA	NA	MR	FALSE
Mulgrave at Deeral	14/03/2017 11:20	NA	NA	11.16	MR	FALSE
Mulgrave at Deeral	14/03/2017 11:28	NA	NA	NA	MR	FALSE
Mulgrave at Deeral	14/03/2017 11:30	NA	NA	11.1	MR	FALSE
Mulgrave at Deeral	14/03/2017 11:38	NA	NA	NA	MR	FALSE
Mulgrave at Deeral	14/03/2017 11:40	NA	NA	11.05	MR	FALSE
Mulgrave at Deeral	14/03/2017 11:48	NA	NA	NA	MR	FALSE
Mulgrave at Deeral	14/03/2017 11:50	NA	NA	11	MR	FALSE
Mulgrave at Deeral	14/03/2017 11:58	NA	NA	NA	MR	FALSE
Mulgrave at Deeral	14/03/2017 12:00	NA	NA	10.95	MR	FALSE
Mulgrave at Deeral	14/03/2017 12:08	NA	NA	NA	MR	FALSE
Mulgrave at Deeral	14/03/2017 12:10	124.01	2.17	10.89	MR	FALSE
Mulgrave at Deeral	14/03/2017 12:18	NA	NA	NA	MR	FALSE
Mulgrave at Deeral	14/03/2017 12:20	NA	NA	10.84	MR	FALSE
Mulgrave at Deeral	14/03/2017 12:28	NA	NA	NA	MR	FALSE
Mulgrave at Deeral	14/03/2017 12:30	NA	NA	10.78	MR	FALSE
Mulgrave at Deeral	14/03/2017 12:38	NA	NA	NA	MR	FALSE
Mulgrave at Deeral	14/03/2017 12:40	NA	NA	10.72	MR	FALSE
Mulgrave at Deeral	14/03/2017 12:48	NA	NA	NA	MR	FALSE
Mulgrave at Deeral	14/03/2017 12:50	NA	NA	10.66	MR	FALSE
Mulgrave at Deeral	14/03/2017 12:58	NA	NA	NA	MR	FALSE
Mulgrave at Deeral	14/03/2017 13:00	NA	NA	10.6	MR	FALSE
Mulgrave at Deeral	14/03/2017 13:08	NA	NA	NA	MR	FALSE
Mulgrave at Deeral	14/03/2017 13:10	79.81	3.16	10.54	MR	FALSE
Mulgrave at Deeral	14/03/2017 13:18	NA	NA	NA	MR	FALSE
Mulgrave at Deeral	14/03/2017 13:20	NA	NA	10.49	MR	TRUE
Mulgrave at Deeral	14/03/2017 13:28	NA	NA	NA	MR	FALSE
Mulgrave at Deeral	14/03/2017 13:30	NA	NA	10.43	MR	TRUE
Mulgrave at Deeral	14/03/2017 13:38	NA	NA	NA	MR	FALSE
Mulgrave at Deeral	14/03/2017 13:40	NA	NA	10.38	MR	TRUE
Mulgrave at Deeral	14/03/2017 13:48	NA	NA	NA	MR	FALSE
Mulgrave at Deeral	14/03/2017 13:50	NA	NA	10.33	MR	TRUE
Mulgrave at Deeral	14/03/2017 13:58	NA	NA	NA	MR	FALSE
Mulgrave at Deeral	14/03/2017 14:00	NA	NA	10.27	MR	TRUE
Mulgrave at Deeral	14/03/2017 14:08	NA	NA	NA	MR	FALSE
Mulgrave at Deeral	14/03/2017 14:10	69.11	2.48	10.22	MR	TRUE
Mulgrave at Deeral	14/03/2017 14:18	NA	NA	NA	MR	FALSE
Mulgrave at Deeral	14/03/2017 14:20	NA	NA	10.18	MR	TRUE
Mulgrave at Deeral	14/03/2017 14:28	NA	NA	NA	MR	FALSE
Mulgrave at Deeral	14/03/2017 14:30	NA	NA	10.13	MR	TRUE
Mulgrave at Deeral	14/03/2017 14:38	NA	NA	NA	MR	FALSE
Mulgrave at Deeral	14/03/2017 14:40	NA	NA	10.09	MR	TRUE
Mulgrave at Deeral	14/03/2017 14:50	NA	NA	10.05	MR	TRUE
Mulgrave at Deeral	14/03/2017 15:00	NA	NA	10.02	MR	TRUE
Mulgrave at Deeral	14/03/2017 15:10	65.4	2.9	9.99	MR	TRUE
Mulgrave at Deeral	14/03/2017 15:20	NA	NA	9.95	MR	TRUE
Mulgrave at Deeral	14/03/2017 15:30	NA	NA	9.91	MR	TRUE
Mulgrave at Deeral	14/03/2017 15:40	NA	NA	9.88	MR	TRUE
Mulgrave at Deeral	14/03/2017 15:50	NA	NA	9.85	MR	TRUE
Mulgrave at Deeral	14/03/2017 16:00	NA	NA	9.81	MR	TRUE
Mulgrave at Deeral	14/03/2017 16:10	63.87	2.59	NA	MR	FALSE
Mulgrave at Deeral	14/03/2017 16:20	NA	NA	9.76	MR	TRUE
Mulgrave at Deeral	14/03/2017 16:30	NA	NA	9.73	MR	TRUE
Mulgrave at Deeral	14/03/2017 16:50	NA	NA	9.69	MR	TRUE
Mulgrave at Deeral	14/03/2017 17:00	NA	NA	9.67	MR	TRUE
Mulgrave at Deeral	14/03/2017 17:20	NA	NA	9.64	MR	TRUE
Mulgrave at Deeral	14/03/2017 18:00	NA	NA	9.67	MR	TRUE
Mulgrave at Deeral	14/03/2017 18:20	NA	NA	9.76	MR	TRUE
Mulgrave at Deeral	14/03/2017 18:30	NA	NA	9.81	MR	TRUE
Mulgrave at Deeral	14/03/2017 18:40	NA	NA	9.84	MR	TRUE
Mulgrave at Deeral	14/03/2017 18:50	NA	NA	9.9	MR	TRUE
Mulgrave at Deeral	14/03/2017 19:00	NA	NA	9.96	MR	TRUE
Mulgrave at Deeral	14/03/2017 19:10	70.19	3.27	10.02	MR	TRUE
Mulgrave at Deeral	14/03/2017 19:20	NA	NA	10.08	MR	TRUE
Mulgrave at Deeral	14/03/2017 19:30	NA	NA	10.15	MR	TRUE
Mulgrave at Deeral	14/03/2017 19:38	NA	NA	NA	MR	FALSE
Mulgrave at Deeral	14/03/2017 19:40	NA	NA	10.22	MR	TRUE
Mulgrave at Deeral	14/03/2017 19:48	NA	NA	NA	MR	FALSE
Mulgrave at Deeral	14/03/2017 19:50	NA	NA	10.29	MR	TRUE
Mulgrave at Deeral	14/03/2017 19:58	NA	NA	NA	MR	FALSE
Mulgrave at Deeral	14/03/2017 20:00	NA	NA	10.35	MR	TRUE
Mulgrave at Deeral	14/03/2017 20:08	NA	NA	NA	MR	FALSE
Mulgrave at Deeral	14/03/2017 20:10	85.21	2.08	10.4	MR	TRUE
Mulgrave at Deeral	14/03/2017 20:18	NA	NA	NA	MR	FALSE
Mulgrave at Deeral	14/03/2017 20:20	NA	NA	10.46	MR	TRUE
Mulgrave at Deeral	14/03/2017 20:28	NA	NA	NA	MR	FALSE
Mulgrave at Deeral	14/03/2017 20:30	NA	NA	10.51	MR	TRUE
Mulgrave at Deeral	14/03/2017 20:38	NA	NA	NA	MR	FALSE
Mulgrave at Deeral	14/03/2017 20:40	NA	NA	10.54	MR	FALSE
Mulgrave at Deeral	14/03/2017 20:48	NA	NA	NA	MR	FALSE
Mulgrave at Deeral	14/03/2017 20:50	NA	NA	10.57	MR	FALSE
Mulgrave at Deeral	14/03/2017 20:58	NA	NA	NA	MR	FALSE
Mulgrave at Deeral	14/03/2017 21:00	NA	NA	10.61	MR	FALSE
Mulgrave at Deeral	14/03/2017 21:08	NA	NA	NA	MR	FALSE
Mulgrave at Deeral	14/03/2017 21:10	86.14	3.45	10.64	MR	FALSE
Mulgrave at Deeral	14/03/2017 21:18	NA	NA	NA	MR	FALSE
Mulgrave at Deeral	14/03/2017 21:20	NA	NA	10.67	MR	FALSE
Mulgrave at Deeral	14/03/2017 21:28	NA	NA	NA	MR	FALSE
Mulgrave at Deeral	14/03/2017 21:38	NA	NA	NA	MR	FALSE
Mulgrave at Deeral	14/03/2017 21:40	NA	NA	10.73	MR	FALSE
Mulgrave at Deeral	14/03/2017 21:48	NA	NA	NA	MR	FALSE
Mulgrave at Deeral	14/03/2017 21:50	NA	NA	10.76	MR	FALSE
Mulgrave at Deeral	14/03/2017 21:58	NA	NA	NA	MR	FALSE
Mulgrave at Deeral	14/03/2017 22:00	NA	NA	10.79	MR	FALSE
Mulgrave at Deeral	14/03/2017 22:08	NA	NA	NA	MR	FALSE
Mulgrave at Deeral	14/03/2017 22:10	95.5	2.77	NA	MR	FALSE
Mulgrave at Deeral	14/03/2017 22:18	NA	NA	NA	MR	FALSE
Mulgrave at Deeral	14/03/2017 22:20	NA	NA	10.84	MR	FALSE
Mulgrave at Deeral	14/03/2017 22:28	NA	NA	NA	MR	FALSE
Mulgrave at Deeral	14/03/2017 22:38	NA	NA	NA	MR	FALSE
Mulgrave at Deeral	14/03/2017 22:40	NA	NA	10.87	MR	FALSE
Mulgrave at Deeral	14/03/2017 22:48	NA	NA	NA	MR	FALSE
Mulgrave at Deeral	14/03/2017 22:58	NA	NA	NA	MR	FALSE
Mulgrave at Deeral	14/03/2017 23:00	NA	NA	10.87	MR	FALSE
Mulgrave at Deeral	14/03/2017 23:08	NA	NA	NA	MR	FALSE
Mulgrave at Deeral	14/03/2017 23:10	104.67	3.13	NA	MR	FALSE
Mulgrave at Deeral	14/03/2017 23:18	NA	NA	NA	MR	FALSE
Mulgrave at Deeral	14/03/2017 23:28	NA	NA	NA	MR	FALSE
Mulgrave at Deeral	14/03/2017 23:30	NA	NA	10.82	MR	FALSE
Mulgrave at Deeral	14/03/2017 23:38	NA	NA	NA	MR	FALSE
Mulgrave at Deeral	14/03/2017 23:40	NA	NA	10.78	MR	FALSE
Mulgrave at Deeral	14/03/2017 23:48	NA	NA	NA	MR	FALSE
Mulgrave at Deeral	14/03/2017 23:50	NA	NA	10.72	MR	FALSE
Mulgrave at Deeral	14/03/2017 23:58	NA	NA	NA	MR	FALSE
Mulgrave at Deeral	15/03/2017 0:00	NA	NA	10.68	MR	FALSE
Mulgrave at Deeral	15/03/2017 0:08	NA	NA	NA	MR	FALSE
Mulgrave at Deeral	15/03/2017 0:10	75.66	2.56	10.63	MR	FALSE
Mulgrave at Deeral	15/03/2017 0:18	NA	NA	NA	MR	FALSE
Mulgrave at Deeral	15/03/2017 0:28	NA	NA	NA	MR	FALSE
Mulgrave at Deeral	15/03/2017 0:30	NA	NA	10.55	MR	FALSE
Mulgrave at Deeral	15/03/2017 0:38	NA	NA	NA	MR	FALSE
Mulgrave at Deeral	15/03/2017 0:40	NA	NA	10.5	MR	TRUE
Mulgrave at Deeral	15/03/2017 0:48	NA	NA	NA	MR	FALSE
Mulgrave at Deeral	15/03/2017 0:50	NA	NA	10.45	MR	TRUE
Mulgrave at Deeral	15/03/2017 0:58	NA	NA	NA	MR	FALSE
Mulgrave at Deeral	15/03/2017 1:00	NA	NA	10.4	MR	TRUE
Mulgrave at Deeral	15/03/2017 1:08	NA	NA	NA	MR	FALSE
Mulgrave at Deeral	15/03/2017 1:10	63.07	2.53	10.35	MR	TRUE
Mulgrave at Deeral	15/03/2017 1:18	NA	NA	NA	MR	FALSE
Mulgrave at Deeral	15/03/2017 1:28	NA	NA	NA	MR	FALSE
Mulgrave at Deeral	15/03/2017 1:30	NA	NA	10.29	MR	TRUE
Mulgrave at Deeral	15/03/2017 1:38	NA	NA	NA	MR	FALSE
Mulgrave at Deeral	15/03/2017 1:40	NA	NA	10.26	MR	TRUE
Mulgrave at Deeral	15/03/2017 1:48	NA	NA	NA	MR	FALSE
Mulgrave at Deeral	15/03/2017 1:50	NA	NA	10.2	MR	TRUE
Mulgrave at Deeral	15/03/2017 1:58	NA	NA	NA	MR	FALSE
Mulgrave at Deeral	15/03/2017 2:00	NA	NA	10.15	MR	TRUE
Mulgrave at Deeral	15/03/2017 2:08	NA	NA	NA	MR	FALSE
Mulgrave at Deeral	15/03/2017 2:10	60.83	3.34	10.12	MR	TRUE
Mulgrave at Deeral	15/03/2017 2:18	NA	NA	NA	MR	FALSE
Mulgrave at Deeral	15/03/2017 2:20	NA	NA	10.07	MR	TRUE
Mulgrave at Deeral	15/03/2017 2:40	NA	NA	10.01	MR	TRUE
Mulgrave at Deeral	15/03/2017 2:50	NA	NA	9.97	MR	TRUE
Mulgrave at Deeral	15/03/2017 3:00	NA	NA	9.94	MR	TRUE
Mulgrave at Deeral	15/03/2017 3:10	60.97	3.63	9.91	MR	TRUE
Mulgrave at Deeral	15/03/2017 3:20	NA	NA	9.88	MR	TRUE
Mulgrave at Deeral	15/03/2017 3:30	NA	NA	9.85	MR	TRUE
Mulgrave at Deeral	15/03/2017 3:40	NA	NA	9.81	MR	TRUE
Mulgrave at Deeral	15/03/2017 4:00	NA	NA	9.76	MR	TRUE
Mulgrave at Deeral	15/03/2017 4:20	NA	NA	9.72	MR	TRUE
Mulgrave at Deeral	15/03/2017 4:40	NA	NA	9.68	MR	TRUE
Mulgrave at Deeral	15/03/2017 5:00	NA	NA	9.65	MR	TRUE
Mulgrave at Deeral	15/03/2017 6:00	NA	NA	9.7	MR	TRUE
Mulgrave at Deeral	15/03/2017 6:20	NA	NA	9.75	MR	TRUE
Mulgrave at Deeral	15/03/2017 6:30	NA	NA	9.79	MR	TRUE
Mulgrave at Deeral	15/03/2017 6:40	NA	NA	9.83	MR	TRUE
Mulgrave at Deeral	15/03/2017 6:50	NA	NA	9.89	MR	TRUE
Mulgrave at Deeral	15/03/2017 7:00	NA	NA	9.94	MR	TRUE
Mulgrave at Deeral	15/03/2017 7:10	77.73	3.19	10	MR	TRUE
Mulgrave at Deeral	15/03/2017 7:20	NA	NA	10.05	MR	TRUE
Mulgrave at Deeral	15/03/2017 7:30	NA	NA	10.11	MR	TRUE
Mulgrave at Deeral	15/03/2017 7:38	NA	NA	NA	MR	FALSE
Mulgrave at Deeral	15/03/2017 7:40	NA	NA	10.18	MR	TRUE
Mulgrave at Deeral	15/03/2017 7:48	NA	NA	NA	MR	FALSE
Mulgrave at Deeral	15/03/2017 7:50	NA	NA	10.23	MR	TRUE
Mulgrave at Deeral	15/03/2017 7:58	NA	NA	NA	MR	FALSE
Mulgrave at Deeral	15/03/2017 8:00	NA	NA	10.29	MR	TRUE
Mulgrave at Deeral	15/03/2017 8:08	NA	NA	NA	MR	FALSE
Mulgrave at Deeral	15/03/2017 8:10	89.64	2.47	10.34	MR	TRUE
Mulgrave at Deeral	15/03/2017 8:18	NA	NA	NA	MR	FALSE
Mulgrave at Deeral	15/03/2017 8:20	NA	NA	10.42	MR	TRUE
Mulgrave at Deeral	15/03/2017 8:28	NA	NA	NA	MR	FALSE
Mulgrave at Deeral	15/03/2017 8:30	NA	NA	10.46	MR	TRUE
Mulgrave at Deeral	15/03/2017 8:38	NA	NA	NA	MR	FALSE
Mulgrave at Deeral	15/03/2017 8:40	NA	NA	10.52	MR	TRUE
Mulgrave at Deeral	15/03/2017 8:48	NA	NA	NA	MR	FALSE
Mulgrave at Deeral	15/03/2017 8:50	NA	NA	10.56	MR	FALSE
Mulgrave at Deeral	15/03/2017 8:58	NA	NA	NA	MR	FALSE
Mulgrave at Deeral	15/03/2017 9:00	NA	NA	10.62	MR	FALSE
Mulgrave at Deeral	15/03/2017 9:08	NA	NA	NA	MR	FALSE
Mulgrave at Deeral	15/03/2017 9:10	102.47	2.29	NA	MR	FALSE
Mulgrave at Deeral	15/03/2017 9:18	NA	NA	NA	MR	FALSE
Mulgrave at Deeral	15/03/2017 9:20	NA	NA	10.67	MR	FALSE
Mulgrave at Deeral	15/03/2017 9:28	NA	NA	NA	MR	FALSE
Mulgrave at Deeral	15/03/2017 9:30	NA	NA	10.7	MR	FALSE
Mulgrave at Deeral	15/03/2017 9:38	NA	NA	NA	MR	FALSE
Mulgrave at Deeral	15/03/2017 9:40	NA	NA	10.73	MR	FALSE
Mulgrave at Deeral	15/03/2017 9:48	NA	NA	NA	MR	FALSE
Mulgrave at Deeral	15/03/2017 9:50	NA	NA	10.76	MR	FALSE
Mulgrave at Deeral	15/03/2017 9:58	NA	NA	NA	MR	FALSE
Mulgrave at Deeral	15/03/2017 10:00	NA	NA	10.79	MR	FALSE
Mulgrave at Deeral	15/03/2017 10:08	NA	NA	NA	MR	FALSE
Mulgrave at Deeral	15/03/2017 10:10	116.85	2.74	NA	MR	FALSE
Mulgrave at Deeral	15/03/2017 10:18	NA	NA	NA	MR	FALSE
Mulgrave at Deeral	15/03/2017 10:20	NA	NA	10.83	MR	FALSE
Mulgrave at Deeral	15/03/2017 10:28	NA	NA	NA	MR	FALSE
Mulgrave at Deeral	15/03/2017 10:38	NA	NA	NA	MR	FALSE
Mulgrave at Deeral	15/03/2017 10:48	NA	NA	NA	MR	FALSE
Mulgrave at Deeral	15/03/2017 10:50	NA	NA	10.87	MR	FALSE
Mulgrave at Deeral	15/03/2017 10:58	NA	NA	NA	MR	FALSE
Mulgrave at Deeral	15/03/2017 11:00	NA	NA	10.88	MR	FALSE
Mulgrave at Deeral	15/03/2017 11:08	NA	NA	NA	MR	FALSE
Mulgrave at Deeral	15/03/2017 11:10	118.29	2.17	NA	MR	FALSE
Mulgrave at Deeral	15/03/2017 11:18	NA	NA	NA	MR	FALSE
Mulgrave at Deeral	15/03/2017 11:28	NA	NA	NA	MR	FALSE
Mulgrave at Deeral	15/03/2017 11:38	NA	NA	NA	MR	FALSE
Mulgrave at Deeral	15/03/2017 11:40	NA	NA	10.85	MR	FALSE
Mulgrave at Deeral	15/03/2017 11:48	NA	NA	NA	MR	FALSE
Mulgrave at Deeral	15/03/2017 11:50	NA	NA	10.82	MR	FALSE
Mulgrave at Deeral	15/03/2017 11:58	NA	NA	NA	MR	FALSE
Mulgrave at Deeral	15/03/2017 12:00	NA	NA	10.77	MR	FALSE
Mulgrave at Deeral	15/03/2017 12:08	NA	NA	NA	MR	FALSE
Mulgrave at Deeral	15/03/2017 12:10	94.68	3.06	10.74	MR	FALSE
Mulgrave at Deeral	15/03/2017 12:18	NA	NA	NA	MR	FALSE
Mulgrave at Deeral	15/03/2017 12:20	NA	NA	10.69	MR	FALSE
Mulgrave at Deeral	15/03/2017 12:28	NA	NA	NA	MR	FALSE
Mulgrave at Deeral	15/03/2017 12:30	NA	NA	10.64	MR	FALSE
Mulgrave at Deeral	15/03/2017 12:38	NA	NA	NA	MR	FALSE
Mulgrave at Deeral	15/03/2017 12:40	NA	NA	10.59	MR	FALSE
Mulgrave at Deeral	15/03/2017 12:48	NA	NA	NA	MR	FALSE
Mulgrave at Deeral	15/03/2017 12:50	NA	NA	10.55	MR	FALSE
Mulgrave at Deeral	15/03/2017 12:58	NA	NA	NA	MR	FALSE
Mulgrave at Deeral	15/03/2017 13:00	NA	NA	10.52	MR	TRUE
Mulgrave at Deeral	15/03/2017 13:08	NA	NA	NA	MR	FALSE
Mulgrave at Deeral	15/03/2017 13:10	70.66	1.86	10.45	MR	TRUE
Mulgrave at Deeral	15/03/2017 13:18	NA	NA	NA	MR	FALSE
Mulgrave at Deeral	15/03/2017 13:20	NA	NA	10.41	MR	TRUE
Mulgrave at Deeral	15/03/2017 13:28	NA	NA	NA	MR	FALSE
Mulgrave at Deeral	15/03/2017 13:30	NA	NA	10.36	MR	TRUE
Mulgrave at Deeral	15/03/2017 13:38	NA	NA	NA	MR	FALSE
Mulgrave at Deeral	15/03/2017 13:40	NA	NA	10.33	MR	TRUE
Mulgrave at Deeral	15/03/2017 13:48	NA	NA	NA	MR	FALSE
Mulgrave at Deeral	15/03/2017 13:50	NA	NA	10.28	MR	TRUE
Mulgrave at Deeral	15/03/2017 13:58	NA	NA	NA	MR	FALSE
Mulgrave at Deeral	15/03/2017 14:00	NA	NA	10.25	MR	TRUE
Mulgrave at Deeral	15/03/2017 14:08	NA	NA	NA	MR	FALSE
Mulgrave at Deeral	15/03/2017 14:10	64.54	2.64	10.21	MR	TRUE
Mulgrave at Deeral	15/03/2017 14:18	NA	NA	NA	MR	FALSE
Mulgrave at Deeral	15/03/2017 14:20	NA	NA	10.16	MR	TRUE
Mulgrave at Deeral	15/03/2017 14:28	NA	NA	NA	MR	FALSE
Mulgrave at Deeral	15/03/2017 14:38	NA	NA	NA	MR	FALSE
Mulgrave at Deeral	15/03/2017 14:40	NA	NA	10.1	MR	TRUE
Mulgrave at Deeral	15/03/2017 14:50	NA	NA	10.06	MR	TRUE
Mulgrave at Deeral	15/03/2017 15:00	NA	NA	10.02	MR	TRUE
Mulgrave at Deeral	15/03/2017 15:10	63.42	1.94	9.99	MR	TRUE
Mulgrave at Deeral	15/03/2017 15:20	NA	NA	9.95	MR	TRUE
Mulgrave at Deeral	15/03/2017 15:30	NA	NA	9.92	MR	TRUE
Mulgrave at Deeral	15/03/2017 15:40	NA	NA	9.89	MR	TRUE
Mulgrave at Deeral	15/03/2017 15:50	NA	NA	9.85	MR	TRUE
Mulgrave at Deeral	15/03/2017 16:00	NA	NA	9.83	MR	TRUE
Mulgrave at Deeral	15/03/2017 16:10	64.01	3.26	9.8	MR	TRUE
Mulgrave at Deeral	15/03/2017 16:20	NA	NA	9.77	MR	TRUE
Mulgrave at Deeral	15/03/2017 16:30	NA	NA	9.74	MR	TRUE
Mulgrave at Deeral	15/03/2017 16:50	NA	NA	9.69	MR	TRUE
Mulgrave at Deeral	15/03/2017 17:00	NA	NA	9.68	MR	TRUE
Mulgrave at Deeral	15/03/2017 17:10	NA	NA	9.65	MR	TRUE
Mulgrave at Deeral	15/03/2017 17:30	NA	NA	9.62	MR	TRUE
Mulgrave at Deeral	15/03/2017 18:00	NA	NA	9.61	MR	TRUE
Mulgrave at Deeral	15/03/2017 18:20	NA	NA	9.65	MR	TRUE
Mulgrave at Deeral	15/03/2017 18:30	NA	NA	9.68	MR	TRUE
Mulgrave at Deeral	15/03/2017 18:40	NA	NA	9.74	MR	TRUE
Mulgrave at Deeral	15/03/2017 18:50	NA	NA	9.79	MR	TRUE
Mulgrave at Deeral	15/03/2017 19:00	NA	NA	9.83	MR	TRUE
Mulgrave at Deeral	15/03/2017 19:10	76.57	2.4	9.88	MR	TRUE
Mulgrave at Deeral	15/03/2017 19:20	NA	NA	9.91	MR	TRUE
Mulgrave at Deeral	15/03/2017 19:30	NA	NA	9.97	MR	TRUE
Mulgrave at Deeral	15/03/2017 19:40	NA	NA	10.02	MR	TRUE
Mulgrave at Deeral	15/03/2017 19:50	NA	NA	10.06	MR	TRUE
Mulgrave at Deeral	15/03/2017 20:00	NA	NA	10.11	MR	TRUE
Mulgrave at Deeral	15/03/2017 20:08	NA	NA	NA	MR	FALSE
Mulgrave at Deeral	15/03/2017 20:10	76.18	2.71	10.17	MR	TRUE
Mulgrave at Deeral	15/03/2017 20:18	NA	NA	NA	MR	FALSE
Mulgrave at Deeral	15/03/2017 20:20	NA	NA	10.22	MR	TRUE
Mulgrave at Deeral	15/03/2017 20:28	NA	NA	NA	MR	FALSE
Mulgrave at Deeral	15/03/2017 20:30	NA	NA	10.28	MR	TRUE
Mulgrave at Deeral	15/03/2017 20:38	NA	NA	NA	MR	FALSE
Mulgrave at Deeral	15/03/2017 20:48	NA	NA	NA	MR	FALSE
Mulgrave at Deeral	15/03/2017 20:50	NA	NA	10.33	MR	TRUE
Mulgrave at Deeral	15/03/2017 20:58	NA	NA	NA	MR	FALSE
Mulgrave at Deeral	15/03/2017 21:00	NA	NA	10.4	MR	TRUE
Mulgrave at Deeral	15/03/2017 21:08	NA	NA	NA	MR	FALSE
Mulgrave at Deeral	15/03/2017 21:10	92.97	2.49	10.44	MR	TRUE
Mulgrave at Deeral	15/03/2017 21:18	NA	NA	NA	MR	FALSE
Mulgrave at Deeral	15/03/2017 21:28	NA	NA	NA	MR	FALSE
Mulgrave at Deeral	15/03/2017 21:30	NA	NA	10.5	MR	TRUE
Mulgrave at Deeral	15/03/2017 21:38	NA	NA	NA	MR	FALSE
Mulgrave at Deeral	15/03/2017 21:40	NA	NA	10.54	MR	FALSE
Mulgrave at Deeral	15/03/2017 21:48	NA	NA	NA	MR	FALSE
Mulgrave at Deeral	15/03/2017 21:58	NA	NA	NA	MR	FALSE
Mulgrave at Deeral	15/03/2017 22:00	NA	NA	10.57	MR	FALSE
Mulgrave at Deeral	15/03/2017 22:08	NA	NA	NA	MR	FALSE
Mulgrave at Deeral	15/03/2017 22:10	89.91	3.3	NA	MR	FALSE
Mulgrave at Deeral	15/03/2017 22:18	NA	NA	NA	MR	FALSE
Mulgrave at Deeral	15/03/2017 22:20	NA	NA	10.63	MR	FALSE
Mulgrave at Deeral	15/03/2017 22:28	NA	NA	NA	MR	FALSE
Mulgrave at Deeral	15/03/2017 22:30	NA	NA	10.66	MR	FALSE
Mulgrave at Deeral	15/03/2017 22:38	NA	NA	NA	MR	FALSE
Mulgrave at Deeral	15/03/2017 22:48	NA	NA	NA	MR	FALSE
Mulgrave at Deeral	15/03/2017 22:50	NA	NA	10.7	MR	FALSE
Mulgrave at Deeral	15/03/2017 22:58	NA	NA	NA	MR	FALSE
Mulgrave at Deeral	15/03/2017 23:00	NA	NA	10.71	MR	FALSE
Mulgrave at Deeral	15/03/2017 23:08	NA	NA	NA	MR	FALSE
Mulgrave at Deeral	15/03/2017 23:10	92.12	2.03	NA	MR	FALSE
Mulgrave at Deeral	15/03/2017 23:18	NA	NA	NA	MR	FALSE
Mulgrave at Deeral	15/03/2017 23:28	NA	NA	NA	MR	FALSE
Mulgrave at Deeral	15/03/2017 23:38	NA	NA	NA	MR	FALSE
Mulgrave at Deeral	15/03/2017 23:48	NA	NA	NA	MR	FALSE
Mulgrave at Deeral	15/03/2017 23:50	NA	NA	10.67	MR	FALSE
Mulgrave at Deeral	15/03/2017 23:58	NA	NA	NA	MR	FALSE
Mulgrave at Deeral	16/03/2017 0:00	NA	NA	10.64	MR	FALSE
Mulgrave at Deeral	16/03/2017 0:08	NA	NA	NA	MR	FALSE
Mulgrave at Deeral	16/03/2017 0:10	84.88	2.61	10.61	MR	FALSE
Mulgrave at Deeral	16/03/2017 0:18	NA	NA	NA	MR	FALSE
Mulgrave at Deeral	16/03/2017 0:20	NA	NA	10.57	MR	FALSE
Mulgrave at Deeral	16/03/2017 0:28	NA	NA	NA	MR	FALSE
Mulgrave at Deeral	16/03/2017 0:30	NA	NA	10.51	MR	TRUE
Mulgrave at Deeral	16/03/2017 0:38	NA	NA	NA	MR	FALSE
Mulgrave at Deeral	16/03/2017 0:40	NA	NA	10.48	MR	TRUE
Mulgrave at Deeral	16/03/2017 0:48	NA	NA	NA	MR	FALSE
Mulgrave at Deeral	16/03/2017 0:58	NA	NA	NA	MR	FALSE
Mulgrave at Deeral	16/03/2017 1:00	NA	NA	10.42	MR	TRUE
Mulgrave at Deeral	16/03/2017 1:08	NA	NA	NA	MR	FALSE
Mulgrave at Deeral	16/03/2017 1:10	65.13	2.08	10.39	MR	TRUE
Mulgrave at Deeral	16/03/2017 1:18	NA	NA	NA	MR	FALSE
Mulgrave at Deeral	16/03/2017 1:20	NA	NA	10.36	MR	TRUE
Mulgrave at Deeral	16/03/2017 1:28	NA	NA	NA	MR	FALSE
Mulgrave at Deeral	16/03/2017 1:30	NA	NA	10.33	MR	TRUE
Mulgrave at Deeral	16/03/2017 1:38	NA	NA	NA	MR	FALSE
Mulgrave at Deeral	16/03/2017 1:40	NA	NA	10.3	MR	TRUE
Mulgrave at Deeral	16/03/2017 1:48	NA	NA	NA	MR	FALSE
Mulgrave at Deeral	16/03/2017 1:58	NA	NA	NA	MR	FALSE
Mulgrave at Deeral	16/03/2017 2:00	NA	NA	10.25	MR	TRUE
Mulgrave at Deeral	16/03/2017 2:08	NA	NA	NA	MR	FALSE
Mulgrave at Deeral	16/03/2017 2:10	62.34	2.67	10.22	MR	TRUE
Mulgrave at Deeral	16/03/2017 2:18	NA	NA	NA	MR	FALSE
Mulgrave at Deeral	16/03/2017 2:20	NA	NA	10.19	MR	TRUE
Mulgrave at Deeral	16/03/2017 2:28	NA	NA	NA	MR	FALSE
Mulgrave at Deeral	16/03/2017 2:30	NA	NA	10.16	MR	TRUE
Mulgrave at Deeral	16/03/2017 2:38	NA	NA	NA	MR	FALSE
Mulgrave at Deeral	16/03/2017 2:40	NA	NA	10.13	MR	TRUE
Mulgrave at Deeral	16/03/2017 2:48	NA	NA	NA	MR	FALSE
Mulgrave at Deeral	16/03/2017 2:50	NA	NA	10.1	MR	TRUE
Mulgrave at Deeral	16/03/2017 2:58	NA	NA	NA	MR	FALSE
Mulgrave at Deeral	16/03/2017 3:00	NA	NA	10.07	MR	TRUE
Mulgrave at Deeral	16/03/2017 3:10	61.09	2.22	10.04	MR	TRUE
Mulgrave at Deeral	16/03/2017 3:20	NA	NA	10.01	MR	TRUE
Mulgrave at Deeral	16/03/2017 3:40	NA	NA	9.96	MR	TRUE
Mulgrave at Deeral	16/03/2017 4:00	NA	NA	9.91	MR	TRUE
Mulgrave at Deeral	16/03/2017 4:10	61.76	2.55	NA	MR	FALSE
Mulgrave at Deeral	16/03/2017 4:20	NA	NA	9.87	MR	TRUE
Mulgrave at Deeral	16/03/2017 4:30	NA	NA	9.84	MR	TRUE
Mulgrave at Deeral	16/03/2017 4:50	NA	NA	9.81	MR	TRUE
Mulgrave at Deeral	16/03/2017 5:00	NA	NA	9.8	MR	TRUE
Mulgrave at Deeral	16/03/2017 5:40	NA	NA	9.77	MR	TRUE
Mulgrave at Deeral	16/03/2017 6:00	NA	NA	9.77	MR	TRUE
Mulgrave at Deeral	16/03/2017 6:30	NA	NA	9.8	MR	TRUE
Mulgrave at Deeral	16/03/2017 6:40	NA	NA	9.83	MR	TRUE
Mulgrave at Deeral	16/03/2017 7:00	NA	NA	9.88	MR	TRUE
Mulgrave at Deeral	16/03/2017 7:10	70.52	2.67	9.93	MR	TRUE
Mulgrave at Deeral	16/03/2017 7:30	NA	NA	10.01	MR	TRUE
Mulgrave at Deeral	16/03/2017 7:40	NA	NA	10.06	MR	TRUE
Mulgrave at Deeral	16/03/2017 7:50	NA	NA	10.12	MR	TRUE
Mulgrave at Deeral	16/03/2017 7:58	NA	NA	NA	MR	FALSE
Mulgrave at Deeral	16/03/2017 8:00	NA	NA	10.14	MR	TRUE
Mulgrave at Deeral	16/03/2017 8:08	NA	NA	NA	MR	FALSE
Mulgrave at Deeral	16/03/2017 8:10	69.55	2.71	10.21	MR	TRUE
Mulgrave at Deeral	16/03/2017 8:18	NA	NA	NA	MR	FALSE
Mulgrave at Deeral	16/03/2017 8:20	NA	NA	10.25	MR	TRUE
Mulgrave at Deeral	16/03/2017 8:28	NA	NA	NA	MR	FALSE
Mulgrave at Deeral	16/03/2017 8:30	NA	NA	10.28	MR	TRUE
Mulgrave at Deeral	16/03/2017 8:38	NA	NA	NA	MR	FALSE
Mulgrave at Deeral	16/03/2017 8:40	NA	NA	10.33	MR	TRUE
Mulgrave at Deeral	16/03/2017 8:48	NA	NA	NA	MR	FALSE
Mulgrave at Deeral	16/03/2017 8:58	NA	NA	NA	MR	FALSE
Mulgrave at Deeral	16/03/2017 9:00	NA	NA	10.39	MR	TRUE
Mulgrave at Deeral	16/03/2017 9:08	NA	NA	NA	MR	FALSE
Mulgrave at Deeral	16/03/2017 9:10	76.51	2.59	10.42	MR	TRUE
Mulgrave at Deeral	16/03/2017 9:18	NA	NA	NA	MR	FALSE
Mulgrave at Deeral	16/03/2017 9:28	NA	NA	NA	MR	FALSE
Mulgrave at Deeral	16/03/2017 9:30	NA	NA	10.45	MR	TRUE
Mulgrave at Deeral	16/03/2017 9:38	NA	NA	NA	MR	FALSE
Mulgrave at Deeral	16/03/2017 9:40	NA	NA	10.49	MR	TRUE
Mulgrave at Deeral	16/03/2017 9:48	NA	NA	NA	MR	FALSE
Mulgrave at Deeral	16/03/2017 9:58	NA	NA	NA	MR	FALSE
Mulgrave at Deeral	16/03/2017 10:00	NA	NA	10.49	MR	TRUE
Mulgrave at Deeral	16/03/2017 10:08	NA	NA	NA	MR	FALSE
Mulgrave at Deeral	16/03/2017 10:10	78.31	2.83	NA	MR	FALSE
Mulgrave at Deeral	16/03/2017 10:18	NA	NA	NA	MR	FALSE
Mulgrave at Deeral	16/03/2017 10:20	NA	NA	10.53	MR	FALSE
Mulgrave at Deeral	16/03/2017 10:28	NA	NA	NA	MR	FALSE
Mulgrave at Deeral	16/03/2017 10:38	NA	NA	NA	MR	FALSE
Mulgrave at Deeral	16/03/2017 10:40	NA	NA	10.58	MR	FALSE
Mulgrave at Deeral	16/03/2017 10:48	NA	NA	NA	MR	FALSE
Mulgrave at Deeral	16/03/2017 10:50	NA	NA	10.61	MR	FALSE
Mulgrave at Deeral	16/03/2017 10:58	NA	NA	NA	MR	FALSE
Mulgrave at Deeral	16/03/2017 11:00	NA	NA	10.65	MR	FALSE
Mulgrave at Deeral	16/03/2017 11:08	NA	NA	NA	MR	FALSE
Mulgrave at Deeral	16/03/2017 11:10	78.62	2.13	NA	MR	FALSE
Mulgrave at Deeral	16/03/2017 11:18	NA	NA	NA	MR	FALSE
Mulgrave at Deeral	16/03/2017 11:20	NA	NA	10.68	MR	FALSE
Mulgrave at Deeral	16/03/2017 11:28	NA	NA	NA	MR	FALSE
Mulgrave at Deeral	16/03/2017 11:38	NA	NA	NA	MR	FALSE
Mulgrave at Deeral	16/03/2017 11:48	NA	NA	NA	MR	FALSE
Mulgrave at Deeral	16/03/2017 11:58	NA	NA	NA	MR	FALSE
Mulgrave at Deeral	16/03/2017 12:00	NA	NA	10.66	MR	FALSE
Mulgrave at Deeral	16/03/2017 12:08	NA	NA	NA	MR	FALSE
Mulgrave at Deeral	16/03/2017 12:10	74.96	2.8	10.63	MR	FALSE
Mulgrave at Deeral	16/03/2017 12:18	NA	NA	NA	MR	FALSE
Mulgrave at Deeral	16/03/2017 12:20	NA	NA	10.59	MR	FALSE
Mulgrave at Deeral	16/03/2017 12:28	NA	NA	NA	MR	FALSE
Mulgrave at Deeral	16/03/2017 12:30	NA	NA	10.54	MR	FALSE
Mulgrave at Deeral	16/03/2017 12:38	NA	NA	NA	MR	FALSE
Mulgrave at Deeral	16/03/2017 12:40	NA	NA	10.51	MR	TRUE
Mulgrave at Deeral	16/03/2017 12:48	NA	NA	NA	MR	FALSE
Mulgrave at Deeral	16/03/2017 12:50	NA	NA	10.47	MR	TRUE
Mulgrave at Deeral	16/03/2017 12:58	NA	NA	NA	MR	FALSE
Mulgrave at Deeral	16/03/2017 13:00	NA	NA	10.43	MR	TRUE
Mulgrave at Deeral	16/03/2017 13:08	NA	NA	NA	MR	FALSE
Mulgrave at Deeral	16/03/2017 13:10	64.18	1.93	10.4	MR	TRUE
Mulgrave at Deeral	16/03/2017 13:18	NA	NA	NA	MR	FALSE
Mulgrave at Deeral	16/03/2017 13:20	NA	NA	10.36	MR	TRUE
Mulgrave at Deeral	16/03/2017 13:28	NA	NA	NA	MR	FALSE
Mulgrave at Deeral	16/03/2017 13:30	NA	NA	10.33	MR	TRUE
Mulgrave at Deeral	16/03/2017 13:38	NA	NA	NA	MR	FALSE
Mulgrave at Deeral	16/03/2017 13:40	NA	NA	10.3	MR	TRUE
Mulgrave at Deeral	16/03/2017 13:48	NA	NA	NA	MR	FALSE
Mulgrave at Deeral	16/03/2017 13:50	NA	NA	10.27	MR	TRUE
Mulgrave at Deeral	16/03/2017 13:58	NA	NA	NA	MR	FALSE
Mulgrave at Deeral	16/03/2017 14:00	NA	NA	10.23	MR	TRUE
Mulgrave at Deeral	16/03/2017 14:08	NA	NA	NA	MR	FALSE
Mulgrave at Deeral	16/03/2017 14:10	61.06	2.58	10.2	MR	TRUE
Mulgrave at Deeral	16/03/2017 14:18	NA	NA	NA	MR	FALSE
Mulgrave at Deeral	16/03/2017 14:20	NA	NA	10.17	MR	TRUE
Mulgrave at Deeral	16/03/2017 14:28	NA	NA	NA	MR	FALSE
Mulgrave at Deeral	16/03/2017 14:30	NA	NA	10.14	MR	TRUE
Mulgrave at Deeral	16/03/2017 14:38	NA	NA	NA	MR	FALSE
Mulgrave at Deeral	16/03/2017 14:40	NA	NA	10.11	MR	TRUE
Mulgrave at Deeral	16/03/2017 14:48	NA	NA	NA	MR	FALSE
Mulgrave at Deeral	16/03/2017 14:50	NA	NA	10.08	MR	TRUE
Mulgrave at Deeral	16/03/2017 15:00	NA	NA	10.06	MR	TRUE
Mulgrave at Deeral	16/03/2017 15:10	59.86	2.39	10.03	MR	TRUE
Mulgrave at Deeral	16/03/2017 15:20	NA	NA	10	MR	TRUE
Mulgrave at Deeral	16/03/2017 15:30	NA	NA	9.97	MR	TRUE
Mulgrave at Deeral	16/03/2017 15:40	NA	NA	9.94	MR	TRUE
Mulgrave at Deeral	16/03/2017 15:50	NA	NA	9.91	MR	TRUE
Mulgrave at Deeral	16/03/2017 16:00	NA	NA	9.89	MR	TRUE
Mulgrave at Deeral	16/03/2017 16:10	60.7	2.43	NA	MR	FALSE
Mulgrave at Deeral	16/03/2017 16:20	NA	NA	9.84	MR	TRUE
Mulgrave at Deeral	16/03/2017 16:40	NA	NA	9.81	MR	TRUE
Mulgrave at Deeral	16/03/2017 16:50	NA	NA	9.78	MR	TRUE
Mulgrave at Deeral	16/03/2017 17:00	NA	NA	9.76	MR	TRUE
Mulgrave at Deeral	16/03/2017 17:20	NA	NA	9.73	MR	TRUE
Mulgrave at Deeral	16/03/2017 17:40	NA	NA	9.7	MR	TRUE
Mulgrave at Deeral	16/03/2017 18:00	NA	NA	9.69	MR	TRUE
Mulgrave at Deeral	16/03/2017 18:50	NA	NA	9.74	MR	TRUE
Mulgrave at Deeral	16/03/2017 19:00	NA	NA	9.77	MR	TRUE
Mulgrave at Deeral	16/03/2017 19:20	NA	NA	9.82	MR	TRUE
Mulgrave at Deeral	16/03/2017 19:40	NA	NA	9.87	MR	TRUE
Mulgrave at Deeral	16/03/2017 19:50	NA	NA	9.91	MR	TRUE
Mulgrave at Deeral	16/03/2017 20:00	NA	NA	9.95	MR	TRUE
Mulgrave at Deeral	16/03/2017 20:10	76.01	2.19	10.01	MR	TRUE
Mulgrave at Deeral	16/03/2017 20:20	NA	NA	10.07	MR	TRUE
Mulgrave at Deeral	16/03/2017 20:30	NA	NA	10.11	MR	TRUE
Mulgrave at Deeral	16/03/2017 20:38	NA	NA	NA	MR	FALSE
Mulgrave at Deeral	16/03/2017 20:48	NA	NA	NA	MR	FALSE
Mulgrave at Deeral	16/03/2017 20:50	NA	NA	10.17	MR	TRUE
Mulgrave at Deeral	16/03/2017 20:58	NA	NA	NA	MR	FALSE
Mulgrave at Deeral	16/03/2017 21:00	NA	NA	10.22	MR	TRUE
Mulgrave at Deeral	16/03/2017 21:08	NA	NA	NA	MR	FALSE
Mulgrave at Deeral	16/03/2017 21:10	76.01	3.13	10.26	MR	TRUE
Mulgrave at Deeral	16/03/2017 21:18	NA	NA	NA	MR	FALSE
Mulgrave at Deeral	16/03/2017 21:28	NA	NA	NA	MR	FALSE
Mulgrave at Deeral	16/03/2017 21:30	NA	NA	10.32	MR	TRUE
Mulgrave at Deeral	16/03/2017 21:38	NA	NA	NA	MR	FALSE
Mulgrave at Deeral	16/03/2017 21:48	NA	NA	NA	MR	FALSE
Mulgrave at Deeral	16/03/2017 21:50	NA	NA	10.35	MR	TRUE
Mulgrave at Deeral	16/03/2017 21:58	NA	NA	NA	MR	FALSE
Mulgrave at Deeral	16/03/2017 22:00	NA	NA	10.36	MR	TRUE
Mulgrave at Deeral	16/03/2017 22:08	NA	NA	NA	MR	FALSE
Mulgrave at Deeral	16/03/2017 22:10	79.57	1.99	10.39	MR	TRUE
Mulgrave at Deeral	16/03/2017 22:18	NA	NA	NA	MR	FALSE
Mulgrave at Deeral	16/03/2017 22:28	NA	NA	NA	MR	FALSE
Mulgrave at Deeral	16/03/2017 22:30	NA	NA	10.42	MR	TRUE
Mulgrave at Deeral	16/03/2017 22:38	NA	NA	NA	MR	FALSE
Mulgrave at Deeral	16/03/2017 22:48	NA	NA	NA	MR	FALSE
Mulgrave at Deeral	16/03/2017 22:58	NA	NA	NA	MR	FALSE
Mulgrave at Deeral	16/03/2017 23:00	NA	NA	10.46	MR	TRUE
Mulgrave at Deeral	16/03/2017 23:08	NA	NA	NA	MR	FALSE
Mulgrave at Deeral	16/03/2017 23:10	98.17	2.2	NA	MR	FALSE
Mulgrave at Deeral	16/03/2017 23:18	NA	NA	NA	MR	FALSE
Mulgrave at Deeral	16/03/2017 23:20	NA	NA	10.5	MR	TRUE
Mulgrave at Deeral	16/03/2017 23:28	NA	NA	NA	MR	FALSE
Mulgrave at Deeral	16/03/2017 23:38	NA	NA	NA	MR	FALSE
Mulgrave at Deeral	16/03/2017 23:40	NA	NA	10.53	MR	FALSE
Mulgrave at Deeral	16/03/2017 23:48	NA	NA	NA	MR	FALSE
Mulgrave at Deeral	16/03/2017 23:58	NA	NA	NA	MR	FALSE
Mulgrave at Deeral	17/03/2017 0:00	NA	NA	10.53	MR	FALSE
Mulgrave at Deeral	17/03/2017 0:08	NA	NA	NA	MR	FALSE
Mulgrave at Deeral	17/03/2017 0:10	94.68	1.66	NA	MR	FALSE
Mulgrave at Deeral	17/03/2017 0:18	NA	NA	NA	MR	FALSE
Mulgrave at Deeral	17/03/2017 0:28	NA	NA	NA	MR	FALSE
Mulgrave at Deeral	17/03/2017 0:38	NA	NA	NA	MR	FALSE
Mulgrave at Deeral	17/03/2017 0:48	NA	NA	NA	MR	FALSE
Mulgrave at Deeral	17/03/2017 0:50	NA	NA	10.49	MR	TRUE
Mulgrave at Deeral	17/03/2017 0:58	NA	NA	NA	MR	FALSE
Mulgrave at Deeral	17/03/2017 1:00	NA	NA	10.46	MR	TRUE
Mulgrave at Deeral	17/03/2017 1:08	NA	NA	NA	MR	FALSE
Mulgrave at Deeral	17/03/2017 1:10	70.17	2.47	10.43	MR	TRUE
Mulgrave at Deeral	17/03/2017 1:18	NA	NA	NA	MR	FALSE
Mulgrave at Deeral	17/03/2017 1:20	NA	NA	10.4	MR	TRUE
Mulgrave at Deeral	17/03/2017 1:28	NA	NA	NA	MR	FALSE
Mulgrave at Deeral	17/03/2017 1:38	NA	NA	NA	MR	FALSE
Mulgrave at Deeral	17/03/2017 1:40	NA	NA	10.37	MR	TRUE
Mulgrave at Deeral	17/03/2017 1:48	NA	NA	NA	MR	FALSE
Mulgrave at Deeral	17/03/2017 1:50	NA	NA	10.34	MR	TRUE
Mulgrave at Deeral	17/03/2017 1:58	NA	NA	NA	MR	FALSE
Mulgrave at Deeral	17/03/2017 2:00	NA	NA	10.32	MR	TRUE
Mulgrave at Deeral	17/03/2017 2:08	NA	NA	NA	MR	FALSE
Mulgrave at Deeral	17/03/2017 2:10	62.27	1.86	NA	MR	FALSE
Mulgrave at Deeral	17/03/2017 2:18	NA	NA	NA	MR	FALSE
Mulgrave at Deeral	17/03/2017 2:28	NA	NA	NA	MR	FALSE
Mulgrave at Deeral	17/03/2017 2:30	NA	NA	10.27	MR	TRUE
Mulgrave at Deeral	17/03/2017 2:38	NA	NA	NA	MR	FALSE
Mulgrave at Deeral	17/03/2017 2:48	NA	NA	NA	MR	FALSE
Mulgrave at Deeral	17/03/2017 2:50	NA	NA	10.23	MR	TRUE
Mulgrave at Deeral	17/03/2017 2:58	NA	NA	NA	MR	FALSE
Mulgrave at Deeral	17/03/2017 3:00	NA	NA	10.21	MR	TRUE
Mulgrave at Deeral	17/03/2017 3:08	NA	NA	NA	MR	FALSE
Mulgrave at Deeral	17/03/2017 3:10	61.99	2.72	10.18	MR	TRUE
Mulgrave at Deeral	17/03/2017 3:18	NA	NA	NA	MR	FALSE
Mulgrave at Deeral	17/03/2017 3:28	NA	NA	NA	MR	FALSE
Mulgrave at Deeral	17/03/2017 3:30	NA	NA	10.13	MR	TRUE
Mulgrave at Deeral	17/03/2017 3:38	NA	NA	NA	MR	FALSE
Mulgrave at Deeral	17/03/2017 3:48	NA	NA	NA	MR	FALSE
Mulgrave at Deeral	17/03/2017 3:50	NA	NA	10.1	MR	TRUE
Mulgrave at Deeral	17/03/2017 3:58	NA	NA	NA	MR	FALSE
Mulgrave at Deeral	17/03/2017 4:00	NA	NA	10.08	MR	TRUE
Mulgrave at Deeral	17/03/2017 4:10	60.09	1.77	NA	MR	FALSE
Mulgrave at Deeral	17/03/2017 4:30	NA	NA	10.05	MR	TRUE
Mulgrave at Deeral	17/03/2017 4:50	NA	NA	10.02	MR	TRUE
Mulgrave at Deeral	17/03/2017 5:00	NA	NA	10	MR	TRUE
Mulgrave at Deeral	17/03/2017 5:10	60.16	2.55	NA	MR	FALSE
Mulgrave at Deeral	17/03/2017 5:30	NA	NA	9.97	MR	TRUE
Mulgrave at Deeral	17/03/2017 6:00	NA	NA	9.96	MR	TRUE
Mulgrave at Deeral	17/03/2017 6:10	60.98	2.07	NA	MR	FALSE
Mulgrave at Deeral	17/03/2017 7:00	NA	NA	10	MR	TRUE
Mulgrave at Deeral	17/03/2017 7:10	62.73	2.48	NA	MR	FALSE
Mulgrave at Deeral	17/03/2017 7:30	NA	NA	10.04	MR	TRUE
Mulgrave at Deeral	17/03/2017 8:00	NA	NA	10.08	MR	TRUE
Mulgrave at Deeral	17/03/2017 8:10	63.22	1.86	NA	MR	FALSE
Mulgrave at Deeral	17/03/2017 8:28	NA	NA	NA	MR	FALSE
Mulgrave at Deeral	17/03/2017 8:30	NA	NA	10.15	MR	TRUE
Mulgrave at Deeral	17/03/2017 8:38	NA	NA	NA	MR	FALSE
Mulgrave at Deeral	17/03/2017 8:40	NA	NA	10.18	MR	TRUE
Mulgrave at Deeral	17/03/2017 8:48	NA	NA	NA	MR	FALSE
Mulgrave at Deeral	17/03/2017 8:50	NA	NA	10.21	MR	TRUE
Mulgrave at Deeral	17/03/2017 8:58	NA	NA	NA	MR	FALSE
Mulgrave at Deeral	17/03/2017 9:00	NA	NA	10.24	MR	TRUE
Mulgrave at Deeral	17/03/2017 9:08	NA	NA	NA	MR	FALSE
Mulgrave at Deeral	17/03/2017 9:10	63.51	2.63	NA	MR	FALSE
Mulgrave at Deeral	17/03/2017 9:18	NA	NA	NA	MR	FALSE
Mulgrave at Deeral	17/03/2017 9:20	NA	NA	10.28	MR	TRUE
Mulgrave at Deeral	17/03/2017 9:28	NA	NA	NA	MR	FALSE
Mulgrave at Deeral	17/03/2017 9:30	NA	NA	10.31	MR	TRUE
Mulgrave at Deeral	17/03/2017 9:38	NA	NA	NA	MR	FALSE
Mulgrave at Deeral	17/03/2017 9:48	NA	NA	NA	MR	FALSE
Mulgrave at Deeral	17/03/2017 9:58	NA	NA	NA	MR	FALSE
Mulgrave at Deeral	17/03/2017 10:00	NA	NA	10.34	MR	TRUE
Mulgrave at Deeral	17/03/2017 10:08	NA	NA	NA	MR	FALSE
Mulgrave at Deeral	17/03/2017 10:10	66.73	2	NA	MR	FALSE
Mulgrave at Deeral	17/03/2017 10:18	NA	NA	NA	MR	FALSE
Mulgrave at Deeral	17/03/2017 10:28	NA	NA	NA	MR	FALSE
Mulgrave at Deeral	17/03/2017 10:38	NA	NA	NA	MR	FALSE
Mulgrave at Deeral	17/03/2017 10:48	NA	NA	NA	MR	FALSE
Mulgrave at Deeral	17/03/2017 10:58	NA	NA	NA	MR	FALSE
Mulgrave at Deeral	17/03/2017 11:00	NA	NA	10.38	MR	TRUE
Mulgrave at Deeral	17/03/2017 11:08	NA	NA	NA	MR	FALSE
Mulgrave at Deeral	17/03/2017 11:10	69	2.64	NA	MR	FALSE
Mulgrave at Deeral	17/03/2017 11:18	NA	NA	NA	MR	FALSE
Mulgrave at Deeral	17/03/2017 11:28	NA	NA	NA	MR	FALSE
Mulgrave at Deeral	17/03/2017 11:30	NA	NA	10.41	MR	TRUE
Mulgrave at Deeral	17/03/2017 11:38	NA	NA	NA	MR	FALSE
Mulgrave at Deeral	17/03/2017 11:48	NA	NA	NA	MR	FALSE
Mulgrave at Deeral	17/03/2017 11:58	NA	NA	NA	MR	FALSE
Mulgrave at Deeral	17/03/2017 12:00	NA	NA	10.42	MR	TRUE
Mulgrave at Deeral	17/03/2017 12:08	NA	NA	NA	MR	FALSE
Mulgrave at Deeral	17/03/2017 12:10	63.8	2.25	NA	MR	FALSE
Mulgrave at Deeral	17/03/2017 12:18	NA	NA	NA	MR	FALSE
Mulgrave at Deeral	17/03/2017 12:20	NA	NA	10.39	MR	TRUE
Mulgrave at Deeral	17/03/2017 12:28	NA	NA	NA	MR	FALSE
Mulgrave at Deeral	17/03/2017 12:38	NA	NA	NA	MR	FALSE
Mulgrave at Deeral	17/03/2017 12:40	NA	NA	10.36	MR	TRUE
Mulgrave at Deeral	17/03/2017 12:48	NA	NA	NA	MR	FALSE
Mulgrave at Deeral	17/03/2017 12:58	NA	NA	NA	MR	FALSE
Mulgrave at Deeral	17/03/2017 13:00	NA	NA	10.32	MR	TRUE
Mulgrave at Deeral	17/03/2017 13:08	NA	NA	NA	MR	FALSE
Mulgrave at Deeral	17/03/2017 13:10	60.41	2.3	10.29	MR	TRUE
Mulgrave at Deeral	17/03/2017 13:18	NA	NA	NA	MR	FALSE
Mulgrave at Deeral	17/03/2017 13:28	NA	NA	NA	MR	FALSE
Mulgrave at Deeral	17/03/2017 13:30	NA	NA	10.26	MR	TRUE
Mulgrave at Deeral	17/03/2017 13:38	NA	NA	NA	MR	FALSE
Mulgrave at Deeral	17/03/2017 13:40	NA	NA	10.23	MR	TRUE
Mulgrave at Deeral	17/03/2017 13:48	NA	NA	NA	MR	FALSE
Mulgrave at Deeral	17/03/2017 13:58	NA	NA	NA	MR	FALSE
Mulgrave at Deeral	17/03/2017 14:00	NA	NA	10.19	MR	TRUE
Mulgrave at Deeral	17/03/2017 14:08	NA	NA	NA	MR	FALSE
Mulgrave at Deeral	17/03/2017 14:10	59.46	1.83	NA	MR	FALSE
Mulgrave at Deeral	17/03/2017 14:18	NA	NA	NA	MR	FALSE
Mulgrave at Deeral	17/03/2017 14:20	NA	NA	10.16	MR	TRUE
Mulgrave at Deeral	17/03/2017 14:28	NA	NA	NA	MR	FALSE
Mulgrave at Deeral	17/03/2017 14:38	NA	NA	NA	MR	FALSE
Mulgrave at Deeral	17/03/2017 14:40	NA	NA	10.11	MR	TRUE
Mulgrave at Deeral	17/03/2017 14:48	NA	NA	NA	MR	FALSE
Mulgrave at Deeral	17/03/2017 15:00	NA	NA	10.09	MR	TRUE
Mulgrave at Deeral	17/03/2017 15:10	59.28	2	NA	MR	FALSE
Mulgrave at Deeral	17/03/2017 15:20	NA	NA	10.05	MR	TRUE
Mulgrave at Deeral	17/03/2017 15:40	NA	NA	10.02	MR	TRUE
Mulgrave at Deeral	17/03/2017 16:00	NA	NA	9.99	MR	TRUE
Mulgrave at Deeral	17/03/2017 16:10	60.53	1.59	9.96	MR	TRUE
Mulgrave at Deeral	17/03/2017 16:30	NA	NA	9.92	MR	TRUE
Mulgrave at Deeral	17/03/2017 16:50	NA	NA	9.89	MR	TRUE
Mulgrave at Deeral	17/03/2017 17:00	NA	NA	9.88	MR	TRUE
Mulgrave at Deeral	17/03/2017 17:10	63.65	2.3	9.85	MR	TRUE
Mulgrave at Deeral	17/03/2017 17:30	NA	NA	9.82	MR	TRUE
Mulgrave at Deeral	17/03/2017 17:50	NA	NA	9.79	MR	TRUE
Mulgrave at Deeral	17/03/2017 18:00	NA	NA	9.79	MR	TRUE
Mulgrave at Deeral	17/03/2017 19:00	NA	NA	9.77	MR	TRUE
Mulgrave at Deeral	17/03/2017 19:20	NA	NA	9.8	MR	TRUE
Mulgrave at Deeral	17/03/2017 19:40	NA	NA	9.85	MR	TRUE
Mulgrave at Deeral	17/03/2017 20:00	NA	NA	9.89	MR	TRUE
Mulgrave at Deeral	17/03/2017 20:10	77.87	1.68	NA	MR	FALSE
Mulgrave at Deeral	17/03/2017 20:20	NA	NA	9.94	MR	TRUE
Mulgrave at Deeral	17/03/2017 20:40	NA	NA	9.98	MR	TRUE
Mulgrave at Deeral	17/03/2017 20:50	NA	NA	10.01	MR	TRUE
Mulgrave at Deeral	17/03/2017 21:00	NA	NA	10.03	MR	TRUE
Mulgrave at Deeral	17/03/2017 21:10	80.84	2.29	NA	MR	FALSE
Mulgrave at Deeral	17/03/2017 21:20	NA	NA	10.07	MR	TRUE
Mulgrave at Deeral	17/03/2017 21:30	NA	NA	10.1	MR	TRUE
Mulgrave at Deeral	17/03/2017 21:48	NA	NA	NA	MR	FALSE
Mulgrave at Deeral	17/03/2017 21:50	NA	NA	10.15	MR	TRUE
Mulgrave at Deeral	17/03/2017 21:58	NA	NA	NA	MR	FALSE
Mulgrave at Deeral	17/03/2017 22:00	NA	NA	10.17	MR	TRUE
Mulgrave at Deeral	17/03/2017 22:08	NA	NA	NA	MR	FALSE
Mulgrave at Deeral	17/03/2017 22:10	81.8	1.92	NA	MR	FALSE
Mulgrave at Deeral	17/03/2017 22:18	NA	NA	NA	MR	FALSE
Mulgrave at Deeral	17/03/2017 22:20	NA	NA	10.21	MR	TRUE
Mulgrave at Deeral	17/03/2017 22:28	NA	NA	NA	MR	FALSE
Mulgrave at Deeral	17/03/2017 22:38	NA	NA	NA	MR	FALSE
Mulgrave at Deeral	17/03/2017 22:48	NA	NA	NA	MR	FALSE
Mulgrave at Deeral	17/03/2017 22:58	NA	NA	NA	MR	FALSE
Mulgrave at Deeral	17/03/2017 23:00	NA	NA	10.24	MR	TRUE
Mulgrave at Deeral	17/03/2017 23:08	NA	NA	NA	MR	FALSE
Mulgrave at Deeral	17/03/2017 23:10	82.02	2.47	NA	MR	FALSE
Mulgrave at Deeral	17/03/2017 23:18	NA	NA	NA	MR	FALSE
Mulgrave at Deeral	17/03/2017 23:20	NA	NA	10.27	MR	TRUE
Mulgrave at Deeral	17/03/2017 23:28	NA	NA	NA	MR	FALSE
Mulgrave at Deeral	17/03/2017 23:38	NA	NA	NA	MR	FALSE
Mulgrave at Deeral	17/03/2017 23:40	NA	NA	10.3	MR	TRUE
Mulgrave at Deeral	17/03/2017 23:48	NA	NA	NA	MR	FALSE
Mulgrave at Deeral	17/03/2017 23:58	NA	NA	NA	MR	FALSE
Mulgrave at Deeral	18/03/2017 0:00	NA	NA	10.32	MR	TRUE
Mulgrave at Deeral	18/03/2017 0:08	NA	NA	NA	MR	FALSE
Mulgrave at Deeral	18/03/2017 0:10	83.56	1.7	NA	MR	FALSE
Mulgrave at Deeral	18/03/2017 0:18	NA	NA	NA	MR	FALSE
Mulgrave at Deeral	18/03/2017 0:20	NA	NA	10.35	MR	TRUE
Mulgrave at Deeral	18/03/2017 0:28	NA	NA	NA	MR	FALSE
Mulgrave at Deeral	18/03/2017 0:38	NA	NA	NA	MR	FALSE
Mulgrave at Deeral	18/03/2017 0:48	NA	NA	NA	MR	FALSE
Mulgrave at Deeral	18/03/2017 0:58	NA	NA	NA	MR	FALSE
Mulgrave at Deeral	18/03/2017 1:00	NA	NA	10.37	MR	TRUE
Mulgrave at Deeral	18/03/2017 1:08	NA	NA	NA	MR	FALSE
Mulgrave at Deeral	18/03/2017 1:10	76.91	2.25	NA	MR	FALSE
Mulgrave at Deeral	18/03/2017 1:18	NA	NA	NA	MR	FALSE
Mulgrave at Deeral	18/03/2017 1:28	NA	NA	NA	MR	FALSE
Mulgrave at Deeral	18/03/2017 1:30	NA	NA	10.34	MR	TRUE
Mulgrave at Deeral	18/03/2017 1:38	NA	NA	NA	MR	FALSE
Mulgrave at Deeral	18/03/2017 1:48	NA	NA	NA	MR	FALSE
Mulgrave at Deeral	18/03/2017 1:58	NA	NA	NA	MR	FALSE
Mulgrave at Deeral	18/03/2017 2:00	NA	NA	10.31	MR	TRUE
Mulgrave at Deeral	18/03/2017 2:08	NA	NA	NA	MR	FALSE
Mulgrave at Deeral	18/03/2017 2:10	65.77	1.66	NA	MR	FALSE
Mulgrave at Deeral	18/03/2017 2:18	NA	NA	NA	MR	FALSE
Mulgrave at Deeral	18/03/2017 2:28	NA	NA	NA	MR	FALSE
Mulgrave at Deeral	18/03/2017 2:38	NA	NA	NA	MR	FALSE
Mulgrave at Deeral	18/03/2017 2:48	NA	NA	NA	MR	FALSE
Mulgrave at Deeral	18/03/2017 2:50	NA	NA	10.27	MR	TRUE
Mulgrave at Deeral	18/03/2017 2:58	NA	NA	NA	MR	FALSE
Mulgrave at Deeral	18/03/2017 3:00	NA	NA	10.27	MR	TRUE
Mulgrave at Deeral	18/03/2017 3:08	NA	NA	NA	MR	FALSE
Mulgrave at Deeral	18/03/2017 3:10	62.72	2.2	NA	MR	FALSE
Mulgrave at Deeral	18/03/2017 3:18	NA	NA	NA	MR	FALSE
Mulgrave at Deeral	18/03/2017 3:28	NA	NA	NA	MR	FALSE
Mulgrave at Deeral	18/03/2017 3:38	NA	NA	NA	MR	FALSE
Mulgrave at Deeral	18/03/2017 3:48	NA	NA	NA	MR	FALSE
Mulgrave at Deeral	18/03/2017 3:58	NA	NA	NA	MR	FALSE
Mulgrave at Deeral	18/03/2017 4:00	NA	NA	10.25	MR	TRUE
Mulgrave at Deeral	18/03/2017 4:08	NA	NA	NA	MR	FALSE
Mulgrave at Deeral	18/03/2017 4:10	61.85	1.53	NA	MR	FALSE
Mulgrave at Deeral	18/03/2017 4:18	NA	NA	NA	MR	FALSE
Mulgrave at Deeral	18/03/2017 4:28	NA	NA	NA	MR	FALSE
Mulgrave at Deeral	18/03/2017 4:38	NA	NA	NA	MR	FALSE
Mulgrave at Deeral	18/03/2017 4:40	NA	NA	10.22	MR	TRUE
Mulgrave at Deeral	18/03/2017 4:48	NA	NA	NA	MR	FALSE
Mulgrave at Deeral	18/03/2017 4:58	NA	NA	NA	MR	FALSE
Mulgrave at Deeral	18/03/2017 5:00	NA	NA	10.21	MR	TRUE
Mulgrave at Deeral	18/03/2017 5:08	NA	NA	NA	MR	FALSE
Mulgrave at Deeral	18/03/2017 5:10	60.68	1.97	NA	MR	FALSE
Mulgrave at Deeral	18/03/2017 5:18	NA	NA	NA	MR	FALSE
Mulgrave at Deeral	18/03/2017 5:20	NA	NA	10.18	MR	TRUE
Mulgrave at Deeral	18/03/2017 5:28	NA	NA	NA	MR	FALSE
Mulgrave at Deeral	18/03/2017 5:38	NA	NA	NA	MR	FALSE
Mulgrave at Deeral	18/03/2017 5:48	NA	NA	NA	MR	FALSE
Mulgrave at Deeral	18/03/2017 5:58	NA	NA	NA	MR	FALSE
Mulgrave at Deeral	18/03/2017 6:00	NA	NA	10.15	MR	TRUE
Mulgrave at Deeral	18/03/2017 6:08	NA	NA	NA	MR	FALSE
Mulgrave at Deeral	18/03/2017 6:10	60.4	1.59	NA	MR	FALSE
Mulgrave at Deeral	18/03/2017 6:18	NA	NA	NA	MR	FALSE
Mulgrave at Deeral	18/03/2017 6:28	NA	NA	NA	MR	FALSE
Mulgrave at Deeral	18/03/2017 6:38	NA	NA	NA	MR	FALSE
Mulgrave at Deeral	18/03/2017 6:48	NA	NA	NA	MR	FALSE
Mulgrave at Deeral	18/03/2017 6:58	NA	NA	NA	MR	FALSE
Mulgrave at Deeral	18/03/2017 7:00	NA	NA	10.12	MR	TRUE
Mulgrave at Deeral	18/03/2017 7:08	NA	NA	NA	MR	FALSE
Mulgrave at Deeral	18/03/2017 7:10	60.35	2.2	NA	MR	FALSE
Mulgrave at Deeral	18/03/2017 7:18	NA	NA	NA	MR	FALSE
Mulgrave at Deeral	18/03/2017 7:28	NA	NA	NA	MR	FALSE
Mulgrave at Deeral	18/03/2017 7:38	NA	NA	NA	MR	FALSE
Mulgrave at Deeral	18/03/2017 7:48	NA	NA	NA	MR	FALSE
Mulgrave at Deeral	18/03/2017 7:58	NA	NA	NA	MR	FALSE
Mulgrave at Deeral	18/03/2017 8:00	NA	NA	10.11	MR	TRUE
Mulgrave at Deeral	18/03/2017 8:08	NA	NA	NA	MR	FALSE
Mulgrave at Deeral	18/03/2017 8:10	60.68	1.59	NA	MR	FALSE
Mulgrave at Deeral	18/03/2017 8:18	NA	NA	NA	MR	FALSE
Mulgrave at Deeral	18/03/2017 8:28	NA	NA	NA	MR	FALSE
Mulgrave at Deeral	18/03/2017 8:38	NA	NA	NA	MR	FALSE
Mulgrave at Deeral	18/03/2017 8:48	NA	NA	NA	MR	FALSE
Mulgrave at Deeral	18/03/2017 8:50	NA	NA	10.14	MR	TRUE
Mulgrave at Deeral	18/03/2017 8:58	NA	NA	NA	MR	FALSE
Mulgrave at Deeral	18/03/2017 9:00	NA	NA	10.15	MR	TRUE
Mulgrave at Deeral	18/03/2017 9:08	NA	NA	NA	MR	FALSE
Mulgrave at Deeral	18/03/2017 9:10	60.76	2.21	NA	MR	FALSE
Mulgrave at Deeral	18/03/2017 9:18	NA	NA	NA	MR	FALSE
Mulgrave at Deeral	18/03/2017 9:28	NA	NA	NA	MR	FALSE
Mulgrave at Deeral	18/03/2017 9:38	NA	NA	NA	MR	FALSE
Mulgrave at Deeral	18/03/2017 9:48	NA	NA	NA	MR	FALSE
Mulgrave at Deeral	18/03/2017 9:58	NA	NA	NA	MR	FALSE
Mulgrave at Deeral	18/03/2017 10:00	NA	NA	10.17	MR	TRUE
Mulgrave at Deeral	18/03/2017 10:08	NA	NA	NA	MR	FALSE
Mulgrave at Deeral	18/03/2017 10:10	61.17	1.79	NA	MR	FALSE
Mulgrave at Deeral	18/03/2017 10:18	NA	NA	NA	MR	FALSE
Mulgrave at Deeral	18/03/2017 10:28	NA	NA	NA	MR	FALSE
Mulgrave at Deeral	18/03/2017 10:38	NA	NA	NA	MR	FALSE
Mulgrave at Deeral	18/03/2017 10:48	NA	NA	NA	MR	FALSE
Mulgrave at Deeral	18/03/2017 10:58	NA	NA	NA	MR	FALSE
Mulgrave at Deeral	18/03/2017 11:00	NA	NA	10.17	MR	TRUE
Mulgrave at Deeral	18/03/2017 11:08	NA	NA	NA	MR	FALSE
Mulgrave at Deeral	18/03/2017 11:10	61.41	2.22	NA	MR	FALSE
Mulgrave at Deeral	18/03/2017 11:18	NA	NA	NA	MR	FALSE
Mulgrave at Deeral	18/03/2017 11:28	NA	NA	NA	MR	FALSE
Mulgrave at Deeral	18/03/2017 11:38	NA	NA	NA	MR	FALSE
Mulgrave at Deeral	18/03/2017 11:48	NA	NA	NA	MR	FALSE
Mulgrave at Deeral	18/03/2017 11:50	NA	NA	10.2	MR	TRUE
Mulgrave at Deeral	18/03/2017 11:58	NA	NA	NA	MR	FALSE
Mulgrave at Deeral	18/03/2017 12:00	NA	NA	10.21	MR	TRUE
Mulgrave at Deeral	18/03/2017 12:08	NA	NA	NA	MR	FALSE
Mulgrave at Deeral	18/03/2017 12:10	61.63	1.37	NA	MR	FALSE
Mulgrave at Deeral	18/03/2017 12:18	NA	NA	NA	MR	FALSE
Mulgrave at Deeral	18/03/2017 12:28	NA	NA	NA	MR	FALSE
Mulgrave at Deeral	18/03/2017 12:38	NA	NA	NA	MR	FALSE
Mulgrave at Deeral	18/03/2017 12:48	NA	NA	NA	MR	FALSE
Mulgrave at Deeral	18/03/2017 12:50	NA	NA	10.18	MR	TRUE
Mulgrave at Deeral	18/03/2017 12:58	NA	NA	NA	MR	FALSE
Mulgrave at Deeral	18/03/2017 13:00	NA	NA	10.15	MR	TRUE
Mulgrave at Deeral	18/03/2017 13:08	NA	NA	NA	MR	FALSE
Mulgrave at Deeral	18/03/2017 13:10	61.94	1.83	NA	MR	FALSE
Mulgrave at Deeral	18/03/2017 13:18	NA	NA	NA	MR	FALSE
Mulgrave at Deeral	18/03/2017 13:28	NA	NA	NA	MR	FALSE
Mulgrave at Deeral	18/03/2017 13:30	NA	NA	10.12	MR	TRUE
Mulgrave at Deeral	18/03/2017 13:38	NA	NA	NA	MR	FALSE
Mulgrave at Deeral	18/03/2017 13:48	NA	NA	NA	MR	FALSE
Mulgrave at Deeral	18/03/2017 13:58	NA	NA	NA	MR	FALSE
Mulgrave at Deeral	18/03/2017 14:00	NA	NA	10.1	MR	TRUE
Mulgrave at Deeral	18/03/2017 14:08	NA	NA	NA	MR	FALSE
Mulgrave at Deeral	18/03/2017 14:10	60.8	2.12	NA	MR	FALSE
Mulgrave at Deeral	18/03/2017 15:00	NA	NA	10.06	MR	TRUE
Mulgrave at Deeral	18/03/2017 15:10	61.76	2.53	NA	MR	FALSE
Mulgrave at Deeral	18/03/2017 15:30	NA	NA	10.03	MR	TRUE
Mulgrave at Deeral	18/03/2017 16:00	NA	NA	9.99	MR	TRUE
Mulgrave at Deeral	18/03/2017 16:10	62.99	1.97	NA	MR	FALSE
Mulgrave at Deeral	18/03/2017 16:30	NA	NA	9.96	MR	TRUE
Mulgrave at Deeral	18/03/2017 17:00	NA	NA	9.93	MR	TRUE
Mulgrave at Deeral	18/03/2017 17:10	64.03	2.8	NA	MR	FALSE
Mulgrave at Deeral	18/03/2017 17:40	NA	NA	9.89	MR	TRUE
Mulgrave at Deeral	18/03/2017 18:00	NA	NA	9.89	MR	TRUE
Mulgrave at Deeral	18/03/2017 18:10	65.98	2.17	NA	MR	FALSE
Mulgrave at Deeral	18/03/2017 18:40	NA	NA	9.86	MR	TRUE
Mulgrave at Deeral	18/03/2017 19:00	NA	NA	9.84	MR	TRUE
Mulgrave at Deeral	18/03/2017 19:10	69.26	2.17	NA	MR	FALSE
Mulgrave at Deeral	18/03/2017 20:00	NA	NA	9.85	MR	TRUE
Mulgrave at Deeral	18/03/2017 20:10	71.93	2.04	NA	MR	FALSE
Mulgrave at Deeral	18/03/2017 20:30	NA	NA	9.89	MR	TRUE
Mulgrave at Deeral	18/03/2017 20:50	NA	NA	9.92	MR	TRUE
Mulgrave at Deeral	18/03/2017 21:00	NA	NA	9.94	MR	TRUE
Mulgrave at Deeral	18/03/2017 21:10	74.05	2.74	NA	MR	FALSE
Mulgrave at Deeral	18/03/2017 22:00	NA	NA	9.97	MR	TRUE
Mulgrave at Deeral	18/03/2017 22:10	73.99	1.74	NA	MR	FALSE
Mulgrave at Deeral	18/03/2017 22:30	NA	NA	10	MR	TRUE
Mulgrave at Deeral	18/03/2017 22:50	NA	NA	10.03	MR	TRUE
Mulgrave at Deeral	18/03/2017 23:00	NA	NA	10.03	MR	TRUE
Mulgrave at Deeral	18/03/2017 23:10	76.05	2.39	NA	MR	FALSE
Mulgrave at Deeral	18/03/2017 23:20	NA	NA	10.07	MR	TRUE
Mulgrave at Deeral	19/03/2017 0:00	NA	NA	10.11	MR	TRUE
Mulgrave at Deeral	19/03/2017 0:08	NA	NA	NA	MR	FALSE
Mulgrave at Deeral	19/03/2017 0:10	72.24	1.51	10.14	MR	TRUE
Mulgrave at Deeral	19/03/2017 0:18	NA	NA	NA	MR	FALSE
Mulgrave at Deeral	19/03/2017 0:28	NA	NA	NA	MR	FALSE
Mulgrave at Deeral	19/03/2017 0:38	NA	NA	NA	MR	FALSE
Mulgrave at Deeral	19/03/2017 0:48	NA	NA	NA	MR	FALSE
Mulgrave at Deeral	19/03/2017 0:50	NA	NA	10.18	MR	TRUE
Mulgrave at Deeral	19/03/2017 0:58	NA	NA	NA	MR	FALSE
Mulgrave at Deeral	19/03/2017 1:00	NA	NA	10.21	MR	TRUE
Mulgrave at Deeral	19/03/2017 1:08	NA	NA	NA	MR	FALSE
Mulgrave at Deeral	19/03/2017 1:10	71.74	2.22	NA	MR	FALSE
Mulgrave at Deeral	19/03/2017 1:18	NA	NA	NA	MR	FALSE
Mulgrave at Deeral	19/03/2017 1:28	NA	NA	NA	MR	FALSE
Mulgrave at Deeral	19/03/2017 1:30	NA	NA	10.24	MR	TRUE
Mulgrave at Deeral	19/03/2017 1:38	NA	NA	NA	MR	FALSE
Mulgrave at Deeral	19/03/2017 1:48	NA	NA	NA	MR	FALSE
Mulgrave at Deeral	19/03/2017 1:58	NA	NA	NA	MR	FALSE
Mulgrave at Deeral	19/03/2017 2:00	NA	NA	10.25	MR	TRUE
Mulgrave at Deeral	19/03/2017 2:08	NA	NA	NA	MR	FALSE
Mulgrave at Deeral	19/03/2017 2:10	70.05	1.85	NA	MR	FALSE
Mulgrave at Deeral	19/03/2017 2:18	NA	NA	NA	MR	FALSE
Mulgrave at Deeral	19/03/2017 2:28	NA	NA	NA	MR	FALSE
Mulgrave at Deeral	19/03/2017 2:30	NA	NA	10.28	MR	TRUE
Mulgrave at Deeral	19/03/2017 2:38	NA	NA	NA	MR	FALSE
Mulgrave at Deeral	19/03/2017 2:48	NA	NA	NA	MR	FALSE
Mulgrave at Deeral	19/03/2017 2:58	NA	NA	NA	MR	FALSE
Mulgrave at Deeral	19/03/2017 3:00	NA	NA	10.3	MR	TRUE
Mulgrave at Deeral	19/03/2017 3:08	NA	NA	NA	MR	FALSE
Mulgrave at Deeral	19/03/2017 3:10	66.26	2.06	NA	MR	FALSE
Mulgrave at Deeral	19/03/2017 3:18	NA	NA	NA	MR	FALSE
Mulgrave at Deeral	19/03/2017 3:28	NA	NA	NA	MR	FALSE
Mulgrave at Deeral	19/03/2017 3:38	NA	NA	NA	MR	FALSE
Mulgrave at Deeral	19/03/2017 3:48	NA	NA	NA	MR	FALSE
Mulgrave at Deeral	19/03/2017 3:58	NA	NA	NA	MR	FALSE
Mulgrave at Deeral	19/03/2017 4:00	NA	NA	10.31	MR	TRUE
Mulgrave at Deeral	19/03/2017 4:08	NA	NA	NA	MR	FALSE
Mulgrave at Deeral	19/03/2017 4:10	62.89	1.63	NA	MR	FALSE
Mulgrave at Deeral	19/03/2017 4:18	NA	NA	NA	MR	FALSE
Mulgrave at Deeral	19/03/2017 4:20	NA	NA	10.28	MR	TRUE
Mulgrave at Deeral	19/03/2017 4:28	NA	NA	NA	MR	FALSE
Mulgrave at Deeral	19/03/2017 4:38	NA	NA	NA	MR	FALSE
Mulgrave at Deeral	19/03/2017 4:40	NA	NA	10.25	MR	TRUE
Mulgrave at Deeral	19/03/2017 4:48	NA	NA	NA	MR	FALSE
Mulgrave at Deeral	19/03/2017 4:58	NA	NA	NA	MR	FALSE
Mulgrave at Deeral	19/03/2017 5:00	NA	NA	10.28	MR	TRUE
Mulgrave at Deeral	19/03/2017 5:08	NA	NA	NA	MR	FALSE
Mulgrave at Deeral	19/03/2017 5:10	61.79	1.57	10.31	MR	TRUE
Mulgrave at Deeral	19/03/2017 5:18	NA	NA	NA	MR	FALSE
Mulgrave at Deeral	19/03/2017 5:28	NA	NA	NA	MR	FALSE
Mulgrave at Deeral	19/03/2017 5:38	NA	NA	NA	MR	FALSE
Mulgrave at Deeral	19/03/2017 5:40	NA	NA	10.35	MR	TRUE
Mulgrave at Deeral	19/03/2017 5:48	NA	NA	NA	MR	FALSE
Mulgrave at Deeral	19/03/2017 5:58	NA	NA	NA	MR	FALSE
Mulgrave at Deeral	19/03/2017 6:00	NA	NA	10.36	MR	TRUE
Mulgrave at Deeral	19/03/2017 6:08	NA	NA	NA	MR	FALSE
Mulgrave at Deeral	19/03/2017 6:10	61.54	1.44	NA	MR	FALSE
Mulgrave at Deeral	19/03/2017 6:18	NA	NA	NA	MR	FALSE
Mulgrave at Deeral	19/03/2017 6:28	NA	NA	NA	MR	FALSE
Mulgrave at Deeral	19/03/2017 6:38	NA	NA	NA	MR	FALSE
Mulgrave at Deeral	19/03/2017 6:40	NA	NA	10.31	MR	TRUE
Mulgrave at Deeral	19/03/2017 6:48	NA	NA	NA	MR	FALSE
Mulgrave at Deeral	19/03/2017 6:58	NA	NA	NA	MR	FALSE
Mulgrave at Deeral	19/03/2017 7:00	NA	NA	10.26	MR	TRUE
Mulgrave at Deeral	19/03/2017 7:08	NA	NA	NA	MR	FALSE
Mulgrave at Deeral	19/03/2017 7:10	59.69	2.21	NA	MR	FALSE
Mulgrave at Deeral	19/03/2017 7:18	NA	NA	NA	MR	FALSE
Mulgrave at Deeral	19/03/2017 7:20	NA	NA	10.22	MR	TRUE
Mulgrave at Deeral	19/03/2017 7:28	NA	NA	NA	MR	FALSE
Mulgrave at Deeral	19/03/2017 7:38	NA	NA	NA	MR	FALSE
Mulgrave at Deeral	19/03/2017 7:48	NA	NA	NA	MR	FALSE
Mulgrave at Deeral	19/03/2017 7:58	NA	NA	NA	MR	FALSE
Mulgrave at Deeral	19/03/2017 8:00	NA	NA	10.19	MR	TRUE
Mulgrave at Deeral	19/03/2017 8:08	NA	NA	NA	MR	FALSE
Mulgrave at Deeral	19/03/2017 8:10	59.78	1.66	NA	MR	FALSE
Mulgrave at Deeral	19/03/2017 8:18	NA	NA	NA	MR	FALSE
Mulgrave at Deeral	19/03/2017 8:28	NA	NA	NA	MR	FALSE
Mulgrave at Deeral	19/03/2017 8:38	NA	NA	NA	MR	FALSE
Mulgrave at Deeral	19/03/2017 8:48	NA	NA	NA	MR	FALSE
Mulgrave at Deeral	19/03/2017 8:58	NA	NA	NA	MR	FALSE
Mulgrave at Deeral	19/03/2017 9:00	NA	NA	10.15	MR	TRUE
Mulgrave at Deeral	19/03/2017 9:08	NA	NA	NA	MR	FALSE
Mulgrave at Deeral	19/03/2017 9:10	58.91	2.6	NA	MR	FALSE
Mulgrave at Deeral	19/03/2017 9:18	NA	NA	NA	MR	FALSE
Mulgrave at Deeral	19/03/2017 9:28	NA	NA	NA	MR	FALSE
Mulgrave at Deeral	19/03/2017 9:30	NA	NA	10.12	MR	TRUE
Mulgrave at Deeral	19/03/2017 9:38	NA	NA	NA	MR	FALSE
Mulgrave at Deeral	19/03/2017 9:48	NA	NA	NA	MR	FALSE
Mulgrave at Deeral	19/03/2017 9:50	NA	NA	10.09	MR	TRUE
Mulgrave at Deeral	19/03/2017 10:00	NA	NA	10.07	MR	TRUE
Mulgrave at Deeral	19/03/2017 10:10	59.16	1.8	NA	MR	FALSE
Mulgrave at Deeral	19/03/2017 10:30	NA	NA	10.04	MR	TRUE
Mulgrave at Deeral	19/03/2017 11:00	NA	NA	10.02	MR	TRUE
Mulgrave at Deeral	19/03/2017 11:10	59.61	2.2	NA	MR	FALSE
Mulgrave at Deeral	19/03/2017 12:00	NA	NA	10	MR	TRUE
Mulgrave at Deeral	19/03/2017 12:10	60.59	3.05	NA	MR	FALSE
Mulgrave at Deeral	19/03/2017 13:00	NA	NA	10	MR	TRUE
Mulgrave at Deeral	19/03/2017 13:10	61	2.42	NA	MR	FALSE
Mulgrave at Deeral	19/03/2017 14:00	NA	NA	9.98	MR	TRUE
Mulgrave at Deeral	19/03/2017 14:10	61.88	2.21	NA	MR	FALSE
Mulgrave at Deeral	19/03/2017 15:00	NA	NA	10.01	MR	TRUE
Mulgrave at Deeral	19/03/2017 15:10	62.9	12.05	10.04	MR	TRUE
Mulgrave at Deeral	19/03/2017 16:00	NA	NA	10.06	MR	TRUE
Mulgrave at Deeral	19/03/2017 16:10	54.28	22.47	NA	MR	FALSE
Mulgrave at Deeral	19/03/2017 16:20	NA	NA	10.02	MR	TRUE
Mulgrave at Deeral	19/03/2017 16:40	NA	NA	9.99	MR	TRUE
Mulgrave at Deeral	19/03/2017 17:00	NA	NA	10	MR	TRUE
Mulgrave at Deeral	19/03/2017 17:10	58.13	12.78	NA	MR	FALSE
Mulgrave at Deeral	19/03/2017 18:00	NA	NA	10	MR	TRUE
Mulgrave at Deeral	19/03/2017 18:10	60.48	9.08	NA	MR	FALSE
Mulgrave at Deeral	19/03/2017 18:30	NA	NA	9.97	MR	TRUE
Mulgrave at Deeral	19/03/2017 19:00	NA	NA	9.96	MR	TRUE
Mulgrave at Deeral	19/03/2017 19:10	60.18	10.98	NA	MR	FALSE
Mulgrave at Deeral	19/03/2017 20:00	NA	NA	9.94	MR	TRUE
Mulgrave at Deeral	19/03/2017 20:10	61.2	11.97	NA	MR	FALSE
Mulgrave at Deeral	19/03/2017 21:00	NA	NA	9.94	MR	TRUE
Mulgrave at Deeral	19/03/2017 21:10	62.34	11.59	NA	MR	FALSE
Mulgrave at Deeral	19/03/2017 21:40	NA	NA	9.91	MR	TRUE
Mulgrave at Deeral	19/03/2017 22:00	NA	NA	9.89	MR	TRUE
Mulgrave at Deeral	19/03/2017 22:10	63.61	12.91	NA	MR	FALSE
Mulgrave at Deeral	19/03/2017 23:00	NA	NA	9.87	MR	TRUE
Mulgrave at Deeral	19/03/2017 23:10	64.37	10.69	NA	MR	FALSE
Mulgrave at Deeral	19/03/2017 23:40	NA	NA	9.91	MR	TRUE
Mulgrave at Deeral	20/03/2017 0:00	NA	NA	9.95	MR	TRUE
Mulgrave at Deeral	20/03/2017 0:10	63.64	9.5	NA	MR	FALSE
Mulgrave at Deeral	20/03/2017 0:20	NA	NA	9.99	MR	TRUE
Mulgrave at Deeral	20/03/2017 1:00	NA	NA	10.01	MR	TRUE
Mulgrave at Deeral	20/03/2017 1:10	61.85	9.44	NA	MR	FALSE
Mulgrave at Deeral	20/03/2017 1:30	NA	NA	10.04	MR	TRUE
Mulgrave at Deeral	20/03/2017 1:50	NA	NA	10.07	MR	TRUE
Mulgrave at Deeral	20/03/2017 2:00	NA	NA	10.11	MR	TRUE
Mulgrave at Deeral	20/03/2017 2:08	NA	NA	NA	MR	FALSE
Mulgrave at Deeral	20/03/2017 2:10	61.11	8.79	NA	MR	FALSE
Mulgrave at Deeral	20/03/2017 2:18	NA	NA	NA	MR	FALSE
Mulgrave at Deeral	20/03/2017 2:20	NA	NA	10.19	MR	TRUE
Mulgrave at Deeral	20/03/2017 2:28	NA	NA	NA	MR	FALSE
Mulgrave at Deeral	20/03/2017 2:30	NA	NA	10.23	MR	TRUE
Mulgrave at Deeral	20/03/2017 2:38	NA	NA	NA	MR	FALSE
Mulgrave at Deeral	20/03/2017 2:48	NA	NA	NA	MR	FALSE
Mulgrave at Deeral	20/03/2017 2:50	NA	NA	10.26	MR	TRUE
Mulgrave at Deeral	20/03/2017 2:58	NA	NA	NA	MR	FALSE
Mulgrave at Deeral	20/03/2017 3:00	NA	NA	10.27	MR	TRUE
Mulgrave at Deeral	20/03/2017 3:08	NA	NA	NA	MR	FALSE
Mulgrave at Deeral	20/03/2017 3:10	58.88	8.32	NA	MR	FALSE
Mulgrave at Deeral	20/03/2017 3:18	NA	NA	NA	MR	FALSE
Mulgrave at Deeral	20/03/2017 3:28	NA	NA	NA	MR	FALSE
Mulgrave at Deeral	20/03/2017 3:30	NA	NA	10.3	MR	TRUE
Mulgrave at Deeral	20/03/2017 3:38	NA	NA	NA	MR	FALSE
Mulgrave at Deeral	20/03/2017 3:48	NA	NA	NA	MR	FALSE
Mulgrave at Deeral	20/03/2017 3:50	NA	NA	10.33	MR	TRUE
Mulgrave at Deeral	20/03/2017 3:58	NA	NA	NA	MR	FALSE
Mulgrave at Deeral	20/03/2017 4:00	NA	NA	10.36	MR	TRUE
Mulgrave at Deeral	20/03/2017 4:08	NA	NA	NA	MR	FALSE
Mulgrave at Deeral	20/03/2017 4:10	61.36	7.69	10.4	MR	TRUE
Mulgrave at Deeral	20/03/2017 4:18	NA	NA	NA	MR	FALSE
Mulgrave at Deeral	20/03/2017 4:28	NA	NA	NA	MR	FALSE
Mulgrave at Deeral	20/03/2017 4:30	NA	NA	10.44	MR	TRUE
Mulgrave at Deeral	20/03/2017 4:38	NA	NA	NA	MR	FALSE
Mulgrave at Deeral	20/03/2017 4:48	NA	NA	NA	MR	FALSE
Mulgrave at Deeral	20/03/2017 4:50	NA	NA	10.47	MR	TRUE
Mulgrave at Deeral	20/03/2017 4:58	NA	NA	NA	MR	FALSE
Mulgrave at Deeral	20/03/2017 5:00	NA	NA	10.49	MR	TRUE
Mulgrave at Deeral	20/03/2017 5:08	NA	NA	NA	MR	FALSE
Mulgrave at Deeral	20/03/2017 5:10	58.13	7.68	NA	MR	FALSE
Mulgrave at Deeral	20/03/2017 5:18	NA	NA	NA	MR	FALSE
Mulgrave at Deeral	20/03/2017 5:28	NA	NA	NA	MR	FALSE
Mulgrave at Deeral	20/03/2017 5:38	NA	NA	NA	MR	FALSE
Mulgrave at Deeral	20/03/2017 5:40	NA	NA	10.52	MR	TRUE
Mulgrave at Deeral	20/03/2017 5:48	NA	NA	NA	MR	FALSE
Mulgrave at Deeral	20/03/2017 5:58	NA	NA	NA	MR	FALSE
Mulgrave at Deeral	20/03/2017 6:00	NA	NA	10.5	MR	TRUE
Mulgrave at Deeral	20/03/2017 6:08	NA	NA	NA	MR	FALSE
Mulgrave at Deeral	20/03/2017 6:10	53.46	8.08	NA	MR	FALSE
Mulgrave at Deeral	20/03/2017 6:18	NA	NA	NA	MR	FALSE
Mulgrave at Deeral	20/03/2017 6:20	NA	NA	10.47	MR	TRUE
Mulgrave at Deeral	20/03/2017 6:28	NA	NA	NA	MR	FALSE
Mulgrave at Deeral	20/03/2017 6:38	NA	NA	NA	MR	FALSE
Mulgrave at Deeral	20/03/2017 6:48	NA	NA	NA	MR	FALSE
Mulgrave at Deeral	20/03/2017 6:58	NA	NA	NA	MR	FALSE
Mulgrave at Deeral	20/03/2017 7:00	NA	NA	10.46	MR	TRUE
Mulgrave at Deeral	20/03/2017 7:08	NA	NA	NA	MR	FALSE
Mulgrave at Deeral	20/03/2017 7:10	52.45	9.77	10.43	MR	TRUE
Mulgrave at Deeral	20/03/2017 7:18	NA	NA	NA	MR	FALSE
Mulgrave at Deeral	20/03/2017 7:28	NA	NA	NA	MR	FALSE
Mulgrave at Deeral	20/03/2017 7:38	NA	NA	NA	MR	FALSE
Mulgrave at Deeral	20/03/2017 7:48	NA	NA	NA	MR	FALSE
Mulgrave at Deeral	20/03/2017 7:58	NA	NA	NA	MR	FALSE
Mulgrave at Deeral	20/03/2017 8:00	NA	NA	10.41	MR	TRUE
Mulgrave at Deeral	20/03/2017 8:08	NA	NA	NA	MR	FALSE
Mulgrave at Deeral	20/03/2017 8:10	50.49	11.06	NA	MR	FALSE
Mulgrave at Deeral	20/03/2017 8:18	NA	NA	NA	MR	FALSE
Mulgrave at Deeral	20/03/2017 8:20	NA	NA	10.38	MR	TRUE
Mulgrave at Deeral	20/03/2017 8:28	NA	NA	NA	MR	FALSE
Mulgrave at Deeral	20/03/2017 8:30	NA	NA	10.35	MR	TRUE
Mulgrave at Deeral	20/03/2017 8:38	NA	NA	NA	MR	FALSE
Mulgrave at Deeral	20/03/2017 8:48	NA	NA	NA	MR	FALSE
Mulgrave at Deeral	20/03/2017 8:50	NA	NA	10.3	MR	TRUE
Mulgrave at Deeral	20/03/2017 8:58	NA	NA	NA	MR	FALSE
Mulgrave at Deeral	20/03/2017 9:00	NA	NA	10.29	MR	TRUE
Mulgrave at Deeral	20/03/2017 9:08	NA	NA	NA	MR	FALSE
Mulgrave at Deeral	20/03/2017 9:10	49.68	10.25	NA	MR	FALSE
Mulgrave at Deeral	20/03/2017 9:18	NA	NA	NA	MR	FALSE
Mulgrave at Deeral	20/03/2017 9:20	NA	NA	10.25	MR	TRUE
Mulgrave at Deeral	20/03/2017 9:28	NA	NA	NA	MR	FALSE
Mulgrave at Deeral	20/03/2017 9:38	NA	NA	NA	MR	FALSE
Mulgrave at Deeral	20/03/2017 9:40	NA	NA	10.2	MR	TRUE
Mulgrave at Deeral	20/03/2017 9:48	NA	NA	NA	MR	FALSE
Mulgrave at Deeral	20/03/2017 9:50	NA	NA	10.17	MR	TRUE
Mulgrave at Deeral	20/03/2017 9:58	NA	NA	NA	MR	FALSE
Mulgrave at Deeral	20/03/2017 10:00	NA	NA	10.14	MR	TRUE
Mulgrave at Deeral	20/03/2017 10:08	NA	NA	NA	MR	FALSE
Mulgrave at Deeral	20/03/2017 10:10	51.02	9.4	10.11	MR	TRUE
Mulgrave at Deeral	20/03/2017 10:18	NA	NA	NA	MR	FALSE
Mulgrave at Deeral	20/03/2017 10:30	NA	NA	10.07	MR	TRUE
Mulgrave at Deeral	20/03/2017 10:50	NA	NA	10.03	MR	TRUE
Mulgrave at Deeral	20/03/2017 11:00	NA	NA	10.01	MR	TRUE
Mulgrave at Deeral	20/03/2017 11:10	52.37	8.58	NA	MR	FALSE
Mulgrave at Deeral	20/03/2017 11:30	NA	NA	9.97	MR	TRUE
Mulgrave at Deeral	20/03/2017 11:50	NA	NA	9.94	MR	TRUE
Mulgrave at Deeral	20/03/2017 12:00	NA	NA	9.92	MR	TRUE
Mulgrave at Deeral	20/03/2017 12:10	53.67	7.22	NA	MR	FALSE
Mulgrave at Deeral	20/03/2017 13:00	NA	NA	9.89	MR	TRUE
Mulgrave at Deeral	20/03/2017 13:10	56	7	NA	MR	FALSE
Mulgrave at Deeral	20/03/2017 14:00	NA	NA	9.89	MR	TRUE
Mulgrave at Deeral	20/03/2017 14:10	58.34	5.75	NA	MR	FALSE
Mulgrave at Deeral	20/03/2017 14:40	NA	NA	9.92	MR	TRUE
Mulgrave at Deeral	20/03/2017 15:00	NA	NA	9.94	MR	TRUE
Mulgrave at Deeral	20/03/2017 15:10	60.29	5.21	NA	MR	FALSE
Mulgrave at Deeral	20/03/2017 15:20	NA	NA	9.98	MR	TRUE
Mulgrave at Deeral	20/03/2017 15:50	NA	NA	10.02	MR	TRUE
Mulgrave at Deeral	20/03/2017 16:00	NA	NA	10.03	MR	TRUE
Mulgrave at Deeral	20/03/2017 16:10	60.81	4.73	NA	MR	FALSE
Mulgrave at Deeral	20/03/2017 16:20	NA	NA	10.06	MR	TRUE
Mulgrave at Deeral	20/03/2017 16:40	NA	NA	10.09	MR	TRUE
Mulgrave at Deeral	20/03/2017 17:00	NA	NA	10.12	MR	TRUE
Mulgrave at Deeral	20/03/2017 17:08	NA	NA	NA	MR	FALSE
Mulgrave at Deeral	20/03/2017 17:10	58.92	7.47	NA	MR	FALSE
Mulgrave at Deeral	20/03/2017 17:18	NA	NA	NA	MR	FALSE
Mulgrave at Deeral	20/03/2017 17:28	NA	NA	NA	MR	FALSE
Mulgrave at Deeral	20/03/2017 17:38	NA	NA	NA	MR	FALSE
Mulgrave at Deeral	20/03/2017 17:48	NA	NA	NA	MR	FALSE
Mulgrave at Deeral	20/03/2017 17:50	NA	NA	10.15	MR	TRUE
Mulgrave at Deeral	20/03/2017 17:58	NA	NA	NA	MR	FALSE
Mulgrave at Deeral	20/03/2017 18:00	NA	NA	10.17	MR	TRUE
Mulgrave at Deeral	20/03/2017 18:08	NA	NA	NA	MR	FALSE
Mulgrave at Deeral	20/03/2017 18:10	47.98	34.47	NA	MR	FALSE
Mulgrave at Deeral	20/03/2017 18:18	NA	NA	NA	MR	FALSE
Mulgrave at Deeral	20/03/2017 18:28	NA	NA	NA	MR	FALSE
Mulgrave at Deeral	20/03/2017 18:38	NA	NA	NA	MR	FALSE
Mulgrave at Deeral	20/03/2017 18:48	NA	NA	NA	MR	FALSE
Mulgrave at Deeral	20/03/2017 18:58	NA	NA	NA	MR	FALSE
Mulgrave at Deeral	20/03/2017 19:00	NA	NA	10.14	MR	TRUE
Mulgrave at Deeral	20/03/2017 19:08	NA	NA	NA	MR	FALSE
Mulgrave at Deeral	20/03/2017 19:10	48.79	20.58	NA	MR	FALSE
Mulgrave at Deeral	20/03/2017 19:18	NA	NA	NA	MR	FALSE
Mulgrave at Deeral	20/03/2017 19:28	NA	NA	NA	MR	FALSE
Mulgrave at Deeral	20/03/2017 19:38	NA	NA	NA	MR	FALSE
Mulgrave at Deeral	20/03/2017 19:48	NA	NA	NA	MR	FALSE
Mulgrave at Deeral	20/03/2017 19:50	NA	NA	10.11	MR	TRUE
Mulgrave at Deeral	20/03/2017 19:58	NA	NA	NA	MR	FALSE
Mulgrave at Deeral	20/03/2017 20:00	NA	NA	10.1	MR	TRUE
Mulgrave at Deeral	20/03/2017 20:08	NA	NA	NA	MR	FALSE
Mulgrave at Deeral	20/03/2017 20:10	46.78	21.89	NA	MR	FALSE
Mulgrave at Deeral	20/03/2017 20:30	NA	NA	10.07	MR	TRUE
Mulgrave at Deeral	20/03/2017 20:50	NA	NA	10.04	MR	TRUE
Mulgrave at Deeral	20/03/2017 21:00	NA	NA	10.03	MR	TRUE
Mulgrave at Deeral	20/03/2017 21:10	50.1	21.08	NA	MR	FALSE
Mulgrave at Deeral	20/03/2017 21:20	NA	NA	10	MR	TRUE
Mulgrave at Deeral	20/03/2017 21:50	NA	NA	9.96	MR	TRUE
Mulgrave at Deeral	20/03/2017 22:00	NA	NA	9.95	MR	TRUE
Mulgrave at Deeral	20/03/2017 22:10	54.34	16.41	NA	MR	FALSE
Mulgrave at Deeral	20/03/2017 22:30	NA	NA	9.92	MR	TRUE
Mulgrave at Deeral	20/03/2017 22:50	NA	NA	9.88	MR	TRUE
Mulgrave at Deeral	20/03/2017 23:00	NA	NA	9.87	MR	TRUE
Mulgrave at Deeral	20/03/2017 23:10	57.09	13.77	NA	MR	FALSE
Mulgrave at Deeral	20/03/2017 23:30	NA	NA	9.84	MR	TRUE
Mulgrave at Deeral	21/03/2017 0:00	NA	NA	9.83	MR	TRUE
Mulgrave at Deeral	21/03/2017 0:10	59.5	11.6	NA	MR	FALSE
Mulgrave at Deeral	21/03/2017 0:20	NA	NA	9.86	MR	TRUE
Mulgrave at Deeral	21/03/2017 0:40	NA	NA	9.89	MR	TRUE
Mulgrave at Deeral	21/03/2017 1:00	NA	NA	9.92	MR	TRUE
Mulgrave at Deeral	21/03/2017 1:10	59.07	10.75	NA	MR	FALSE
Mulgrave at Deeral	21/03/2017 1:20	NA	NA	9.96	MR	TRUE
Mulgrave at Deeral	21/03/2017 1:40	NA	NA	10	MR	TRUE
Mulgrave at Deeral	21/03/2017 2:00	NA	NA	10.03	MR	TRUE
Mulgrave at Deeral	21/03/2017 2:10	57.99	10.14	NA	MR	FALSE
Mulgrave at Deeral	21/03/2017 2:20	NA	NA	10.06	MR	TRUE
Mulgrave at Deeral	21/03/2017 2:40	NA	NA	10.1	MR	TRUE
Mulgrave at Deeral	21/03/2017 2:50	NA	NA	10.13	MR	TRUE
Mulgrave at Deeral	21/03/2017 2:58	NA	NA	NA	MR	FALSE
Mulgrave at Deeral	21/03/2017 3:00	NA	NA	10.16	MR	TRUE
Mulgrave at Deeral	21/03/2017 3:08	NA	NA	NA	MR	FALSE
Mulgrave at Deeral	21/03/2017 3:10	55.78	9.78	10.21	MR	TRUE
Mulgrave at Deeral	21/03/2017 3:18	NA	NA	NA	MR	FALSE
Mulgrave at Deeral	21/03/2017 3:20	NA	NA	10.26	MR	TRUE
Mulgrave at Deeral	21/03/2017 3:28	NA	NA	NA	MR	FALSE
Mulgrave at Deeral	21/03/2017 3:38	NA	NA	NA	MR	FALSE
Mulgrave at Deeral	21/03/2017 3:40	NA	NA	10.33	MR	TRUE
Mulgrave at Deeral	21/03/2017 3:48	NA	NA	NA	MR	FALSE
Mulgrave at Deeral	21/03/2017 3:50	NA	NA	10.38	MR	TRUE
Mulgrave at Deeral	21/03/2017 3:58	NA	NA	NA	MR	FALSE
Mulgrave at Deeral	21/03/2017 4:00	NA	NA	10.43	MR	TRUE
Mulgrave at Deeral	21/03/2017 4:08	NA	NA	NA	MR	FALSE
Mulgrave at Deeral	21/03/2017 4:10	58.78	9.23	10.46	MR	TRUE
Mulgrave at Deeral	21/03/2017 4:18	NA	NA	NA	MR	FALSE
Mulgrave at Deeral	21/03/2017 4:20	NA	NA	10.49	MR	TRUE
Mulgrave at Deeral	21/03/2017 4:28	NA	NA	NA	MR	FALSE
Mulgrave at Deeral	21/03/2017 4:30	NA	NA	10.52	MR	TRUE
Mulgrave at Deeral	21/03/2017 4:38	NA	NA	NA	MR	FALSE
Mulgrave at Deeral	21/03/2017 4:48	NA	NA	NA	MR	FALSE
Mulgrave at Deeral	21/03/2017 4:58	NA	NA	NA	MR	FALSE
Mulgrave at Deeral	21/03/2017 5:00	NA	NA	10.57	MR	FALSE
Mulgrave at Deeral	21/03/2017 5:08	NA	NA	NA	MR	FALSE
Mulgrave at Deeral	21/03/2017 5:10	55.85	9.1	10.6	MR	FALSE
Mulgrave at Deeral	21/03/2017 5:18	NA	NA	NA	MR	FALSE
Mulgrave at Deeral	21/03/2017 5:20	NA	NA	10.63	MR	FALSE
Mulgrave at Deeral	21/03/2017 5:28	NA	NA	NA	MR	FALSE
Mulgrave at Deeral	21/03/2017 5:38	NA	NA	NA	MR	FALSE
Mulgrave at Deeral	21/03/2017 5:48	NA	NA	NA	MR	FALSE
Mulgrave at Deeral	21/03/2017 5:50	NA	NA	10.67	MR	FALSE
Mulgrave at Deeral	21/03/2017 5:58	NA	NA	NA	MR	FALSE
Mulgrave at Deeral	21/03/2017 6:00	NA	NA	10.68	MR	FALSE
Mulgrave at Deeral	21/03/2017 6:08	NA	NA	NA	MR	FALSE
Mulgrave at Deeral	21/03/2017 6:10	52.38	10.67	NA	MR	FALSE
Mulgrave at Deeral	21/03/2017 6:18	NA	NA	NA	MR	FALSE
Mulgrave at Deeral	21/03/2017 6:28	NA	NA	NA	MR	FALSE
Mulgrave at Deeral	21/03/2017 6:38	NA	NA	NA	MR	FALSE
Mulgrave at Deeral	21/03/2017 6:48	NA	NA	NA	MR	FALSE
Mulgrave at Deeral	21/03/2017 6:58	NA	NA	NA	MR	FALSE
Mulgrave at Deeral	21/03/2017 7:00	NA	NA	10.65	MR	FALSE
Mulgrave at Deeral	21/03/2017 7:08	NA	NA	NA	MR	FALSE
Mulgrave at Deeral	21/03/2017 7:10	46.2	12.34	NA	MR	FALSE
Mulgrave at Deeral	21/03/2017 7:18	NA	NA	NA	MR	FALSE
Mulgrave at Deeral	21/03/2017 7:28	NA	NA	NA	MR	FALSE
Mulgrave at Deeral	21/03/2017 7:30	NA	NA	10.61	MR	FALSE
Mulgrave at Deeral	21/03/2017 7:38	NA	NA	NA	MR	FALSE
Mulgrave at Deeral	21/03/2017 7:48	NA	NA	NA	MR	FALSE
Mulgrave at Deeral	21/03/2017 7:50	NA	NA	10.58	MR	FALSE
Mulgrave at Deeral	21/03/2017 7:58	NA	NA	NA	MR	FALSE
Mulgrave at Deeral	21/03/2017 8:00	NA	NA	10.57	MR	FALSE
Mulgrave at Deeral	21/03/2017 8:08	NA	NA	NA	MR	FALSE
Mulgrave at Deeral	21/03/2017 8:10	43.95	14.54	NA	MR	FALSE
Mulgrave at Deeral	21/03/2017 8:18	NA	NA	NA	MR	FALSE
Mulgrave at Deeral	21/03/2017 8:20	NA	NA	10.53	MR	FALSE
Mulgrave at Deeral	21/03/2017 8:28	NA	NA	NA	MR	FALSE
Mulgrave at Deeral	21/03/2017 8:30	NA	NA	10.5	MR	TRUE
Mulgrave at Deeral	21/03/2017 8:38	NA	NA	NA	MR	FALSE
Mulgrave at Deeral	21/03/2017 8:48	NA	NA	NA	MR	FALSE
Mulgrave at Deeral	21/03/2017 8:50	NA	NA	10.45	MR	TRUE
Mulgrave at Deeral	21/03/2017 8:58	NA	NA	NA	MR	FALSE
Mulgrave at Deeral	21/03/2017 9:00	NA	NA	10.42	MR	TRUE
Mulgrave at Deeral	21/03/2017 9:08	NA	NA	NA	MR	FALSE
Mulgrave at Deeral	21/03/2017 9:10	44.95	12.73	10.39	MR	TRUE
Mulgrave at Deeral	21/03/2017 9:18	NA	NA	NA	MR	FALSE
Mulgrave at Deeral	21/03/2017 9:28	NA	NA	NA	MR	FALSE
Mulgrave at Deeral	21/03/2017 9:30	NA	NA	10.35	MR	TRUE
Mulgrave at Deeral	21/03/2017 9:38	NA	NA	NA	MR	FALSE
Mulgrave at Deeral	21/03/2017 9:40	NA	NA	10.31	MR	TRUE
Mulgrave at Deeral	21/03/2017 9:48	NA	NA	NA	MR	FALSE
Mulgrave at Deeral	21/03/2017 9:50	NA	NA	10.28	MR	TRUE
Mulgrave at Deeral	21/03/2017 9:58	NA	NA	NA	MR	FALSE
Mulgrave at Deeral	21/03/2017 10:00	NA	NA	10.25	MR	TRUE
Mulgrave at Deeral	21/03/2017 10:08	NA	NA	NA	MR	FALSE
Mulgrave at Deeral	21/03/2017 10:10	47.25	11.35	10.21	MR	TRUE
Mulgrave at Deeral	21/03/2017 10:18	NA	NA	NA	MR	FALSE
Mulgrave at Deeral	21/03/2017 10:20	NA	NA	10.18	MR	TRUE
Mulgrave at Deeral	21/03/2017 10:28	NA	NA	NA	MR	FALSE
Mulgrave at Deeral	21/03/2017 10:30	NA	NA	10.15	MR	TRUE
Mulgrave at Deeral	21/03/2017 10:38	NA	NA	NA	MR	FALSE
Mulgrave at Deeral	21/03/2017 10:40	NA	NA	10.11	MR	TRUE
Mulgrave at Deeral	21/03/2017 10:48	NA	NA	NA	MR	FALSE
Mulgrave at Deeral	21/03/2017 10:50	NA	NA	10.08	MR	TRUE
Mulgrave at Deeral	21/03/2017 11:00	NA	NA	10.04	MR	TRUE
Mulgrave at Deeral	21/03/2017 11:10	49.16	9.43	10.01	MR	TRUE
Mulgrave at Deeral	21/03/2017 11:20	NA	NA	9.98	MR	TRUE
Mulgrave at Deeral	21/03/2017 11:40	NA	NA	9.93	MR	TRUE
Mulgrave at Deeral	21/03/2017 12:00	NA	NA	9.9	MR	TRUE
Mulgrave at Deeral	21/03/2017 12:10	50.31	8.99	9.87	MR	TRUE
Mulgrave at Deeral	21/03/2017 12:30	NA	NA	9.84	MR	TRUE
Mulgrave at Deeral	21/03/2017 13:00	NA	NA	9.82	MR	TRUE
Mulgrave at Deeral	21/03/2017 13:10	53.65	7.81	NA	MR	FALSE
Mulgrave at Deeral	21/03/2017 14:00	NA	NA	9.82	MR	TRUE
Mulgrave at Deeral	21/03/2017 14:10	57.61	6.32	NA	MR	FALSE
Mulgrave at Deeral	21/03/2017 14:40	NA	NA	9.85	MR	TRUE
Mulgrave at Deeral	21/03/2017 14:50	NA	NA	9.88	MR	TRUE
Mulgrave at Deeral	21/03/2017 15:00	NA	NA	9.89	MR	TRUE
Mulgrave at Deeral	21/03/2017 15:10	60.47	5.77	NA	MR	FALSE
Mulgrave at Deeral	21/03/2017 15:20	NA	NA	9.94	MR	TRUE
Mulgrave at Deeral	21/03/2017 15:30	NA	NA	9.97	MR	TRUE
Mulgrave at Deeral	21/03/2017 15:50	NA	NA	10	MR	TRUE
Mulgrave at Deeral	21/03/2017 16:00	NA	NA	10.02	MR	TRUE
Mulgrave at Deeral	21/03/2017 16:10	62.13	5.19	NA	MR	FALSE
Mulgrave at Deeral	21/03/2017 16:20	NA	NA	10.08	MR	TRUE
Mulgrave at Deeral	21/03/2017 16:40	NA	NA	10.13	MR	TRUE
Mulgrave at Deeral	21/03/2017 16:48	NA	NA	NA	MR	FALSE
Mulgrave at Deeral	21/03/2017 16:50	NA	NA	10.16	MR	TRUE
Mulgrave at Deeral	21/03/2017 16:58	NA	NA	NA	MR	FALSE
Mulgrave at Deeral	21/03/2017 17:00	NA	NA	10.17	MR	TRUE
Mulgrave at Deeral	21/03/2017 17:08	NA	NA	NA	MR	FALSE
Mulgrave at Deeral	21/03/2017 17:10	63.88	5.29	NA	MR	FALSE
Mulgrave at Deeral	21/03/2017 17:18	NA	NA	NA	MR	FALSE
Mulgrave at Deeral	21/03/2017 17:20	NA	NA	10.24	MR	TRUE
Mulgrave at Deeral	21/03/2017 17:28	NA	NA	NA	MR	FALSE
Mulgrave at Deeral	21/03/2017 17:38	NA	NA	NA	MR	FALSE
Mulgrave at Deeral	21/03/2017 17:48	NA	NA	NA	MR	FALSE
Mulgrave at Deeral	21/03/2017 17:58	NA	NA	NA	MR	FALSE
Mulgrave at Deeral	21/03/2017 18:00	NA	NA	10.26	MR	TRUE
Mulgrave at Deeral	21/03/2017 18:08	NA	NA	NA	MR	FALSE
Mulgrave at Deeral	21/03/2017 18:10	59.19	6.43	NA	MR	FALSE
Mulgrave at Deeral	21/03/2017 18:18	NA	NA	NA	MR	FALSE
Mulgrave at Deeral	21/03/2017 18:28	NA	NA	NA	MR	FALSE
Mulgrave at Deeral	21/03/2017 18:38	NA	NA	NA	MR	FALSE
Mulgrave at Deeral	21/03/2017 18:48	NA	NA	NA	MR	FALSE
Mulgrave at Deeral	21/03/2017 18:58	NA	NA	NA	MR	FALSE
Mulgrave at Deeral	21/03/2017 19:00	NA	NA	10.23	MR	TRUE
Mulgrave at Deeral	21/03/2017 19:08	NA	NA	NA	MR	FALSE
Mulgrave at Deeral	21/03/2017 19:10	53.48	4.78	NA	MR	FALSE
Mulgrave at Deeral	21/03/2017 19:18	NA	NA	NA	MR	FALSE
Mulgrave at Deeral	21/03/2017 19:20	NA	NA	10.2	MR	TRUE
Mulgrave at Deeral	21/03/2017 19:28	NA	NA	NA	MR	FALSE
Mulgrave at Deeral	21/03/2017 19:38	NA	NA	NA	MR	FALSE
Mulgrave at Deeral	21/03/2017 19:48	NA	NA	NA	MR	FALSE
Mulgrave at Deeral	21/03/2017 19:50	NA	NA	10.17	MR	TRUE
Mulgrave at Deeral	21/03/2017 19:58	NA	NA	NA	MR	FALSE
Mulgrave at Deeral	21/03/2017 20:00	NA	NA	10.16	MR	TRUE
Mulgrave at Deeral	21/03/2017 20:08	NA	NA	NA	MR	FALSE
Mulgrave at Deeral	21/03/2017 20:10	52.2	4.95	NA	MR	FALSE
Mulgrave at Deeral	21/03/2017 20:18	NA	NA	NA	MR	FALSE
Mulgrave at Deeral	21/03/2017 20:20	NA	NA	10.13	MR	TRUE
Mulgrave at Deeral	21/03/2017 20:28	NA	NA	NA	MR	FALSE
Mulgrave at Deeral	21/03/2017 20:38	NA	NA	NA	MR	FALSE
Mulgrave at Deeral	21/03/2017 20:40	NA	NA	10.1	MR	TRUE
Mulgrave at Deeral	21/03/2017 21:00	NA	NA	10.07	MR	TRUE
Mulgrave at Deeral	21/03/2017 21:10	53.17	4.89	NA	MR	FALSE
Mulgrave at Deeral	21/03/2017 21:20	NA	NA	10.03	MR	TRUE
Mulgrave at Deeral	21/03/2017 21:40	NA	NA	9.98	MR	TRUE
Mulgrave at Deeral	21/03/2017 22:00	NA	NA	9.93	MR	TRUE
Mulgrave at Deeral	21/03/2017 22:10	55.98	5.64	NA	MR	FALSE
Mulgrave at Deeral	21/03/2017 22:20	NA	NA	9.88	MR	TRUE
Mulgrave at Deeral	21/03/2017 22:40	NA	NA	9.85	MR	TRUE
Mulgrave at Deeral	21/03/2017 23:00	NA	NA	9.8	MR	TRUE
Mulgrave at Deeral	21/03/2017 23:10	61.02	6.76	NA	MR	FALSE
Mulgrave at Deeral	21/03/2017 23:20	NA	NA	9.77	MR	TRUE
Mulgrave at Deeral	21/03/2017 23:40	NA	NA	9.74	MR	TRUE
Mulgrave at Deeral	22/03/2017 0:00	NA	NA	9.71	MR	TRUE
Mulgrave at Deeral	22/03/2017 1:00	NA	NA	9.71	MR	TRUE
Mulgrave at Deeral	22/03/2017 1:20	NA	NA	9.74	MR	TRUE
Mulgrave at Deeral	22/03/2017 1:40	NA	NA	9.79	MR	TRUE
Mulgrave at Deeral	22/03/2017 2:00	NA	NA	9.87	MR	TRUE
Mulgrave at Deeral	22/03/2017 2:10	72.9	5.07	NA	MR	FALSE
Mulgrave at Deeral	22/03/2017 2:20	NA	NA	9.92	MR	TRUE
Mulgrave at Deeral	22/03/2017 2:30	NA	NA	9.95	MR	TRUE
Mulgrave at Deeral	22/03/2017 2:40	NA	NA	10.01	MR	TRUE
Mulgrave at Deeral	22/03/2017 2:50	NA	NA	10.06	MR	TRUE
Mulgrave at Deeral	22/03/2017 3:00	NA	NA	10.1	MR	TRUE
Mulgrave at Deeral	22/03/2017 3:08	NA	NA	NA	MR	FALSE
Mulgrave at Deeral	22/03/2017 3:10	73.33	4.66	10.13	MR	TRUE
Mulgrave at Deeral	22/03/2017 3:18	NA	NA	NA	MR	FALSE
Mulgrave at Deeral	22/03/2017 3:20	NA	NA	10.16	MR	TRUE
Mulgrave at Deeral	22/03/2017 3:28	NA	NA	NA	MR	FALSE
Mulgrave at Deeral	22/03/2017 3:30	NA	NA	10.23	MR	TRUE
Mulgrave at Deeral	22/03/2017 3:38	NA	NA	NA	MR	FALSE
Mulgrave at Deeral	22/03/2017 3:40	NA	NA	10.29	MR	TRUE
Mulgrave at Deeral	22/03/2017 3:48	NA	NA	NA	MR	FALSE
Mulgrave at Deeral	22/03/2017 3:58	NA	NA	NA	MR	FALSE
Mulgrave at Deeral	22/03/2017 4:00	NA	NA	10.34	MR	TRUE
Mulgrave at Deeral	22/03/2017 4:08	NA	NA	NA	MR	FALSE
Mulgrave at Deeral	22/03/2017 4:10	73.89	3.26	10.4	MR	TRUE
Mulgrave at Deeral	22/03/2017 4:18	NA	NA	NA	MR	FALSE
Mulgrave at Deeral	22/03/2017 4:20	NA	NA	10.45	MR	TRUE
Mulgrave at Deeral	22/03/2017 4:28	NA	NA	NA	MR	FALSE
Mulgrave at Deeral	22/03/2017 4:38	NA	NA	NA	MR	FALSE
Mulgrave at Deeral	22/03/2017 4:40	NA	NA	10.52	MR	TRUE
Mulgrave at Deeral	22/03/2017 4:48	NA	NA	NA	MR	FALSE
Mulgrave at Deeral	22/03/2017 4:50	NA	NA	10.58	MR	FALSE
Mulgrave at Deeral	22/03/2017 4:58	NA	NA	NA	MR	FALSE
Mulgrave at Deeral	22/03/2017 5:00	NA	NA	10.63	MR	FALSE
Mulgrave at Deeral	22/03/2017 5:08	NA	NA	NA	MR	FALSE
Mulgrave at Deeral	22/03/2017 5:10	80.49	3.68	10.67	MR	FALSE
Mulgrave at Deeral	22/03/2017 5:18	NA	NA	NA	MR	FALSE
Mulgrave at Deeral	22/03/2017 5:20	NA	NA	10.72	MR	FALSE
Mulgrave at Deeral	22/03/2017 5:28	NA	NA	NA	MR	FALSE
Mulgrave at Deeral	22/03/2017 5:30	NA	NA	10.76	MR	FALSE
Mulgrave at Deeral	22/03/2017 5:38	NA	NA	NA	MR	FALSE
Mulgrave at Deeral	22/03/2017 5:48	NA	NA	NA	MR	FALSE
Mulgrave at Deeral	22/03/2017 5:50	NA	NA	10.82	MR	FALSE
Mulgrave at Deeral	22/03/2017 5:58	NA	NA	NA	MR	FALSE
Mulgrave at Deeral	22/03/2017 6:00	NA	NA	10.85	MR	FALSE
Mulgrave at Deeral	22/03/2017 6:08	NA	NA	NA	MR	FALSE
Mulgrave at Deeral	22/03/2017 6:10	86.63	3.91	NA	MR	FALSE
Mulgrave at Deeral	22/03/2017 6:18	NA	NA	NA	MR	FALSE
Mulgrave at Deeral	22/03/2017 6:28	NA	NA	NA	MR	FALSE
Mulgrave at Deeral	22/03/2017 6:38	NA	NA	NA	MR	FALSE
Mulgrave at Deeral	22/03/2017 6:48	NA	NA	NA	MR	FALSE
Mulgrave at Deeral	22/03/2017 6:58	NA	NA	NA	MR	FALSE
Mulgrave at Deeral	22/03/2017 7:00	NA	NA	10.83	MR	FALSE
Mulgrave at Deeral	22/03/2017 7:08	NA	NA	NA	MR	FALSE
Mulgrave at Deeral	22/03/2017 7:10	74.46	3.74	10.8	MR	FALSE
Mulgrave at Deeral	22/03/2017 7:18	NA	NA	NA	MR	FALSE
Mulgrave at Deeral	22/03/2017 7:28	NA	NA	NA	MR	FALSE
Mulgrave at Deeral	22/03/2017 7:38	NA	NA	NA	MR	FALSE
Mulgrave at Deeral	22/03/2017 7:40	NA	NA	10.77	MR	FALSE
Mulgrave at Deeral	22/03/2017 7:48	NA	NA	NA	MR	FALSE
Mulgrave at Deeral	22/03/2017 7:58	NA	NA	NA	MR	FALSE
Mulgrave at Deeral	22/03/2017 8:00	NA	NA	10.73	MR	FALSE
Mulgrave at Deeral	22/03/2017 8:08	NA	NA	NA	MR	FALSE
Mulgrave at Deeral	22/03/2017 8:10	59.98	4.53	NA	MR	FALSE
Mulgrave at Deeral	22/03/2017 8:18	NA	NA	NA	MR	FALSE
Mulgrave at Deeral	22/03/2017 8:28	NA	NA	NA	MR	FALSE
Mulgrave at Deeral	22/03/2017 8:30	NA	NA	10.68	MR	FALSE
Mulgrave at Deeral	22/03/2017 8:38	NA	NA	NA	MR	FALSE
Mulgrave at Deeral	22/03/2017 8:40	NA	NA	10.65	MR	FALSE
Mulgrave at Deeral	22/03/2017 8:48	NA	NA	NA	MR	FALSE
Mulgrave at Deeral	22/03/2017 8:50	NA	NA	10.61	MR	FALSE
Mulgrave at Deeral	22/03/2017 8:58	NA	NA	NA	MR	FALSE
Mulgrave at Deeral	22/03/2017 9:00	NA	NA	10.58	MR	FALSE
Mulgrave at Deeral	22/03/2017 9:08	NA	NA	NA	MR	FALSE
Mulgrave at Deeral	22/03/2017 9:10	54.84	7.01	10.54	MR	FALSE
Mulgrave at Deeral	22/03/2017 9:18	NA	NA	NA	MR	FALSE
Mulgrave at Deeral	22/03/2017 9:20	NA	NA	10.51	MR	TRUE
Mulgrave at Deeral	22/03/2017 9:28	NA	NA	NA	MR	FALSE
Mulgrave at Deeral	22/03/2017 9:30	NA	NA	10.45	MR	TRUE
Mulgrave at Deeral	22/03/2017 9:38	NA	NA	NA	MR	FALSE
Mulgrave at Deeral	22/03/2017 9:40	NA	NA	10.42	MR	TRUE
Mulgrave at Deeral	22/03/2017 9:48	NA	NA	NA	MR	FALSE
Mulgrave at Deeral	22/03/2017 9:50	NA	NA	10.38	MR	TRUE
Mulgrave at Deeral	22/03/2017 9:58	NA	NA	NA	MR	FALSE
Mulgrave at Deeral	22/03/2017 10:00	NA	NA	10.34	MR	TRUE
Mulgrave at Deeral	22/03/2017 10:08	NA	NA	NA	MR	FALSE
Mulgrave at Deeral	22/03/2017 10:10	53.28	8.53	10.31	MR	TRUE
Mulgrave at Deeral	22/03/2017 10:18	NA	NA	NA	MR	FALSE
Mulgrave at Deeral	22/03/2017 10:20	NA	NA	10.24	MR	TRUE
Mulgrave at Deeral	22/03/2017 10:28	NA	NA	NA	MR	FALSE
Mulgrave at Deeral	22/03/2017 10:30	NA	NA	10.21	MR	TRUE
Mulgrave at Deeral	22/03/2017 10:38	NA	NA	NA	MR	FALSE
Mulgrave at Deeral	22/03/2017 10:40	NA	NA	10.18	MR	TRUE
Mulgrave at Deeral	22/03/2017 10:48	NA	NA	NA	MR	FALSE
Mulgrave at Deeral	22/03/2017 10:50	NA	NA	10.15	MR	TRUE
Mulgrave at Deeral	22/03/2017 10:58	NA	NA	NA	MR	FALSE
Mulgrave at Deeral	22/03/2017 11:00	NA	NA	10.11	MR	TRUE
Mulgrave at Deeral	22/03/2017 11:08	NA	NA	NA	MR	FALSE
Mulgrave at Deeral	22/03/2017 11:10	54.27	7.95	10.08	MR	TRUE
Mulgrave at Deeral	22/03/2017 11:20	NA	NA	10.04	MR	TRUE
Mulgrave at Deeral	22/03/2017 11:30	NA	NA	10	MR	TRUE
Mulgrave at Deeral	22/03/2017 11:40	NA	NA	9.97	MR	TRUE
Mulgrave at Deeral	22/03/2017 11:50	NA	NA	9.94	MR	TRUE
Mulgrave at Deeral	22/03/2017 12:00	NA	NA	9.91	MR	TRUE
Mulgrave at Deeral	22/03/2017 12:10	54.04	7.95	9.88	MR	TRUE
Mulgrave at Deeral	22/03/2017 12:30	NA	NA	9.83	MR	TRUE
Mulgrave at Deeral	22/03/2017 12:50	NA	NA	9.8	MR	TRUE
Mulgrave at Deeral	22/03/2017 13:00	NA	NA	9.78	MR	TRUE
Mulgrave at Deeral	22/03/2017 13:20	NA	NA	9.75	MR	TRUE
Mulgrave at Deeral	22/03/2017 14:00	NA	NA	9.73	MR	TRUE
Mulgrave at Deeral	22/03/2017 14:30	NA	NA	9.77	MR	TRUE
Mulgrave at Deeral	22/03/2017 14:50	NA	NA	9.84	MR	TRUE
Mulgrave at Deeral	22/03/2017 15:00	NA	NA	9.86	MR	TRUE
Mulgrave at Deeral	22/03/2017 15:10	59.58	5.9	NA	MR	FALSE
Mulgrave at Deeral	22/03/2017 15:20	NA	NA	9.91	MR	TRUE
Mulgrave at Deeral	22/03/2017 15:30	NA	NA	9.95	MR	TRUE
Mulgrave at Deeral	22/03/2017 16:00	NA	NA	10.02	MR	TRUE
Mulgrave at Deeral	22/03/2017 16:10	62.47	4.7	NA	MR	FALSE
Mulgrave at Deeral	22/03/2017 16:20	NA	NA	10.07	MR	TRUE
Mulgrave at Deeral	22/03/2017 16:40	NA	NA	10.13	MR	TRUE
Mulgrave at Deeral	22/03/2017 16:48	NA	NA	NA	MR	FALSE
Mulgrave at Deeral	22/03/2017 16:50	NA	NA	10.19	MR	TRUE
Mulgrave at Deeral	22/03/2017 16:58	NA	NA	NA	MR	FALSE
Mulgrave at Deeral	22/03/2017 17:00	NA	NA	10.21	MR	TRUE
Mulgrave at Deeral	22/03/2017 17:08	NA	NA	NA	MR	FALSE
Mulgrave at Deeral	22/03/2017 17:10	65.24	5.03	10.24	MR	TRUE
Mulgrave at Deeral	22/03/2017 17:18	NA	NA	NA	MR	FALSE
Mulgrave at Deeral	22/03/2017 17:28	NA	NA	NA	MR	FALSE
Mulgrave at Deeral	22/03/2017 17:30	NA	NA	10.32	MR	TRUE
Mulgrave at Deeral	22/03/2017 17:38	NA	NA	NA	MR	FALSE
Mulgrave at Deeral	22/03/2017 17:40	NA	NA	10.36	MR	TRUE
Mulgrave at Deeral	22/03/2017 17:48	NA	NA	NA	MR	FALSE
Mulgrave at Deeral	22/03/2017 17:58	NA	NA	NA	MR	FALSE
Mulgrave at Deeral	22/03/2017 18:00	NA	NA	10.39	MR	TRUE
Mulgrave at Deeral	22/03/2017 18:08	NA	NA	NA	MR	FALSE
Mulgrave at Deeral	22/03/2017 18:10	65.99	6.81	NA	MR	FALSE
Mulgrave at Deeral	22/03/2017 18:18	NA	NA	NA	MR	FALSE
Mulgrave at Deeral	22/03/2017 18:20	NA	NA	10.42	MR	TRUE
Mulgrave at Deeral	22/03/2017 18:28	NA	NA	NA	MR	FALSE
Mulgrave at Deeral	22/03/2017 18:38	NA	NA	NA	MR	FALSE
Mulgrave at Deeral	22/03/2017 18:48	NA	NA	NA	MR	FALSE
Mulgrave at Deeral	22/03/2017 18:58	NA	NA	NA	MR	FALSE
Mulgrave at Deeral	22/03/2017 19:00	NA	NA	10.38	MR	TRUE
Mulgrave at Deeral	22/03/2017 19:08	NA	NA	NA	MR	FALSE
Mulgrave at Deeral	22/03/2017 19:10	60.27	5.27	10.35	MR	TRUE
Mulgrave at Deeral	22/03/2017 19:18	NA	NA	NA	MR	FALSE
Mulgrave at Deeral	22/03/2017 19:28	NA	NA	NA	MR	FALSE
Mulgrave at Deeral	22/03/2017 19:38	NA	NA	NA	MR	FALSE
Mulgrave at Deeral	22/03/2017 19:40	NA	NA	10.32	MR	TRUE
Mulgrave at Deeral	22/03/2017 19:48	NA	NA	NA	MR	FALSE
Mulgrave at Deeral	22/03/2017 19:58	NA	NA	NA	MR	FALSE
Mulgrave at Deeral	22/03/2017 20:00	NA	NA	10.3	MR	TRUE
Mulgrave at Deeral	22/03/2017 20:08	NA	NA	NA	MR	FALSE
Mulgrave at Deeral	22/03/2017 20:10	56.75	4.08	NA	MR	FALSE
Mulgrave at Deeral	22/03/2017 20:18	NA	NA	NA	MR	FALSE
Mulgrave at Deeral	22/03/2017 20:20	NA	NA	10.27	MR	TRUE
Mulgrave at Deeral	22/03/2017 20:28	NA	NA	NA	MR	FALSE
Mulgrave at Deeral	22/03/2017 20:30	NA	NA	10.24	MR	TRUE
Mulgrave at Deeral	22/03/2017 20:38	NA	NA	NA	MR	FALSE
Mulgrave at Deeral	22/03/2017 20:40	NA	NA	10.21	MR	TRUE
Mulgrave at Deeral	22/03/2017 20:48	NA	NA	NA	MR	FALSE
Mulgrave at Deeral	22/03/2017 20:58	NA	NA	NA	MR	FALSE
Mulgrave at Deeral	22/03/2017 21:00	NA	NA	10.18	MR	TRUE
Mulgrave at Deeral	22/03/2017 21:08	NA	NA	NA	MR	FALSE
Mulgrave at Deeral	22/03/2017 21:10	55.96	4.48	10.14	MR	TRUE
Mulgrave at Deeral	22/03/2017 21:18	NA	NA	NA	MR	FALSE
Mulgrave at Deeral	22/03/2017 21:20	NA	NA	10.11	MR	TRUE
Mulgrave at Deeral	22/03/2017 21:28	NA	NA	NA	MR	FALSE
Mulgrave at Deeral	22/03/2017 21:30	NA	NA	10.08	MR	TRUE
Mulgrave at Deeral	22/03/2017 21:40	NA	NA	10.04	MR	TRUE
Mulgrave at Deeral	22/03/2017 21:50	NA	NA	9.99	MR	TRUE
Mulgrave at Deeral	22/03/2017 22:00	NA	NA	9.97	MR	TRUE
Mulgrave at Deeral	22/03/2017 22:10	56.46	4.56	9.94	MR	TRUE
Mulgrave at Deeral	22/03/2017 22:20	NA	NA	9.9	MR	TRUE
Mulgrave at Deeral	22/03/2017 22:30	NA	NA	9.87	MR	TRUE
Mulgrave at Deeral	22/03/2017 22:40	NA	NA	9.84	MR	TRUE
Mulgrave at Deeral	22/03/2017 23:00	NA	NA	9.79	MR	TRUE
Mulgrave at Deeral	22/03/2017 23:20	NA	NA	9.75	MR	TRUE
Mulgrave at Deeral	22/03/2017 23:30	NA	NA	9.72	MR	TRUE
Mulgrave at Deeral	22/03/2017 23:50	NA	NA	9.68	MR	TRUE
Mulgrave at Deeral	23/03/2017 0:00	NA	NA	9.67	MR	TRUE
Mulgrave at Deeral	23/03/2017 0:20	NA	NA	9.64	MR	TRUE
Mulgrave at Deeral	23/03/2017 0:40	NA	NA	9.6	MR	TRUE
Mulgrave at Deeral	23/03/2017 1:00	NA	NA	9.59	MR	TRUE
Mulgrave at Deeral	23/03/2017 2:00	NA	NA	9.63	MR	TRUE
Mulgrave at Deeral	23/03/2017 2:20	NA	NA	9.69	MR	TRUE
Mulgrave at Deeral	23/03/2017 2:30	NA	NA	9.74	MR	TRUE
Mulgrave at Deeral	23/03/2017 2:40	NA	NA	9.8	MR	TRUE
Mulgrave at Deeral	23/03/2017 2:50	NA	NA	9.86	MR	TRUE
Mulgrave at Deeral	23/03/2017 3:00	NA	NA	9.92	MR	TRUE
Mulgrave at Deeral	23/03/2017 3:10	80.43	3.56	9.98	MR	TRUE
Mulgrave at Deeral	23/03/2017 3:20	NA	NA	10.03	MR	TRUE
Mulgrave at Deeral	23/03/2017 3:30	NA	NA	10.09	MR	TRUE
Mulgrave at Deeral	23/03/2017 3:40	NA	NA	10.14	MR	TRUE
Mulgrave at Deeral	23/03/2017 3:48	NA	NA	NA	MR	FALSE
Mulgrave at Deeral	23/03/2017 3:50	NA	NA	10.2	MR	TRUE
Mulgrave at Deeral	23/03/2017 3:58	NA	NA	NA	MR	FALSE
Mulgrave at Deeral	23/03/2017 4:00	NA	NA	10.25	MR	TRUE
Mulgrave at Deeral	23/03/2017 4:08	NA	NA	NA	MR	FALSE
Mulgrave at Deeral	23/03/2017 4:10	102.24	3.71	10.32	MR	TRUE
Mulgrave at Deeral	23/03/2017 4:18	NA	NA	NA	MR	FALSE
Mulgrave at Deeral	23/03/2017 4:20	NA	NA	10.37	MR	TRUE
Mulgrave at Deeral	23/03/2017 4:28	NA	NA	NA	MR	FALSE
Mulgrave at Deeral	23/03/2017 4:30	NA	NA	10.42	MR	TRUE
Mulgrave at Deeral	23/03/2017 4:38	NA	NA	NA	MR	FALSE
Mulgrave at Deeral	23/03/2017 4:40	NA	NA	10.48	MR	TRUE
Mulgrave at Deeral	23/03/2017 4:48	NA	NA	NA	MR	FALSE
Mulgrave at Deeral	23/03/2017 4:50	NA	NA	10.51	MR	TRUE
Mulgrave at Deeral	23/03/2017 4:58	NA	NA	NA	MR	FALSE
Mulgrave at Deeral	23/03/2017 5:00	NA	NA	10.57	MR	FALSE
Mulgrave at Deeral	23/03/2017 5:08	NA	NA	NA	MR	FALSE
Mulgrave at Deeral	23/03/2017 5:10	111.77	4.15	10.62	MR	FALSE
Mulgrave at Deeral	23/03/2017 5:18	NA	NA	NA	MR	FALSE
Mulgrave at Deeral	23/03/2017 5:20	NA	NA	10.65	MR	FALSE
Mulgrave at Deeral	23/03/2017 5:28	NA	NA	NA	MR	FALSE
Mulgrave at Deeral	23/03/2017 5:30	NA	NA	10.71	MR	FALSE
Mulgrave at Deeral	23/03/2017 5:38	NA	NA	NA	MR	FALSE
Mulgrave at Deeral	23/03/2017 5:40	NA	NA	10.77	MR	FALSE
Mulgrave at Deeral	23/03/2017 5:48	NA	NA	NA	MR	FALSE
Mulgrave at Deeral	23/03/2017 5:50	NA	NA	10.83	MR	FALSE
Mulgrave at Deeral	23/03/2017 5:58	NA	NA	NA	MR	FALSE
Mulgrave at Deeral	23/03/2017 6:00	NA	NA	10.86	MR	FALSE
Mulgrave at Deeral	23/03/2017 6:08	NA	NA	NA	MR	FALSE
Mulgrave at Deeral	23/03/2017 6:10	131.79	3.22	10.89	MR	FALSE
[truncated: 69,833 more rows]
