# Supplementary material for: Predicting sediment and nutrient concentrations from high-frequency water-quality data
Source: PLoS One. 2019 Aug 30;14(8):e0215503. doi: 10.1371/journal.pone.0215503 (PMC6716630; doi:10.1371/journal.pone.0215503)
Supplement: S1 File — Water-quality data files used to fit and predict from the TSS and NOx models using the R script herein. (ZIP) [file pone.0215503.s001.zip › NoxLabData_SCH_PRD_MRD.csv]

STATION	DateTime	Cond_Lab	Turb_Lab	Nox_Lab	Level_Lab	Site
Mulgrave River at Deeral	1/01/2016 1:46	64	3.8	0.148		MR
Mulgrave River at Deeral	1/01/2016 7:26	49	3.7	0.146		MR
Mulgrave River at Deeral	1/01/2016 13:06	54	3.4	0.158		MR
Mulgrave River at Deeral	1/01/2016 18:46	46	2.9	0.153		MR
Mulgrave River at Deeral	2/01/2016 0:26	74	3.8	0.171		MR
Mulgrave River at Deeral	2/01/2016 6:06	62	2.5	0.165		MR
Mulgrave River at Deeral	2/01/2016 11:46	53	2.6	0.173		MR
Mulgrave River at Deeral	2/01/2016 17:26	58	10.6	0.175		MR
Mulgrave River at Deeral	2/01/2016 23:06	61	4.4	0.18		MR
Mulgrave River at Deeral	9/02/2016 14:46	88	16.6	0.015		MR
Mulgrave River at Deeral	9/02/2016 20:26	130	16.8	0.305		MR
Mulgrave River at Deeral	10/02/2016 1:26	85	15.6	0.274		MR
Mulgrave River at Deeral	10/02/2016 3:46	106	13.5	0.2		MR
Mulgrave River at Deeral	10/02/2016 7:26	213	8.1	0.178		MR
Mulgrave River at Deeral	10/02/2016 8:36	645	11.6	0.195		MR
Mulgrave River at Deeral	10/02/2016 10:06		13.8	0.242		MR
Mulgrave River at Deeral	10/02/2016 13:56	541	10.7	0.21		MR
Mulgrave River at Deeral	10/02/2016 15:16	196	12.9	0.17		MR
Mulgrave River at Deeral	10/02/2016 17:26	102	9	0.157		MR
Mulgrave River at Deeral	10/02/2016 19:56	113	5.1	0.164		MR
Mulgrave River at Deeral	10/02/2016 21:46	106	5.5	0.153		MR
Mulgrave River at Deeral	11/02/2016 1:46	229	5.1	0.163		MR
Mulgrave River at Deeral	4/03/2016 13:07	80	55.1	0.16		MR
Mulgrave River at Deeral	4/03/2016 20:26	44	65.5	0.156		MR
Mulgrave River at Deeral	9/03/2016 13:46	1010	9.5	0.195		MR
Mulgrave River at Deeral	10/03/2016 9:56		9.5	0.183		MR
Mulgrave River at Deeral	10/03/2016 14:16	598	6.4	0.192		MR
Mulgrave River at Deeral	11/03/2016 10:56		11.2	0.172		MR
Mulgrave River at Deeral	12/03/2016 12:36	33	44.9	0.104		MR
Mulgrave River at Deeral	12/03/2016 16:46	37	39.1	0.161		MR
Mulgrave River at Deeral	12/03/2016 20:27	52	25.7	0.161		MR
Mulgrave River at Deeral	12/03/2016 23:36	115	18.3	0.161		MR
Mulgrave River at Deeral	13/03/2016 6:26	55	10.8	0.145		MR
Mulgrave River at Deeral	16/04/2016 10:36	47	29.8	0.117		MR
Mulgrave River at Deeral	16/04/2016 19:46	36	15.5	0.097		MR
Mulgrave River at Deeral	17/04/2016 4:56	41	8.8	0.092		MR
Mulgrave River at Deeral	17/04/2016 14:06	42	9	0.115		MR
Mulgrave River at Deeral	18/04/2016 0:56	44	7.1	0.137		MR
Mulgrave River at Deeral	18/04/2016 6:16	100	4.3	0.146		MR
Mulgrave River at Deeral	18/04/2016 13:16	48	8.1	0.15		MR
Mulgrave River at Deeral	8/06/2016 14:00	62	1.2	0.276		MR
Mulgrave River at Deeral	15/06/2016 14:03	45	26.2	0.101		MR
Mulgrave River at Deeral	16/06/2016 2:16	36	11.8	0.116		MR
Mulgrave River at Deeral	15/07/2016 12:30	62	1.7	0.192		MR
Mulgrave River at Deeral	21/07/2016 13:00	37	8.6	0.102		MR
Mulgrave River at Deeral	16/08/2016 13:00	75	4.6	0.142		MR
Mulgrave River at Deeral	14/10/2016 13:40	335	1.8	0.083		MR
Mulgrave River at Deeral	22/11/2016 13:30	337	6.7	0.032		MR
Mulgrave River at Deeral	8/01/2017 0:23	94	108	0.235	9.94	MR
Mulgrave River at Deeral	8/01/2017 4:08	86	61.4	0.355	10.46	MR
Mulgrave River at Deeral	8/01/2017 5:38	89	48.8	0.338	11	MR
Mulgrave River at Deeral	8/01/2017 10:28	70	49.5	0.477	10.48	MR
Mulgrave River at Deeral	8/01/2017 18:38	81	30.3	0.452	11.1	MR
Mulgrave River at Deeral	8/01/2017 23:58	67	31.4	0.348	9.97	MR
Mulgrave River at Deeral	10/01/2017 11:18	103	48.8	0.122	11.28	MR
Mulgrave River at Deeral	10/01/2017 23:28	47	143	0.257	11.05	MR
Mulgrave River at Deeral	11/01/2017 11:38	56	53	0.364	11.7	MR
Mulgrave River at Deeral	11/01/2017 17:48	50	37.3	0.433	11.03	MR
Mulgrave River at Deeral	11/01/2017 23:58	52	25.7	0.416	10.88	MR
Mulgrave River at Deeral	12/01/2017 6:08	54	24.1	0.432	10.47	MR
Mulgrave River at Deeral	12/01/2017 12:18	52	18.1	0.41	11.4	MR
Mulgrave River at Deeral	12/01/2017 18:28	61	14.5	0.358	10.37	MR
Mulgrave River at Deeral	13/01/2017 0:38	61	10.8	0.315	10.44	MR
Mulgrave River at Deeral	13/01/2017 6:48	74	8.3	0.316	10.08	MR
Mulgrave River at Deeral	13/01/2017 13:38	66	6.8	0.38	10.97	MR
Mulgrave River at Deeral	14/01/2017 7:29	98	10.2	0.408	10.05	MR
Mulgrave River at Deeral	1/02/2017 11:41	105	8.9	0.32	11.08	MR
Mulgrave River at Deeral	1/02/2017 19:53	43	23.1	0.084	10.31	MR
Mulgrave River at Deeral	2/02/2017 8:00	38	22.8	0.099	10.51	MR
Mulgrave River at Deeral	2/02/2017 12:09	38	30.2	0.111	10.97	MR
Mulgrave River at Deeral	3/02/2017 0:19	46	23.2	0.195	10.46	MR
Mulgrave River at Deeral	3/02/2017 9:29	50	19.9	0.199	10.26	MR
Mulgrave River at Deeral	3/02/2017 15:39	46	12.8	0.203	10.82	MR
Mulgrave River at Deeral	3/02/2017 21:49	57	11.3	0.214	10.1	MR
Mulgrave River at Deeral	4/02/2017 3:59	37	69	0.14	10.9	MR
Mulgrave River at Deeral	4/02/2017 16:09	39	48.2	0.084	11.21	MR
Mulgrave River at Deeral	5/02/2017 4:19	39	23	0.107	11.2	MR
Mulgrave River at Deeral	5/02/2017 16:29	39	40.6	0.091	11.26	MR
Mulgrave River at Deeral	6/02/2017 4:39	39	23.9	0.088	11.45	MR
Mulgrave River at Deeral	6/02/2017 16:49	45	14.6	0.145	11.05	MR
Mulgrave River at Deeral	7/02/2017 4:59	48	9.6	0.186	10.8	MR
Mulgrave River at Deeral	16/02/2017 6:50	40	51.6	0.171	10.05	MR
Mulgrave River at Deeral	17/02/2017 5:19	45	30.1	0.204	10.49	MR
Mulgrave River at Deeral	17/02/2017 13:30	46	18.6	0.137	10.58	MR
Mulgrave River at Deeral	17/02/2017 19:40	49	10.8	0.12	10.23	MR
Mulgrave River at Deeral	18/02/2017 19:50	57	7.6	0.306	10.18	MR
Mulgrave River at Deeral	19/02/2017 20:00	58	5.8	0.372	10.23	MR
Mulgrave River at Deeral	22/02/2017 0:19	44	61.4	0.223	10.26	MR
Mulgrave River at Deeral	22/02/2017 6:59	30	73.1	0.16	11	MR
Mulgrave River at Deeral	25/02/2017 17:19	38	102	0.087	10.21	MR
Mulgrave River at Deeral	26/02/2017 0:28	38	36.8	0.112	10.59	MR
Mulgrave River at Deeral	26/02/2017 6:08	39	25.7	0.125	10.52	MR
Mulgrave River at Deeral	26/02/2017 14:28	44	15.4	0.132	10.53	MR
Mulgrave River at Deeral	27/02/2017 3:18	54	8.1	0.211	10.07	MR
Mulgrave River at Deeral	17/03/2017 9:00	61	1.3	0.296	10.24	MR
Mulgrave River at Deeral	5/04/2017 8:48	44	51.2	0.089	11.35	MR
Mulgrave River at Deeral	5/04/2017 14:08	38	36.5	0.1	10.53	MR
Mulgrave River at Deeral	5/04/2017 20:18	39	20.1	0.104	10.87	MR
Mulgrave River at Deeral	6/04/2017 9:28	40	8.9	0.122	11.21	MR
Mulgrave River at Deeral	7/04/2017 11:58	45	7.3	0.165	10.67	MR
Mulgrave River at Deeral	8/04/2017 0:08	45	14.2	0.197	10.38	MR
Mulgrave River at Deeral	8/04/2017 13:18	42	4.9	0.138	10.37	MR
Mulgrave River at Deeral	9/04/2017 13:58	45	4.7	0.194	10.14	MR
Mulgrave River at Deeral	28/04/2017 12:00	89	2.9	0.221	10.65	MR
Mulgrave River at Deeral	19/05/2017 14:30	51	4.2	0.161	10.07	MR
Mulgrave River at Deeral	10/06/2017 7:15	62	3	0.172	10.27	MR
Pioneer River at Dumbleton Pump Station (HW)	17/01/2016 17:23	224	1.7	0.288		PR
Pioneer River at Dumbleton Pump Station (HW)	17/01/2016 20:51	224	2.1	0.217		PR
Pioneer River at Dumbleton Pump Station (HW)	18/01/2016 3:03	224	2.1	0.207		PR
Pioneer River at Dumbleton Pump Station (HW)	18/01/2016 9:13	213	2.4	0.214		PR
Pioneer River at Dumbleton Pump Station (HW)	18/01/2016 15:23	221	3.4	0.241		PR
Pioneer River at Dumbleton Pump Station (HW)	18/01/2016 21:33	214	3	0.268		PR
Pioneer River at Dumbleton Pump Station (HW)	19/01/2016 3:43	208	2.7	0.249		PR
Pioneer River at Dumbleton Pump Station (HW)	19/01/2016 9:53	204	3.5	0.324		PR
Pioneer River at Dumbleton Pump Station (HW)	22/01/2016 10:24	178	6.7	0.397		PR
Pioneer River at Dumbleton Pump Station (HW)	5/02/2016 21:53	187	4.2	0.274		PR
Pioneer River at Dumbleton Pump Station (HW)	5/02/2016 23:33	202	4	0.184		PR
Pioneer River at Dumbleton Pump Station (HW)	6/02/2016 2:33	198	2.6	0.16		PR
Pioneer River at Dumbleton Pump Station (HW)	6/02/2016 3:43	200	2.9	0.131		PR
Pioneer River at Dumbleton Pump Station (HW)	6/02/2016 4:43	205	4.8	0.056		PR
Pioneer River at Dumbleton Pump Station (HW)	6/02/2016 5:53	132	112	0.237		PR
Pioneer River at Dumbleton Pump Station (HW)	6/02/2016 12:03	108	200	1		PR
Pioneer River at Dumbleton Pump Station (HW)	6/02/2016 18:36	92	166	0.938		PR
Pioneer River at Dumbleton Pump Station (HW)	6/02/2016 23:46	82	112	0.772		PR
Pioneer River at Dumbleton Pump Station (HW)	7/02/2016 1:46	86	105	0.437		PR
Pioneer River at Dumbleton Pump Station (HW)	7/02/2016 7:56	72	196	0.682		PR
Pioneer River at Dumbleton Pump Station (HW)	7/02/2016 13:46	83	123	0.446		PR
Pioneer River at Dumbleton Pump Station (HW)	7/02/2016 17:36	82	122	0.391		PR
Pioneer River at Dumbleton Pump Station (HW)	8/02/2016 5:56	85	83.3	0.318		PR
Pioneer River at Dumbleton Pump Station (HW)	8/02/2016 12:06	141	37.5	0.913		PR
Pioneer River at Dumbleton Pump Station (HW)	8/02/2016 19:23	91	48.6	0.31		PR
Pioneer River at Dumbleton Pump Station (HW)	9/02/2016 1:33	96	45.1	0.304		PR
Pioneer River at Dumbleton Pump Station (HW)	9/02/2016 7:43	102	37.9	0.29		PR
Pioneer River at Dumbleton Pump Station (HW)	9/02/2016 13:53	106	37.4	0.276		PR
Pioneer River at Dumbleton Pump Station (HW)	9/02/2016 20:03	114	31.6	0.231		PR
Pioneer River at Dumbleton Pump Station (HW)	10/02/2016 2:13	112	31.8	0.413		PR
Pioneer River at Dumbleton Pump Station (HW)	10/02/2016 8:23	114	31.9	0.383		PR
Pioneer River at Dumbleton Pump Station (HW)	12/02/2016 10:30	129	39.2	0.385		PR
Pioneer River at Dumbleton Pump Station (HW)	24/02/2016 10:30	151	5.8	0.176		PR
Pioneer River at Dumbleton Pump Station (HW)	3/03/2016 4:52	184	4	0.243		PR
Pioneer River at Dumbleton Pump Station (HW)	3/03/2016 11:02	181	6.1	0.155		PR
Pioneer River at Dumbleton Pump Station (HW)	3/03/2016 13:02	184	8.3	0.304		PR
Pioneer River at Dumbleton Pump Station (HW)	3/03/2016 14:12	176	9.3	0.248		PR
Pioneer River at Dumbleton Pump Station (HW)	3/03/2016 15:42	189	7.1	0.12		PR
Pioneer River at Dumbleton Pump Station (HW)	3/03/2016 21:52	168	48.1	0.209		PR
Pioneer River at Dumbleton Pump Station (HW)	4/03/2016 4:02	81	96.3	0.338		PR
Pioneer River at Dumbleton Pump Station (HW)	4/03/2016 20:12	68	69.6	0.235		PR
Pioneer River at Dumbleton Pump Station (HW)	5/03/2016 2:22	66	56.2	0.162		PR
Pioneer River at Dumbleton Pump Station (HW)	5/03/2016 8:32	66	115	0.078		PR
Pioneer River at Dumbleton Pump Station (HW)	5/03/2016 14:42	65	86.5	0.165		PR
Pioneer River at Dumbleton Pump Station (HW)	5/03/2016 20:52	73	80	0.16		PR
Pioneer River at Dumbleton Pump Station (HW)	6/03/2016 3:02	76	68.9	0.166		PR
Pioneer River at Dumbleton Pump Station (HW)	6/03/2016 9:12	80	52.6	0.166		PR
Pioneer River at Dumbleton Pump Station (HW)	6/03/2016 15:22	84	54.1	0.166		PR
Pioneer River at Dumbleton Pump Station (HW)	6/03/2016 19:52	84	65.8	0.189		PR
Pioneer River at Dumbleton Pump Station (HW)	7/03/2016 2:02	64	318	0.138		PR
Pioneer River at Dumbleton Pump Station (HW)	7/03/2016 8:12	53	254	0.115		PR
Pioneer River at Dumbleton Pump Station (HW)	7/03/2016 18:12	57	44.9	0.119		PR
Pioneer River at Dumbleton Pump Station (HW)	8/03/2016 0:22	68	72.6	0.144		PR
Pioneer River at Dumbleton Pump Station (HW)	8/03/2016 6:32	81	43.8	0.187		PR
Pioneer River at Dumbleton Pump Station (HW)	8/03/2016 12:42	84	42.9	0.194		PR
Pioneer River at Dumbleton Pump Station (HW)	8/03/2016 18:52	84	46.9	0.196		PR
Pioneer River at Dumbleton Pump Station (HW)	9/03/2016 1:02	88	38.2	0.196		PR
Pioneer River at Dumbleton Pump Station (HW)	9/03/2016 7:12	92	32.8	0.202		PR
Pioneer River at Dumbleton Pump Station (HW)	19/04/2016 10:30	222	6.5	0.004		PR
Pioneer River at Dumbleton Pump Station (HW)	8/06/2016 10:30	278	13.1	0.031		PR
Pioneer River at Dumbleton Pump Station (HW)	16/06/2016 13:00	249	17.9	0.083		PR
Pioneer River at Dumbleton Pump Station (HW)	19/06/2016 14:12	246	13.1	0.543		PR
Pioneer River at Dumbleton Pump Station (HW)	19/06/2016 20:22	236	22.7	0.3		PR
Pioneer River at Dumbleton Pump Station (HW)	20/06/2016 2:32	217	34.7	0.41		PR
Pioneer River at Dumbleton Pump Station (HW)	20/06/2016 8:42	220	45.1	0.436		PR
Pioneer River at Dumbleton Pump Station (HW)	20/06/2016 14:52	188	56.7	0.687		PR
Pioneer River at Dumbleton Pump Station (HW)	11/07/2016 13:30	161	36.7	0.404		PR
Pioneer River at Dumbleton Pump Station (HW)	15/07/2016 20:52	119	11.1	0.26		PR
Pioneer River at Dumbleton Pump Station (HW)	15/07/2016 23:12	91	8.1	0.503		PR
Pioneer River at Dumbleton Pump Station (HW)	16/07/2016 1:02	99	7	0.345		PR
Pioneer River at Dumbleton Pump Station (HW)	16/07/2016 4:42	178	7.1	0.111		PR
Pioneer River at Dumbleton Pump Station (HW)	16/07/2016 6:52	86	25.6	0.167		PR
Pioneer River at Dumbleton Pump Station (HW)	16/07/2016 13:02	101	121	0.784		PR
Pioneer River at Dumbleton Pump Station (HW)	16/07/2016 16:52	52	188	0.665		PR
Pioneer River at Dumbleton Pump Station (HW)	17/07/2016 2:02	84	190	0.409		PR
Pioneer River at Dumbleton Pump Station (HW)	18/07/2016 15:30	88	74.5	0.309		PR
Pioneer River at Dumbleton Pump Station (HW)	21/07/2016 10:00	115	63.6	0.242		PR
Pioneer River at Dumbleton Pump Station (HW)	8/08/2016 10:50	182	23.7	0.078		PR
Pioneer River at Dumbleton Pump Station (HW)	8/09/2016 12:00	216	3	0.049		PR
Pioneer River at Dumbleton Pump Station (HW)	1/12/2016 10:10	258	2.7	0.017	14.02	PR
Pioneer River at Dumbleton Pump Station (HW)	8/12/2016 14:00	265	3	0.029	13.98	PR
Pioneer River at Dumbleton Pump Station (HW)	13/12/2016 10:00	264	5.9	0.063	14.19	PR
Pioneer River at Dumbleton Pump Station (HW)	13/12/2016 22:01	259	13.7	0.086	14.3	PR
Pioneer River at Dumbleton Pump Station (HW)	14/12/2016 0:41	263	3.1	0.064	14.61	PR
Pioneer River at Dumbleton Pump Station (HW)	14/12/2016 6:51	272	3.1	0.06	14.49	PR
Pioneer River at Dumbleton Pump Station (HW)	14/12/2016 13:01	286	3.1	0.07	14.34	PR
Pioneer River at Dumbleton Pump Station (HW)	14/12/2016 19:11	295	2.9	0.066	14.27	PR
Pioneer River at Dumbleton Pump Station (HW)	15/12/2016 1:21	290	2.1	0.049	14.22	PR
Pioneer River at Dumbleton Pump Station (HW)	15/12/2016 7:31	287	2.1	0.043	14.19	PR
Pioneer River at Dumbleton Pump Station (HW)	15/12/2016 13:41	288	2.4	0.059	14.16	PR
Pioneer River at Dumbleton Pump Station (HW)	15/12/2016 19:51	291	2.2	0.045	14.14	PR
Pioneer River at Dumbleton Pump Station (HW)	16/12/2016 2:01	289	1.3	0.062	14.12	PR
Pioneer River at Dumbleton Pump Station (HW)	16/12/2016 8:11	286	12.2	0.034	14.11	PR
Pioneer River at Dumbleton Pump Station (HW)	21/12/2016 11:00	276	1.6	0.244	14.11	PR
Pioneer River at Dumbleton Pump Station (HW)	29/12/2016 11:50	257	6.2	0.396	14.25	PR
Pioneer River at Dumbleton Pump Station (HW)	3/01/2017 20:01	217	2.7	0.582	14.4	PR
Pioneer River at Dumbleton Pump Station (HW)	4/01/2017 2:11	188	2.2	0.522	14.53	PR
Pioneer River at Dumbleton Pump Station (HW)	4/01/2017 8:21	177	2.7	0.358	14.64	PR
Pioneer River at Dumbleton Pump Station (HW)	4/01/2017 11:50	171	1.9	0.454	14.66	PR
Pioneer River at Dumbleton Pump Station (HW)	4/01/2017 19:52	179	10.6	0.253	14.98	PR
Pioneer River at Dumbleton Pump Station (HW)	5/01/2017 10:52	97	201	0.553	14.85	PR
Pioneer River at Dumbleton Pump Station (HW)	5/01/2017 15:00	87	155	0.451	14.86	PR
Pioneer River at Dumbleton Pump Station (HW)	5/01/2017 20:31	78	137	0.368	15.16	PR
Pioneer River at Dumbleton Pump Station (HW)	5/01/2017 20:41	82	194	0.422	15.46	PR
Pioneer River at Dumbleton Pump Station (HW)	6/01/2017 10:51	69	92.9	0.396	15.58	PR
Pioneer River at Dumbleton Pump Station (HW)	6/01/2017 16:11	70	72.4	0.385	15.28	PR
Pioneer River at Dumbleton Pump Station (HW)	7/01/2017 3:41	76	42.6	0.278	15.61	PR
Pioneer River at Dumbleton Pump Station (HW)	8/01/2017 1:11	67	45.7	0.173	15.41	PR
Pioneer River at Dumbleton Pump Station (HW)	8/01/2017 13:21	75	28.8	0.179	15.02	PR
Pioneer River at Dumbleton Pump Station (HW)	9/01/2017 1:31	79	24	0.162	14.71	PR
Pioneer River at Dumbleton Pump Station (HW)	9/01/2017 13:41	89	22	0.179	14.58	PR
Pioneer River at Dumbleton Pump Station (HW)	10/01/2017 1:51	89	17.1	0.183	14.53	PR
Pioneer River at Dumbleton Pump Station (HW)	10/01/2017 10:14	107	11.2	0.221	14.48	PR
Pioneer River at Dumbleton Pump Station (HW)	10/01/2017 14:01	99	15.7	0.212	14.47	PR
Pioneer River at Dumbleton Pump Station (HW)	13/01/2017 10:50	104	9.7	0.183	14.36	PR
Pioneer River at Dumbleton Pump Station (HW)	19/01/2017 13:10	144	4.3	0.077	14.29	PR
Pioneer River at Dumbleton Pump Station (HW)	30/01/2017 12:30	153	3.8	0.315	14.63	PR
Pioneer River at Dumbleton Pump Station (HW)	30/01/2017 18:41	149	4.9	0.398	15.01	PR
Pioneer River at Dumbleton Pump Station (HW)	31/01/2017 0:51	135	29.2	0.247	15.08	PR
Pioneer River at Dumbleton Pump Station (HW)	31/01/2017 7:01	123	34.5	0.307	15.16	PR
Pioneer River at Dumbleton Pump Station (HW)	31/01/2017 16:31	91	83.2	0.309	15.24	PR
Pioneer River at Dumbleton Pump Station (HW)	1/02/2017 1:41	66	117	0.229	14.9	PR
Pioneer River at Dumbleton Pump Station (HW)	2/02/2017 6:41	97	43.2	0.192	14.53	PR
Pioneer River at Dumbleton Pump Station (HW)	3/02/2017 6:51	112	39.7	0.193	14.43	PR
Pioneer River at Dumbleton Pump Station (HW)	10/02/2017 14:15	149	4	0.053	14.25	PR
Pioneer River at Dumbleton Pump Station (HW)	15/02/2017 14:51	154	6.5	0.423	14.42	PR
Pioneer River at Dumbleton Pump Station (HW)	15/02/2017 23:01	156	2.5	0.096	14.46	PR
Pioneer River at Dumbleton Pump Station (HW)	16/02/2017 7:11	156	2.1	0.079	14.32	PR
Pioneer River at Dumbleton Pump Station (HW)	21/02/2017 13:30	165	2.6	0.117	14.23	PR
Pioneer River at Dumbleton Pump Station (HW)	2/03/2017 10:45	180	3.9	0.061	14.17	PR
Pioneer River at Dumbleton Pump Station (HW)	8/03/2017 9:30	189	2	0.043	14.17	PR
Pioneer River at Dumbleton Pump Station (HW)	15/03/2017 10:20	200	2.9	0.021	14.15	PR
Pioneer River at Dumbleton Pump Station (HW)	20/03/2017 20:11	206	5.1	0.196	14.88	PR
Pioneer River at Dumbleton Pump Station (HW)	21/03/2017 4:21	205	2.2	0.13	14.75	PR
Pioneer River at Dumbleton Pump Station (HW)	22/03/2017 4:31	209	2.7	0.116	14.42	PR
Pioneer River at Dumbleton Pump Station (HW)	22/03/2017 23:42	137	44.4	0.203	14.62	PR
Pioneer River at Dumbleton Pump Station (HW)	23/03/2017 4:20	106	80	0.245	15.03	PR
Pioneer River at Dumbleton Pump Station (HW)	23/03/2017 6:22	101	83.4	0.212	15.44	PR
Pioneer River at Dumbleton Pump Station (HW)	23/03/2017 12:50	86	136	0.151	15.37	PR
Pioneer River at Dumbleton Pump Station (HW)	23/03/2017 19:00	76	152	0.158	14.97	PR
Pioneer River at Dumbleton Pump Station (HW)	24/03/2017 4:20	72	119	0.131	14.89	PR
Pioneer River at Dumbleton Pump Station (HW)	27/03/2017 16:51	108	58.6	0.275	14.84	PR
Pioneer River at Dumbleton Pump Station (HW)	27/03/2017 23:41	116	49.9	0.183	15.27	PR
Pioneer River at Dumbleton Pump Station (HW)	28/03/2017 3:31	121	85.7	0.156	15.89	PR
Pioneer River at Dumbleton Pump Station (HW)	30/03/2017 11:45	171	335	0.067	15.65	PR
Pioneer River at Dumbleton Pump Station (HW)	5/04/2017 12:45	162	15.6	0.336	14.45	PR
Pioneer River at Dumbleton Pump Station (HW)	10/04/2017 15:45	183	4.3	0.143	14.38	PR
Pioneer River at Dumbleton Pump Station (HW)	20/04/2017 14:15	214	3.3	0.092	14.25	PR
Pioneer River at Dumbleton Pump Station (HW)	27/04/2017 9:00	229	3.4	0.028	14.24	PR
Pioneer River at Dumbleton Pump Station (HW)	18/05/2017 15:59	252	12.1	0.669	14.51	PR
Pioneer River at Dumbleton Pump Station (HW)	18/05/2017 18:01	238	5.4	0.282	14.82	PR
Pioneer River at Dumbleton Pump Station (HW)	18/05/2017 19:31	235	4	0.231	15.15	PR
Pioneer River at Dumbleton Pump Station (HW)	18/05/2017 22:51	220	10.5	0.153	15.78	PR
Pioneer River at Dumbleton Pump Station (HW)	19/05/2017 5:01	131	94	0.315	15.69	PR
Pioneer River at Dumbleton Pump Station (HW)	19/05/2017 11:11	113	106	0.299	15.32	PR
Pioneer River at Dumbleton Pump Station (HW)	20/05/2017 2:01	108	81.9	0.085	14.93	PR
Pioneer River at Dumbleton Pump Station (HW)	21/05/2017 2:21	103	63.8	0.237	14.58	PR
Pioneer River at Dumbleton Pump Station (HW)	22/05/2017 2:41	111	51.8	0.218	14.46	PR
Pioneer River at Dumbleton Pump Station (HW)	25/05/2017 9:10	137	23.9	0.26	14.34	PR
Pioneer River at Dumbleton Pump Station (HW)	16/06/2017 11:00	209	3.5	0.162	14.19	PR
Pioneer River at Dumbleton Pump Station (HW)	3/07/2017 10:30	238	4.1	0.126		PR
Pioneer River at Dumbleton Pump Station (HW)	7/07/2017 14:00	250	4	0.098		PR
Pioneer River at Dumbleton Pump Station (HW)	17/07/2017 11:00	282	4.8	0.12		PR
Pioneer River at Dumbleton Pump Station (HW)	26/07/2017 10:10	262	5.7	0.079		PR
Pioneer River at Dumbleton Pump Station (HW)	31/07/2017 12:00	268	3.1	0.145		PR
Pioneer River at Dumbleton Pump Station (HW)	2/08/2017 11:30	270	2	0.114		PR
Pioneer River at Dumbleton Pump Station (HW)	8/08/2017 10:30	282	3.4	0.116		PR
Pioneer River at Dumbleton Pump Station (HW)	18/08/2017 9:00	295	1.7	0.016		PR
Pioneer River at Dumbleton Pump Station (HW)	25/08/2017 13:15	284	2.9	0.036		PR
Pioneer River at Dumbleton Pump Station (HW)	11/09/2017 12:47	289	4.1	0.006		PR
Pioneer River at Dumbleton Pump Station (HW)	11/09/2017 13:47	291	4	0.007		PR
Pioneer River at Dumbleton Pump Station (HW)	11/09/2017 14:47	290	3.8	0.007		PR
Pioneer River at Dumbleton Pump Station (HW)	11/09/2017 15:47	290	4	0.006		PR
Pioneer River at Dumbleton Pump Station (HW)	11/09/2017 16:47	292	5	0.005		PR
Pioneer River at Dumbleton Pump Station (HW)	11/09/2017 17:47	291	3.5	0.006		PR
Pioneer River at Dumbleton Pump Station (HW)	12/09/2017 6:47	292	3.5	0.006		PR
Pioneer River at Dumbleton Pump Station (HW)	12/09/2017 7:47	291	6.2	0.005		PR
Pioneer River at Dumbleton Pump Station (HW)	12/09/2017 8:47	291	3.6	0.006		PR
Pioneer River at Dumbleton Pump Station (HW)	12/09/2017 9:47	291	3.3	0.007		PR
Pioneer River at Dumbleton Pump Station (HW)	12/09/2017 10:47	291	3.1	0.006		PR
Pioneer River at Dumbleton Pump Station (HW)	12/09/2017 11:47	289	3.7	0.006		PR
Pioneer River at Dumbleton Pump Station (HW)	12/09/2017 12:47	287	3.4	0.006		PR
Pioneer River at Dumbleton Pump Station (HW)	3/10/2017 15:00	352	2	0.002		PR
Sandy Creek at Homebush	8/06/2016 9:30	678	12.5	0.737		SC
Sandy Creek at Homebush	16/06/2016 12:30	681	2.8	0.881		SC
Sandy Creek at Homebush	19/06/2016 16:47	403	74.9	0.717		SC
Sandy Creek at Homebush	19/06/2016 22:55	560	75.9	0.517		SC
Sandy Creek at Homebush	20/06/2016 11:11	257	86	0.934		SC
Sandy Creek at Homebush	15/07/2016 20:50	498	30.1	0.586		SC
Sandy Creek at Homebush	15/07/2016 22:56	367	93.1	0.472		SC
Sandy Creek at Homebush	16/07/2016 0:50	321	111	0.383		SC
Sandy Creek at Homebush	16/07/2016 2:06	289	139	0.424		SC
Sandy Creek at Homebush	16/07/2016 3:50	280	124	0.427		SC
Sandy Creek at Homebush	16/07/2016 5:22	185	159	0.575		SC
Sandy Creek at Homebush	16/07/2016 11:10	127	161	0.735		SC
Sandy Creek at Homebush	16/07/2016 15:22	106	109	0.584		SC
Sandy Creek at Homebush	17/07/2016 3:30	89	92.5	0.371		SC
Sandy Creek at Homebush	18/07/2016 2:09	132	83.3	0.192		SC
Sandy Creek at Homebush	18/07/2016 9:24	137	87.3	0.153		SC
Sandy Creek at Homebush	21/07/2016 11:00	216	40.2	0.111		SC
Sandy Creek at Homebush	8/08/2016 11:45	607	11.4	0.6		SC
Sandy Creek at Homebush	1/12/2016 9:30	468	2.5	0.004		SC
Sandy Creek at Homebush	8/12/2016 13:20	497	1.6	0.004	0.465	SC
Sandy Creek at Homebush	12/12/2016 21:15	577	2.7	0.593	0.7	SC
Sandy Creek at Homebush	13/12/2016 3:23	988	9.6	0.424	0.971	SC
Sandy Creek at Homebush	19/12/2016 3:37	434	9.1	0.688	0.665	SC
Sandy Creek at Homebush	19/12/2016 12:45	439	6.8	0.666	0.626	SC
Sandy Creek at Homebush	29/12/2016 9:50	504	3	0.348	0.512	SC
Sandy Creek at Homebush	3/01/2017 19:29	378	42	0.359	0.711	SC
Sandy Creek at Homebush	3/01/2017 20:51	419	108	0.377	1.232	SC
Sandy Creek at Homebush	4/01/2017 2:59	183	148	0.754	1.574	SC
Sandy Creek at Homebush	4/01/2017 15:15	254	86.1	0.875	2.066	SC
Sandy Creek at Homebush	5/01/2017 19:01	238	68.8	0.809	1.916	SC
Sandy Creek at Homebush	5/01/2017 22:07	225	111	0.878	2.455	SC
Sandy Creek at Homebush	6/01/2017 0:01	190	150	0.986	2.982	SC
Sandy Creek at Homebush	6/01/2017 8:11	168	105	0.946	3.38	SC
Sandy Creek at Homebush	6/01/2017 9:30	167	110	0.886	3.262	SC
Sandy Creek at Homebush	13/01/2017 10:10	278	8.2	0.138	0.792	SC
Sandy Creek at Homebush	14/01/2017 21:40	205	90.2	0.154	1.501	SC
Sandy Creek at Homebush	15/01/2017 3:48	224	62.4	0.207	1.447	SC
Sandy Creek at Homebush	15/01/2017 9:56	217	49.4	0.179	1.306	SC
Sandy Creek at Homebush	15/01/2017 19:08	215	43.3	0.138	1.116	SC
Sandy Creek at Homebush	16/01/2017 4:12	226	32.4	0.124	0.952	SC
Sandy Creek at Homebush	17/01/2017 2:38	261	31.8	0.115	1.301	SC
Sandy Creek at Homebush	17/01/2017 5:30	274	63.7	0.111	1.824	SC
Sandy Creek at Homebush	17/01/2017 14:20	180	96.4	0.462	1.321	SC
Sandy Creek at Homebush	17/01/2017 23:28	183	53.6	0.16	1.089	SC
Sandy Creek at Homebush	18/01/2017 8:36	191	45.8	0.132	0.97	SC
Sandy Creek at Homebush	18/01/2017 17:44	206	35	0.134	0.907	SC
Sandy Creek at Homebush	19/01/2017 2:52	240	29.4	0.155	0.818	SC
Sandy Creek at Homebush	19/01/2017 12:00	245	22.2	0.151	0.786	SC
Sandy Creek at Homebush	30/01/2017 14:51	475	9.6	0.492	1.034	SC
Sandy Creek at Homebush	30/01/2017 16:41	578	51.8	0.211	1.535	SC
Sandy Creek at Homebush	30/01/2017 22:59	257	68.7	0.43	1.867	SC
Sandy Creek at Homebush	31/01/2017 3:17	159	74.3	0.218	1.871	SC
Sandy Creek at Homebush	31/01/2017 11:35	146	77.2	0.165	1.997	SC
Sandy Creek at Homebush	31/01/2017 20:45	172	77.5	0.119	2.307	SC
Sandy Creek at Homebush	1/02/2017 5:55	153	99.7	0.128	2.537	SC
Sandy Creek at Homebush	2/02/2017 6:38	112	55.6	0.037	1.765	SC
Sandy Creek at Homebush	2/02/2017 15:48	120	44.5	0.035	1.492	SC
Sandy Creek at Homebush	3/02/2017 0:58	133	40.1	0.042	1.294	SC
Sandy Creek at Homebush	3/02/2017 10:08	148	32.4	0.055	1.106	SC
Sandy Creek at Homebush	10/02/2017 13:30	345	5.5	0.513	0.664	SC
Sandy Creek at Homebush	15/02/2017 14:53	607	10.6	0.145	1.099	SC
Sandy Creek at Homebush	15/02/2017 16:51	519	67.8	0.452	1.619	SC
Sandy Creek at Homebush	15/02/2017 17:29	330	104	0.439	2.157	SC
Sandy Creek at Homebush	15/02/2017 18:51	182	193	0.355	2.673	SC
Sandy Creek at Homebush	15/02/2017 20:41	149	305	0.498	3.185	SC
Sandy Creek at Homebush	16/02/2017 1:31	118	135	0.34	2.677	SC
Sandy Creek at Homebush	16/02/2017 4:39	123	113	0.182	2.169	SC
Sandy Creek at Homebush	16/02/2017 10:49	125	99.2	0.114	1.716	SC
Sandy Creek at Homebush	21/02/2017 12:00	314	19.5	0.323	0.7	SC
Sandy Creek at Homebush	2/03/2017 10:00	464	3.9	0.615	0.579	SC
Sandy Creek at Homebush	8/03/2017 19:34	650	18.8	0.161	1.101	SC
Sandy Creek at Homebush	9/03/2017 4:49	339	104	0.214	0.986	SC
Sandy Creek at Homebush	13/03/2017 11:45	354	25.7	0.468	0.612	SC
Sandy Creek at Homebush	20/03/2017 14:59	409	138	0.181	1.123	SC
Sandy Creek at Homebush	20/03/2017 16:21	195	309	0.21	1.88	SC
Sandy Creek at Homebush	20/03/2017 17:13	278	249	0.222	2.605	SC
Sandy Creek at Homebush	20/03/2017 20:43	199	542	0.32	3.32	SC
Sandy Creek at Homebush	21/03/2017 3:03	158	187	0.387	2.594	SC
Sandy Creek at Homebush	21/03/2017 7:19	164	124	0.345	1.892	SC
Sandy Creek at Homebush	22/03/2017 7:29	173	71.2	0.15	1.35	SC
Sandy Creek at Homebush	22/03/2017 22:24	169	72.5	0.115	1.717	SC
Sandy Creek at Homebush	23/03/2017 5:10	119	178	0.132	2.544	SC
Sandy Creek at Homebush	23/03/2017 9:08	124	177	0.159	3.965	SC
Sandy Creek at Homebush	23/03/2017 15:14	120	136	0.117	4.139	SC
Sandy Creek at Homebush	23/03/2017 18:18	119	116	0.108	3.426	SC
Sandy Creek at Homebush	23/03/2017 21:26	95	166	0.088	4.14	SC
Sandy Creek at Homebush	24/03/2017 0:50	81	154	0.091	5.577	SC
Sandy Creek at Homebush	24/03/2017 8:12	81	113	0.074	4.859	SC
Sandy Creek at Homebush	24/03/2017 10:24	88	102	0.044	4.15	SC
Sandy Creek at Homebush	27/03/2017 16:40	134	201	0.089	2.132	SC
Sandy Creek at Homebush	27/03/2017 19:44	143	133	0.136	3.054	SC
Sandy Creek at Homebush	28/03/2017 0:58	88	160	0.02	4.824	SC
Sandy Creek at Homebush	28/03/2017 8:12	75	170	0.079	6.424	SC
Sandy Creek at Homebush	28/03/2017 19:40	63	133	0.045	9.02	SC
Sandy Creek at Homebush	29/03/2017 2:16	53	131	0.023	10.5	SC
Sandy Creek at Homebush	29/03/2017 10:16	46	282	0.026	12.51	SC
Sandy Creek at Homebush	29/03/2017 14:32	33	222	0.006	14.55	SC
Sandy Creek at Homebush	30/03/2017 14:12	40	84.4	0.015	10	SC
Sandy Creek at Homebush	31/03/2017 2:28	56	55.7	0.016	6.982	SC
Sandy Creek at Homebush	5/04/2017 14:10	207	15.2	0.245	0.938	SC
Sandy Creek at Homebush	13/04/2017 12:55	417	3.2	0.428	0.721	SC
Sandy Creek at Homebush	20/04/2017 13:30	505	2.4	0.845	0.662	SC
Sandy Creek at Homebush	27/04/2017 15:45	577	2.6	0.813	0.64	SC
Sandy Creek at Homebush	18/05/2017 16:05	654	21.9	0.609	0.702	SC
Sandy Creek at Homebush	18/05/2017 20:03	611	115	0.417	1.66	SC
Sandy Creek at Homebush	18/05/2017 21:27	636	87	0.421	2.169	SC
Sandy Creek at Homebush	19/05/2017 0:57	290	116	0.775	2.672	SC
Sandy Creek at Homebush	19/05/2017 7:05	232	116	0.477	2.552	SC
Sandy Creek at Homebush	20/05/2017 0:37	131	75.5	0.278	2.257	SC
Sandy Creek at Homebush	21/05/2017 0:53	120	71.4	0.125	1.489	SC
Sandy Creek at Homebush	23/05/2017 1:17	212	53	0.21	0.855	SC
Sandy Creek at Homebush	25/05/2017 8:40	297	26.8	0.43	0.726	SC
Sandy Creek at Homebush	16/06/2017 10:20	708	7.4	0.745	0.576	SC
