# Supplementary material for: Predicting sediment and nutrient concentrations from high-frequency water-quality data
Source: PLoS One. 2019 Aug 30;14(8):e0215503. doi: 10.1371/journal.pone.0215503 (PMC6716630; doi:10.1371/journal.pone.0215503)
Supplement: S1 File — Water-quality data files used to fit and predict from the TSS and NOx models using the R script herein. (ZIP) [file pone.0215503.s001.zip › NOx_pred_overlap.csv]

StationName	DateTime	Cond_Sensor	Turb_Sensor	Site	lvl	Level_LI	DT	DTscaled	Prediction	Lower	Upper	DateTimeLab	Nox_Lab
Mulgrave at Deeral	5/04/2017 9:20	40.54	62.43	MR	FALSE	11.2	5/04/2017 9:20	11047.56667	0.149237191	0.064272367	0.340312602	5/04/2017 8:48	0.089
Mulgrave at Deeral	5/04/2017 14:30	38.7	29.9	MR	FALSE	10.51	5/04/2017 14:30	11052.73333	0.137507671	0.060896372	0.30529308	5/04/2017 14:08	0.1
Mulgrave at Deeral	5/04/2017 20:40	40.9	20.53	MR	FALSE	10.77	5/04/2017 20:40	11058.9	0.145777469	0.064874996	0.322140241	5/04/2017 20:18	0.104
Mulgrave at Deeral	6/04/2017 9:50	39.53	9.3	MR	FALSE	11.05	6/04/2017 9:50	11072.06667	0.137672788	0.058741148	0.316758987	6/04/2017 9:28	0.122
Mulgrave at Deeral	7/04/2017 12:10	46.53	15.95	MR	FALSE	10.58	7/04/2017 12:10	11098.4	0.169620305	0.075819956	0.373243168	7/04/2017 11:58	0.165
Mulgrave at Deeral	8/04/2017 0:20	47.01	9.45	MR	TRUE	10.32	8/04/2017 0:20	11110.56667	0.174769447	0.077674084	0.386698802	8/04/2017 0:08	0.197
Mulgrave at Deeral	8/04/2017 13:40	43.49	7.37	MR	TRUE	10.26	8/04/2017 13:40	11123.9	0.157588603	0.069317237	0.352160974	8/04/2017 13:18	0.138
Mulgrave at Deeral	9/04/2017 13:00	45.35	5.49	MR	TRUE	10.33	9/04/2017 13:00	11147.23333	0.165166728	0.07270179	0.368846416	9/04/2017 13:58	0.194
Mulgrave at Deeral	28/04/2017 11:40	88.24	2.22	MR	FALSE	10.76	28/04/2017 11:40	11601.9	0.322502218	0.134102143	0.760531932	28/04/2017 12:00	0.221
Mulgrave at Deeral	19/05/2017 14:20	51.49	1.36	MR	TRUE	10.06	19/05/2017 14:20	12108.56667	0.203074822	0.081951473	0.492787018	19/05/2017 14:30	0.161
Mulgrave at Deeral	10/06/2017 6:50	58.03	4.82	MR	TRUE	10.16	10/06/2017 6:50	12629.06667	0.238855704	0.104391939	0.537058125	10/06/2017 7:15	0.172
Pioneer at Dumbleton	15/03/2017 10:42	201.65	0.97	PR	FALSE	14.15	15/03/2017 10:42	10544.93333	0.056254436	0.013946157	0.216088614	15/03/2017 10:20	0.021
Pioneer at Dumbleton	20/03/2017 20:52	214.5	3.98	PR	FALSE	14.62	20/03/2017 20:52	10675.1	0.160850044	0.042104605	0.587329639	20/03/2017 20:11	0.196
Pioneer at Dumbleton	21/03/2017 5:02	211.04	10.4	PR	FALSE	14.72	21/03/2017 5:02	10683.26667	0.188167451	0.048936114	0.691259256	21/03/2017 4:21	0.13
Pioneer at Dumbleton	22/03/2017 4:02	214.52	3.36	PR	TRUE	14.41	22/03/2017 4:02	10706.26667	0.117368103	0.030916606	0.426047869	22/03/2017 4:31	0.116
Pioneer at Dumbleton	23/03/2017 4:52	103.76	81.41	PR	FALSE	15.08	23/03/2017 4:52	10731.1	0.221580009	0.057710628	0.812885598	23/03/2017 4:20	0.245
Pioneer at Dumbleton	23/03/2017 5:52	100.09	87.98	PR	FALSE	15.3	23/03/2017 5:52	10732.1	0.215617428	0.055418487	0.800852037	23/03/2017 6:22	0.212
Pioneer at Dumbleton	23/03/2017 13:12	84.07	150.68	PR	FALSE	15.335	23/03/2017 13:12	10739.43333	0.193645694	0.048480984	0.737072148	23/03/2017 12:50	0.151
Pioneer at Dumbleton	23/03/2017 19:12	75.35	140.51	PR	FALSE	14.955	23/03/2017 19:12	10745.43333	0.22827104	0.058466674	0.850610373	23/03/2017 19:00	0.158
Pioneer at Dumbleton	24/03/2017 4:22	73.89	109.84	PR	FALSE	14.89	24/03/2017 4:22	10754.6	0.237695585	0.061020431	0.883835532	24/03/2017 4:20	0.131
Pioneer at Dumbleton	27/03/2017 16:32	113.4	59.74	PR	FALSE	14.84	27/03/2017 16:32	10838.76667	0.223921946	0.058487608	0.819287119	27/03/2017 16:51	0.275
Pioneer at Dumbleton	27/03/2017 23:42	120.68	51.39	PR	FALSE	15.27	27/03/2017 23:42	10845.93333	0.235619243	0.061263511	0.865754607	27/03/2017 23:41	0.183
Pioneer at Dumbleton	28/03/2017 4:02	126.75	86.48	PR	FALSE	15.94	28/03/2017 4:02	10850.26667	0.192584329	0.045858595	0.768019383	28/03/2017 3:31	0.156
Pioneer at Dumbleton	18/05/2017 16:22	251.84	5.32	PR	FALSE	14.575	18/05/2017 16:22	12086.6	0.150139651	0.039043352	0.551598304	18/05/2017 15:59	0.669
Pioneer at Dumbleton	18/05/2017 18:32	243.34	3.97	PR	FALSE	14.91	18/05/2017 18:32	12088.76667	0.231171849	0.058455079	0.871782627	18/05/2017 18:01	0.282
Pioneer at Dumbleton	18/05/2017 19:32	239.18	4.12	PR	FALSE	15.15	18/05/2017 19:32	12089.76667	0.316482018	0.077041704	1.236505541	18/05/2017 19:31	0.231
Pioneer at Dumbleton	18/05/2017 22:42	223.18	5.31	PR	FALSE	15.76	18/05/2017 22:42	12092.93333	0.621222503	0.134466366	2.706495858	18/05/2017 22:51	0.153
Pioneer at Dumbleton	19/05/2017 4:52	134.18	75.1	PR	FALSE	15.7	19/05/2017 4:52	12099.1	0.206734777	0.051174471	0.795245548	19/05/2017 5:01	0.315
Pioneer at Dumbleton	19/05/2017 11:02	110.52	97.2	PR	FALSE	15.33	19/05/2017 11:02	12105.26667	0.204631992	0.052571456	0.760366943	19/05/2017 11:11	0.299
Pioneer at Dumbleton	20/05/2017 2:02	108.54	80.39	PR	FALSE	14.93	20/05/2017 2:02	12120.26667	0.222116766	0.05788275	0.814429973	20/05/2017 2:01	0.085
Pioneer at Dumbleton	21/05/2017 2:22	104.11	64.04	PR	FALSE	14.575	21/05/2017 2:22	12144.6	0.225357534	0.057924892	0.836988824	21/05/2017 2:21	0.237
Pioneer at Dumbleton	22/05/2017 2:32	113.08	50.63	PR	FALSE	14.465	22/05/2017 2:32	12168.76667	0.213406088	0.054620671	0.795743863	22/05/2017 2:41	0.218
Pioneer at Dumbleton	25/05/2017 9:42	139.39	23.89	PR	FALSE	14.34	25/05/2017 9:42	12247.93333	0.172278675	0.044525477	0.636583035	25/05/2017 9:10	0.26
Pioneer at Dumbleton	16/06/2017 11:02	210.61	5.31	PR	TRUE	14.19	16/06/2017 11:02	12777.26667	0.096813037	0.025331264	0.353645123	16/06/2017 11:00	0.162
Sandy Creek at Homebush	13/03/2017 11:30	339.33	26.54	SC	TRUE	0.609	13/03/2017 11:30	10497.73333	0.226270827	0.037954614	1.246062424	13/03/2017 11:45	0.468
Sandy Creek at Homebush	20/03/2017 14:50	414.31	95.66	SC	TRUE	1.211	20/03/2017 14:50	10669.06667	0.384495157	0.0649783	2.103012732	20/03/2017 14:59	0.181
Sandy Creek at Homebush	20/03/2017 16:40	220.88	235.48	SC	FALSE	2.272	20/03/2017 16:40	10670.9	0.390291113	0.066156645	2.128852001	20/03/2017 16:21	0.21
Sandy Creek at Homebush	21/03/2017 3:40	157.94	160.83	SC	FALSE	2.361	21/03/2017 3:40	10681.9	0.233029537	0.040501033	1.242313205	21/03/2017 3:03	0.387
Sandy Creek at Homebush	23/03/2017 5:30	120.02	165.48	SC	FALSE	2.802	23/03/2017 5:30	10731.73333	0.171262512	0.029727826	0.914090966	23/03/2017 5:10	0.132
Sandy Creek at Homebush	23/03/2017 8:40	119.14	131.38	SC	FALSE	3.845	23/03/2017 8:40	10734.9	0.1531809	0.026569589	0.818134999	23/03/2017 9:08	0.159
Sandy Creek at Homebush	23/03/2017 14:50	123.6	114.16	SC	FALSE	4.195	23/03/2017 14:50	10741.06667	0.150559873	0.025915018	0.809807621	23/03/2017 15:14	0.117
Sandy Creek at Homebush	23/03/2017 18:00	119.98	111.48	SC	FALSE	3.443	23/03/2017 18:00	10744.23333	0.143831238	0.02499194	0.766959589	23/03/2017 18:18	0.108
Sandy Creek at Homebush	23/03/2017 21:10	100.56	127.47	SC	FALSE	4.09	23/03/2017 21:10	10747.4	0.116114887	0.020135966	0.62029138	23/03/2017 21:26	0.088
Sandy Creek at Homebush	24/03/2017 0:30	83.21	133.72	SC	FALSE	5.497	24/03/2017 0:30	10750.73333	0.08267209	0.014193748	0.445698216	24/03/2017 0:50	0.091
Sandy Creek at Homebush	24/03/2017 8:20	84.11	108.8	SC	FALSE	4.761	24/03/2017 8:20	10758.56667	0.07789258	0.013356008	0.420424252	24/03/2017 8:12	0.074
Sandy Creek at Homebush	24/03/2017 9:50	87.73	92.98	SC	FALSE	4.279	24/03/2017 9:50	10760.06667	0.079164555	0.013520931	0.42882546	24/03/2017 10:24	0.044
Sandy Creek at Homebush	27/03/2017 16:00	145.79	152.27	SC	FALSE	1.806	27/03/2017 16:00	10838.23333	0.20013958	0.034498807	1.075055024	27/03/2017 16:40	0.089
Sandy Creek at Homebush	27/03/2017 19:10	127.85	103.27	SC	FALSE	2.9	27/03/2017 19:10	10841.4	0.153171974	0.026694008	0.814555422	27/03/2017 19:44	0.136
Sandy Creek at Homebush	28/03/2017 1:30	88.36	151.55	SC	FALSE	5.009	28/03/2017 1:30	10847.73333	0.100295143	0.017299015	0.538431429	28/03/2017 0:58	0.02
Sandy Creek at Homebush	28/03/2017 7:30	77.81	168.94	SC	FALSE	6.241	28/03/2017 7:30	10853.73333	0.082068446	0.014007753	0.444820843	28/03/2017 8:12	0.079
Sandy Creek at Homebush	28/03/2017 19:50	62.92	108.44	SC	FALSE	9.07	28/03/2017 19:50	10866.06667	0.035548277	0.005744899	0.202526699	28/03/2017 19:40	0.045
Sandy Creek at Homebush	29/03/2017 1:50	55.49	127.47	SC	FALSE	10.47	29/03/2017 1:50	10872.06667	0.028693615	0.004592121	0.164933317	29/03/2017 2:16	0.023
Sandy Creek at Homebush	29/03/2017 9:30	51.42	180.89	SC	FALSE	12.14	29/03/2017 9:30	10879.73333	0.029666214	0.004705585	0.171915776	29/03/2017 10:16	0.026
Sandy Creek at Homebush	29/03/2017 14:10	37.67	190.3	SC	FALSE	14.46	29/03/2017 14:10	10884.4	0.013820787	0.002016074	0.086425164	29/03/2017 14:32	0.006
Sandy Creek at Homebush	27/04/2017 15:00	610.53	4.78	SC	TRUE	0.64	27/04/2017 15:00	11581.23333	0.276107416	0.04614236	1.525678785	27/04/2017 15:45	0.813
Sandy Creek at Homebush	18/05/2017 16:40	657.08	16.04	SC	TRUE	0.772	18/05/2017 16:40	12086.9	0.315392796	0.052636379	1.744910311	18/05/2017 16:05	0.609
Sandy Creek at Homebush	18/05/2017 19:40	586.91	99.97	SC	TRUE	1.588	18/05/2017 19:40	12089.9	0.647470123	0.108122183	3.580164392	18/05/2017 20:03	0.417
Sandy Creek at Homebush	18/05/2017 21:20	645.67	75	SC	FALSE	2.204	18/05/2017 21:20	12091.56667	0.884706652	0.14237502	5.059761575	18/05/2017 21:27	0.421
Sandy Creek at Homebush	19/05/2017 0:30	355.74	116.09	SC	FALSE	2.657	19/05/2017 0:30	12094.73333	0.585323792	0.097947431	3.230398912	19/05/2017 0:57	0.775
Sandy Creek at Homebush	19/05/2017 6:40	236.19	126.74	SC	FALSE	2.556	19/05/2017 6:40	12100.9	0.355612178	0.061463149	1.905492257	19/05/2017 7:05	0.477
Sandy Creek at Homebush	20/05/2017 1:00	141.17	72.03	SC	FALSE	2.237	20/05/2017 1:00	12119.23333	0.153369184	0.026641125	0.818047231	20/05/2017 0:37	0.278
Sandy Creek at Homebush	21/05/2017 1:20	126.76	73.21	SC	TRUE	1.471	21/05/2017 1:20	12143.56667	0.144771174	0.024885532	0.779619381	21/05/2017 0:53	0.125
Sandy Creek at Homebush	23/05/2017 1:50	223.67	51.67	SC	TRUE	0.852	23/05/2017 1:50	12192.06667	0.205881357	0.03516698	1.115136913	23/05/2017 1:17	0.21
Sandy Creek at Homebush	25/05/2017 7:50	314.2	34.44	SC	TRUE	0.726	25/05/2017 7:50	12246.06667	0.229671444	0.039112071	1.247438542	25/05/2017 8:40	0.43
