# Supplementary material for: Predicting sediment and nutrient concentrations from high-frequency water-quality data
Source: PLoS One. 2019 Aug 30;14(8):e0215503. doi: 10.1371/journal.pone.0215503 (PMC6716630; doi:10.1371/journal.pone.0215503)
Supplement: S1 File — Water-quality data files used to fit and predict from the TSS and NOx models using the R script herein. (ZIP) [file pone.0215503.s001.zip › PR_sensor.csv]

StationName	DateTime	Cond_Sensor	Turb_Sensor	Level_Sensor	Site	lvl
Pioneer at Dumbleton	12/03/2017 0:02	NA	NA	14.17	PRD	TRUE
Pioneer at Dumbleton	12/03/2017 0:42	196.49	0.99	NA	PRD	FALSE
Pioneer at Dumbleton	12/03/2017 1:02	NA	NA	14.17	PRD	TRUE
Pioneer at Dumbleton	12/03/2017 1:42	196.72	2.72	NA	PRD	FALSE
Pioneer at Dumbleton	12/03/2017 2:02	NA	NA	14.17	PRD	TRUE
Pioneer at Dumbleton	12/03/2017 2:42	196.78	2.16	NA	PRD	FALSE
Pioneer at Dumbleton	12/03/2017 3:02	NA	NA	14.17	PRD	TRUE
Pioneer at Dumbleton	12/03/2017 3:42	196.96	1.54	NA	PRD	FALSE
Pioneer at Dumbleton	12/03/2017 4:02	NA	NA	14.17	PRD	TRUE
Pioneer at Dumbleton	12/03/2017 4:42	196.95	1.48	NA	PRD	FALSE
Pioneer at Dumbleton	12/03/2017 5:02	NA	NA	14.17	PRD	TRUE
Pioneer at Dumbleton	12/03/2017 5:42	196.72	1.47	NA	PRD	FALSE
Pioneer at Dumbleton	12/03/2017 6:02	NA	NA	14.17	PRD	TRUE
Pioneer at Dumbleton	12/03/2017 6:42	196.55	2.86	NA	PRD	FALSE
Pioneer at Dumbleton	12/03/2017 7:02	NA	NA	14.17	PRD	TRUE
Pioneer at Dumbleton	12/03/2017 7:42	196.81	1.58	NA	PRD	FALSE
Pioneer at Dumbleton	12/03/2017 8:02	NA	NA	14.17	PRD	TRUE
Pioneer at Dumbleton	12/03/2017 8:42	197.03	1.57	NA	PRD	FALSE
Pioneer at Dumbleton	12/03/2017 9:02	NA	NA	14.17	PRD	TRUE
Pioneer at Dumbleton	12/03/2017 9:42	196.56	1.69	NA	PRD	FALSE
Pioneer at Dumbleton	12/03/2017 10:02	NA	NA	14.17	PRD	TRUE
Pioneer at Dumbleton	12/03/2017 10:42	196.92	1.46	NA	PRD	FALSE
Pioneer at Dumbleton	12/03/2017 11:02	NA	NA	14.16	PRD	TRUE
Pioneer at Dumbleton	12/03/2017 11:42	197.19	2.43	NA	PRD	FALSE
Pioneer at Dumbleton	12/03/2017 12:02	NA	NA	14.16	PRD	TRUE
Pioneer at Dumbleton	12/03/2017 12:42	197.87	1.83	NA	PRD	FALSE
Pioneer at Dumbleton	12/03/2017 13:02	NA	NA	14.16	PRD	TRUE
Pioneer at Dumbleton	12/03/2017 13:42	198.39	1.68	NA	PRD	FALSE
Pioneer at Dumbleton	12/03/2017 14:02	NA	NA	14.16	PRD	TRUE
Pioneer at Dumbleton	12/03/2017 14:42	199.18	3.37	NA	PRD	FALSE
Pioneer at Dumbleton	12/03/2017 15:02	NA	NA	14.16	PRD	TRUE
Pioneer at Dumbleton	12/03/2017 15:42	199.77	2.16	NA	PRD	FALSE
Pioneer at Dumbleton	12/03/2017 16:02	NA	NA	14.16	PRD	TRUE
Pioneer at Dumbleton	12/03/2017 16:42	200.37	1.88	NA	PRD	FALSE
Pioneer at Dumbleton	12/03/2017 17:02	NA	NA	14.16	PRD	TRUE
Pioneer at Dumbleton	12/03/2017 17:42	200.21	1.79	NA	PRD	FALSE
Pioneer at Dumbleton	12/03/2017 18:02	NA	NA	14.16	PRD	TRUE
Pioneer at Dumbleton	12/03/2017 18:42	200.08	1.4	NA	PRD	FALSE
Pioneer at Dumbleton	12/03/2017 19:02	NA	NA	14.16	PRD	TRUE
Pioneer at Dumbleton	12/03/2017 19:42	200.46	2.49	NA	PRD	FALSE
Pioneer at Dumbleton	12/03/2017 20:02	NA	NA	14.16	PRD	TRUE
Pioneer at Dumbleton	12/03/2017 20:42	199.4	1.48	NA	PRD	FALSE
Pioneer at Dumbleton	12/03/2017 21:02	NA	NA	14.16	PRD	TRUE
Pioneer at Dumbleton	12/03/2017 21:42	198.47	1.27	NA	PRD	FALSE
Pioneer at Dumbleton	12/03/2017 22:02	NA	NA	14.16	PRD	TRUE
Pioneer at Dumbleton	12/03/2017 22:42	198.45	1.45	NA	PRD	FALSE
Pioneer at Dumbleton	12/03/2017 23:02	NA	NA	14.16	PRD	TRUE
Pioneer at Dumbleton	12/03/2017 23:42	198.23	5.42	NA	PRD	FALSE
Pioneer at Dumbleton	13/03/2017 0:02	NA	NA	14.16	PRD	TRUE
Pioneer at Dumbleton	13/03/2017 0:42	197.57	2.83	NA	PRD	FALSE
Pioneer at Dumbleton	13/03/2017 1:02	NA	NA	14.16	PRD	TRUE
Pioneer at Dumbleton	13/03/2017 1:42	197.68	2.03	NA	PRD	FALSE
Pioneer at Dumbleton	13/03/2017 2:02	NA	NA	14.16	PRD	TRUE
Pioneer at Dumbleton	13/03/2017 2:42	197.93	1.45	NA	PRD	FALSE
Pioneer at Dumbleton	13/03/2017 3:02	NA	NA	14.16	PRD	TRUE
Pioneer at Dumbleton	13/03/2017 3:42	198.21	1.95	NA	PRD	FALSE
Pioneer at Dumbleton	13/03/2017 4:02	NA	NA	14.16	PRD	TRUE
Pioneer at Dumbleton	13/03/2017 4:42	198.56	1.62	NA	PRD	FALSE
Pioneer at Dumbleton	13/03/2017 5:02	NA	NA	14.16	PRD	TRUE
Pioneer at Dumbleton	13/03/2017 5:42	198.84	1.69	NA	PRD	FALSE
Pioneer at Dumbleton	13/03/2017 6:02	NA	NA	14.16	PRD	TRUE
Pioneer at Dumbleton	13/03/2017 6:42	198.69	3.03	NA	PRD	FALSE
Pioneer at Dumbleton	13/03/2017 7:02	NA	NA	14.16	PRD	TRUE
Pioneer at Dumbleton	13/03/2017 7:42	199.49	3.59	NA	PRD	FALSE
Pioneer at Dumbleton	13/03/2017 8:02	NA	NA	14.16	PRD	TRUE
Pioneer at Dumbleton	13/03/2017 8:42	199.73	2.85	NA	PRD	FALSE
Pioneer at Dumbleton	13/03/2017 9:02	NA	NA	14.16	PRD	TRUE
Pioneer at Dumbleton	13/03/2017 9:42	198.36	1.87	NA	PRD	FALSE
Pioneer at Dumbleton	13/03/2017 10:02	NA	NA	14.16	PRD	TRUE
Pioneer at Dumbleton	13/03/2017 10:42	198.13	1.51	NA	PRD	FALSE
Pioneer at Dumbleton	13/03/2017 11:02	NA	NA	14.16	PRD	TRUE
Pioneer at Dumbleton	13/03/2017 11:42	198.58	2.03	NA	PRD	FALSE
Pioneer at Dumbleton	13/03/2017 12:02	NA	NA	14.16	PRD	TRUE
Pioneer at Dumbleton	13/03/2017 12:42	198.84	2.41	NA	PRD	FALSE
Pioneer at Dumbleton	13/03/2017 13:02	NA	NA	14.16	PRD	TRUE
Pioneer at Dumbleton	13/03/2017 13:42	199.2	1.14	NA	PRD	FALSE
Pioneer at Dumbleton	13/03/2017 14:02	NA	NA	14.16	PRD	TRUE
Pioneer at Dumbleton	13/03/2017 14:42	199.81	1.26	NA	PRD	FALSE
Pioneer at Dumbleton	13/03/2017 15:02	NA	NA	14.16	PRD	TRUE
Pioneer at Dumbleton	13/03/2017 15:42	200.47	1.12	NA	PRD	FALSE
Pioneer at Dumbleton	13/03/2017 16:02	NA	NA	14.16	PRD	TRUE
Pioneer at Dumbleton	13/03/2017 16:42	200.53	1.64	NA	PRD	FALSE
Pioneer at Dumbleton	13/03/2017 17:02	NA	NA	14.15	PRD	TRUE
Pioneer at Dumbleton	13/03/2017 17:42	198.92	1.73	NA	PRD	FALSE
Pioneer at Dumbleton	13/03/2017 18:02	NA	NA	14.15	PRD	TRUE
Pioneer at Dumbleton	13/03/2017 18:42	200.06	2.43	NA	PRD	FALSE
Pioneer at Dumbleton	13/03/2017 19:02	NA	NA	14.15	PRD	TRUE
Pioneer at Dumbleton	13/03/2017 19:42	202.15	2.08	NA	PRD	FALSE
Pioneer at Dumbleton	13/03/2017 20:02	NA	NA	14.15	PRD	TRUE
Pioneer at Dumbleton	13/03/2017 20:42	201.84	1.52	NA	PRD	FALSE
Pioneer at Dumbleton	13/03/2017 21:02	NA	NA	14.15	PRD	TRUE
Pioneer at Dumbleton	13/03/2017 21:42	203.18	2.52	NA	PRD	FALSE
Pioneer at Dumbleton	13/03/2017 22:02	NA	NA	14.15	PRD	TRUE
Pioneer at Dumbleton	13/03/2017 22:42	203.7	1.49	NA	PRD	FALSE
Pioneer at Dumbleton	13/03/2017 23:02	NA	NA	14.15	PRD	TRUE
Pioneer at Dumbleton	13/03/2017 23:42	201.94	1.27	NA	PRD	FALSE
Pioneer at Dumbleton	14/03/2017 0:02	NA	NA	14.15	PRD	TRUE
Pioneer at Dumbleton	14/03/2017 0:42	201.45	0.92	NA	PRD	FALSE
Pioneer at Dumbleton	14/03/2017 1:02	NA	NA	14.15	PRD	TRUE
Pioneer at Dumbleton	14/03/2017 1:42	199.32	0.93	NA	PRD	FALSE
Pioneer at Dumbleton	14/03/2017 2:02	NA	NA	14.15	PRD	TRUE
Pioneer at Dumbleton	14/03/2017 2:42	198.85	1.07	NA	PRD	FALSE
Pioneer at Dumbleton	14/03/2017 3:02	NA	NA	14.15	PRD	TRUE
Pioneer at Dumbleton	14/03/2017 3:42	198.52	1.65	NA	PRD	FALSE
Pioneer at Dumbleton	14/03/2017 4:02	NA	NA	14.15	PRD	TRUE
Pioneer at Dumbleton	14/03/2017 4:42	198.36	1.25	NA	PRD	FALSE
Pioneer at Dumbleton	14/03/2017 5:02	NA	NA	14.15	PRD	TRUE
Pioneer at Dumbleton	14/03/2017 5:42	198.52	1.19	NA	PRD	FALSE
Pioneer at Dumbleton	14/03/2017 6:02	NA	NA	14.15	PRD	TRUE
Pioneer at Dumbleton	14/03/2017 6:42	198.72	1.16	NA	PRD	FALSE
Pioneer at Dumbleton	14/03/2017 7:02	NA	NA	14.15	PRD	TRUE
Pioneer at Dumbleton	14/03/2017 7:42	198.82	1.48	NA	PRD	FALSE
Pioneer at Dumbleton	14/03/2017 8:02	NA	NA	14.15	PRD	TRUE
Pioneer at Dumbleton	14/03/2017 8:42	198.38	1.38	NA	PRD	FALSE
Pioneer at Dumbleton	14/03/2017 9:02	NA	NA	14.15	PRD	TRUE
Pioneer at Dumbleton	14/03/2017 9:42	198.03	2.24	NA	PRD	FALSE
Pioneer at Dumbleton	14/03/2017 10:02	NA	NA	14.15	PRD	TRUE
Pioneer at Dumbleton	14/03/2017 10:42	198.61	1.53	NA	PRD	FALSE
Pioneer at Dumbleton	14/03/2017 11:02	NA	NA	14.15	PRD	TRUE
Pioneer at Dumbleton	14/03/2017 11:42	199.61	1.23	NA	PRD	FALSE
Pioneer at Dumbleton	14/03/2017 12:02	NA	NA	14.15	PRD	TRUE
Pioneer at Dumbleton	14/03/2017 12:42	200.54	1.37	NA	PRD	FALSE
Pioneer at Dumbleton	14/03/2017 13:02	NA	NA	14.15	PRD	TRUE
Pioneer at Dumbleton	14/03/2017 13:42	201.69	1.05	NA	PRD	FALSE
Pioneer at Dumbleton	14/03/2017 14:02	NA	NA	14.15	PRD	TRUE
Pioneer at Dumbleton	14/03/2017 14:42	201.82	2.69	NA	PRD	FALSE
Pioneer at Dumbleton	14/03/2017 15:02	NA	NA	14.15	PRD	TRUE
Pioneer at Dumbleton	14/03/2017 15:42	201.82	1.49	NA	PRD	FALSE
Pioneer at Dumbleton	14/03/2017 16:02	NA	NA	14.15	PRD	TRUE
Pioneer at Dumbleton	14/03/2017 16:42	202.6	1.55	NA	PRD	FALSE
Pioneer at Dumbleton	14/03/2017 17:02	NA	NA	14.15	PRD	TRUE
Pioneer at Dumbleton	14/03/2017 17:42	203.33	1.37	NA	PRD	FALSE
Pioneer at Dumbleton	14/03/2017 18:02	NA	NA	14.15	PRD	TRUE
Pioneer at Dumbleton	14/03/2017 18:42	204.01	1.47	NA	PRD	FALSE
Pioneer at Dumbleton	14/03/2017 19:02	NA	NA	14.15	PRD	TRUE
Pioneer at Dumbleton	14/03/2017 19:42	204.61	1.1	NA	PRD	FALSE
Pioneer at Dumbleton	14/03/2017 20:02	NA	NA	14.15	PRD	TRUE
Pioneer at Dumbleton	14/03/2017 20:42	204.32	1.5	NA	PRD	FALSE
Pioneer at Dumbleton	14/03/2017 21:02	NA	NA	14.15	PRD	TRUE
Pioneer at Dumbleton	14/03/2017 21:42	202.83	1.35	NA	PRD	FALSE
Pioneer at Dumbleton	14/03/2017 22:02	NA	NA	14.15	PRD	TRUE
Pioneer at Dumbleton	14/03/2017 22:42	203.3	1.19	NA	PRD	FALSE
Pioneer at Dumbleton	14/03/2017 23:02	NA	NA	14.15	PRD	TRUE
Pioneer at Dumbleton	14/03/2017 23:42	203.31	5.42	NA	PRD	FALSE
Pioneer at Dumbleton	15/03/2017 0:02	NA	NA	14.15	PRD	TRUE
Pioneer at Dumbleton	15/03/2017 0:42	203.51	1.57	NA	PRD	FALSE
Pioneer at Dumbleton	15/03/2017 1:02	NA	NA	14.15	PRD	TRUE
Pioneer at Dumbleton	15/03/2017 1:42	202.61	1.72	NA	PRD	FALSE
Pioneer at Dumbleton	15/03/2017 2:02	NA	NA	14.15	PRD	TRUE
Pioneer at Dumbleton	15/03/2017 2:42	202.58	1.6	NA	PRD	FALSE
Pioneer at Dumbleton	15/03/2017 3:02	NA	NA	14.15	PRD	TRUE
Pioneer at Dumbleton	15/03/2017 3:42	203.02	1.04	NA	PRD	FALSE
Pioneer at Dumbleton	15/03/2017 4:02	NA	NA	14.15	PRD	TRUE
Pioneer at Dumbleton	15/03/2017 4:42	203.39	0.89	NA	PRD	FALSE
Pioneer at Dumbleton	15/03/2017 5:02	NA	NA	14.15	PRD	TRUE
Pioneer at Dumbleton	15/03/2017 5:42	203.75	1.01	NA	PRD	FALSE
Pioneer at Dumbleton	15/03/2017 6:02	NA	NA	14.15	PRD	TRUE
Pioneer at Dumbleton	15/03/2017 6:42	204.07	1.01	NA	PRD	FALSE
Pioneer at Dumbleton	15/03/2017 7:02	NA	NA	14.15	PRD	TRUE
Pioneer at Dumbleton	15/03/2017 7:42	204.21	0.92	NA	PRD	FALSE
Pioneer at Dumbleton	15/03/2017 8:02	NA	NA	14.15	PRD	TRUE
Pioneer at Dumbleton	15/03/2017 8:42	203.94	1.31	NA	PRD	FALSE
Pioneer at Dumbleton	15/03/2017 9:02	NA	NA	14.15	PRD	TRUE
Pioneer at Dumbleton	15/03/2017 9:42	201.19	1.05	NA	PRD	FALSE
Pioneer at Dumbleton	15/03/2017 10:02	NA	NA	14.15	PRD	TRUE
Pioneer at Dumbleton	15/03/2017 10:42	201.65	0.97	NA	PRD	FALSE
Pioneer at Dumbleton	15/03/2017 11:02	NA	NA	14.15	PRD	TRUE
Pioneer at Dumbleton	15/03/2017 11:42	202.75	1.09	NA	PRD	FALSE
Pioneer at Dumbleton	15/03/2017 12:02	NA	NA	14.15	PRD	TRUE
Pioneer at Dumbleton	15/03/2017 12:42	203.95	0.95	NA	PRD	FALSE
Pioneer at Dumbleton	15/03/2017 13:02	NA	NA	14.15	PRD	TRUE
Pioneer at Dumbleton	15/03/2017 13:42	203.71	1.55	NA	PRD	FALSE
Pioneer at Dumbleton	15/03/2017 14:02	NA	NA	14.15	PRD	TRUE
Pioneer at Dumbleton	15/03/2017 14:42	203.94	1.1	NA	PRD	FALSE
Pioneer at Dumbleton	15/03/2017 15:02	NA	NA	14.14	PRD	TRUE
Pioneer at Dumbleton	15/03/2017 15:42	205.01	1.22	NA	PRD	FALSE
Pioneer at Dumbleton	15/03/2017 16:02	NA	NA	14.14	PRD	TRUE
Pioneer at Dumbleton	15/03/2017 16:42	204.53	1.4	NA	PRD	FALSE
Pioneer at Dumbleton	15/03/2017 17:02	NA	NA	14.14	PRD	TRUE
Pioneer at Dumbleton	15/03/2017 17:42	204.37	1.61	NA	PRD	FALSE
Pioneer at Dumbleton	15/03/2017 18:02	NA	NA	14.15	PRD	TRUE
Pioneer at Dumbleton	15/03/2017 18:42	204.2	4.65	NA	PRD	FALSE
Pioneer at Dumbleton	15/03/2017 19:02	NA	NA	14.15	PRD	TRUE
Pioneer at Dumbleton	15/03/2017 19:42	202.98	2.5	NA	PRD	FALSE
Pioneer at Dumbleton	15/03/2017 20:02	NA	NA	14.15	PRD	TRUE
Pioneer at Dumbleton	15/03/2017 20:42	203.3	2.32	NA	PRD	FALSE
Pioneer at Dumbleton	15/03/2017 21:02	NA	NA	14.15	PRD	TRUE
Pioneer at Dumbleton	15/03/2017 21:42	205.53	1.45	NA	PRD	FALSE
Pioneer at Dumbleton	15/03/2017 22:02	NA	NA	14.15	PRD	TRUE
Pioneer at Dumbleton	15/03/2017 22:42	205.49	1.01	NA	PRD	FALSE
Pioneer at Dumbleton	15/03/2017 23:02	NA	NA	14.15	PRD	TRUE
Pioneer at Dumbleton	15/03/2017 23:42	205.35	0.95	NA	PRD	FALSE
Pioneer at Dumbleton	16/03/2017 0:02	NA	NA	14.15	PRD	TRUE
Pioneer at Dumbleton	16/03/2017 0:42	204.68	1.27	NA	PRD	FALSE
Pioneer at Dumbleton	16/03/2017 1:02	NA	NA	14.15	PRD	TRUE
Pioneer at Dumbleton	16/03/2017 1:42	204.28	2.26	NA	PRD	FALSE
Pioneer at Dumbleton	16/03/2017 2:02	NA	NA	14.15	PRD	TRUE
Pioneer at Dumbleton	16/03/2017 2:42	202.81	1.48	NA	PRD	FALSE
Pioneer at Dumbleton	16/03/2017 3:02	NA	NA	14.15	PRD	TRUE
Pioneer at Dumbleton	16/03/2017 3:42	201.87	1.31	NA	PRD	FALSE
Pioneer at Dumbleton	16/03/2017 4:02	NA	NA	14.15	PRD	TRUE
Pioneer at Dumbleton	16/03/2017 4:42	202.08	1.28	NA	PRD	FALSE
Pioneer at Dumbleton	16/03/2017 5:02	NA	NA	14.15	PRD	TRUE
Pioneer at Dumbleton	16/03/2017 5:42	202.26	1.4	NA	PRD	FALSE
Pioneer at Dumbleton	16/03/2017 6:02	NA	NA	14.15	PRD	TRUE
Pioneer at Dumbleton	16/03/2017 6:42	202.77	1.54	NA	PRD	FALSE
Pioneer at Dumbleton	16/03/2017 7:02	NA	NA	14.15	PRD	TRUE
Pioneer at Dumbleton	16/03/2017 7:42	203.18	2.07	NA	PRD	FALSE
Pioneer at Dumbleton	16/03/2017 8:02	NA	NA	14.15	PRD	TRUE
Pioneer at Dumbleton	16/03/2017 8:42	203.11	1.5	NA	PRD	FALSE
Pioneer at Dumbleton	16/03/2017 9:02	NA	NA	14.15	PRD	TRUE
Pioneer at Dumbleton	16/03/2017 9:42	202.97	1.28	NA	PRD	FALSE
Pioneer at Dumbleton	16/03/2017 10:02	NA	NA	14.15	PRD	TRUE
Pioneer at Dumbleton	16/03/2017 10:42	203.97	1.84	NA	PRD	FALSE
Pioneer at Dumbleton	16/03/2017 11:02	NA	NA	14.15	PRD	TRUE
Pioneer at Dumbleton	16/03/2017 11:42	204.57	1.02	NA	PRD	FALSE
Pioneer at Dumbleton	16/03/2017 12:02	NA	NA	14.15	PRD	TRUE
Pioneer at Dumbleton	16/03/2017 12:42	205.82	1	NA	PRD	FALSE
Pioneer at Dumbleton	16/03/2017 13:02	NA	NA	14.15	PRD	TRUE
Pioneer at Dumbleton	16/03/2017 13:42	206.7	0.87	NA	PRD	FALSE
Pioneer at Dumbleton	16/03/2017 14:02	NA	NA	14.15	PRD	TRUE
Pioneer at Dumbleton	16/03/2017 14:42	207.79	2.24	NA	PRD	FALSE
Pioneer at Dumbleton	16/03/2017 15:02	NA	NA	14.15	PRD	TRUE
Pioneer at Dumbleton	16/03/2017 15:42	208.86	0.9	NA	PRD	FALSE
Pioneer at Dumbleton	16/03/2017 16:02	NA	NA	14.15	PRD	TRUE
Pioneer at Dumbleton	16/03/2017 16:42	206.66	1.26	NA	PRD	FALSE
Pioneer at Dumbleton	16/03/2017 17:02	NA	NA	14.15	PRD	TRUE
Pioneer at Dumbleton	16/03/2017 17:42	208.95	1.29	NA	PRD	FALSE
Pioneer at Dumbleton	16/03/2017 18:02	NA	NA	14.15	PRD	TRUE
Pioneer at Dumbleton	16/03/2017 18:42	209.41	0.86	NA	PRD	FALSE
Pioneer at Dumbleton	16/03/2017 19:02	NA	NA	14.15	PRD	TRUE
Pioneer at Dumbleton	16/03/2017 19:42	207.71	1.02	NA	PRD	FALSE
Pioneer at Dumbleton	16/03/2017 20:02	NA	NA	14.15	PRD	TRUE
Pioneer at Dumbleton	16/03/2017 20:42	209.96	3.27	NA	PRD	FALSE
Pioneer at Dumbleton	16/03/2017 21:02	NA	NA	14.15	PRD	TRUE
Pioneer at Dumbleton	16/03/2017 21:42	210.79	1.44	NA	PRD	FALSE
Pioneer at Dumbleton	16/03/2017 22:02	NA	NA	14.15	PRD	TRUE
Pioneer at Dumbleton	16/03/2017 22:42	210.71	0.77	NA	PRD	FALSE
Pioneer at Dumbleton	16/03/2017 23:02	NA	NA	14.15	PRD	TRUE
Pioneer at Dumbleton	16/03/2017 23:42	210.11	0.8	NA	PRD	FALSE
Pioneer at Dumbleton	17/03/2017 0:02	NA	NA	14.15	PRD	TRUE
Pioneer at Dumbleton	17/03/2017 0:42	209.82	1.07	NA	PRD	FALSE
Pioneer at Dumbleton	17/03/2017 1:02	NA	NA	14.15	PRD	TRUE
Pioneer at Dumbleton	17/03/2017 1:42	209.37	0.61	NA	PRD	FALSE
Pioneer at Dumbleton	17/03/2017 2:02	NA	NA	14.15	PRD	TRUE
Pioneer at Dumbleton	17/03/2017 2:42	208.99	0.86	NA	PRD	FALSE
Pioneer at Dumbleton	17/03/2017 3:02	NA	NA	14.15	PRD	TRUE
Pioneer at Dumbleton	17/03/2017 3:42	209.14	1.33	NA	PRD	FALSE
Pioneer at Dumbleton	17/03/2017 4:02	NA	NA	14.15	PRD	TRUE
Pioneer at Dumbleton	17/03/2017 4:42	209.28	0.8	NA	PRD	FALSE
Pioneer at Dumbleton	17/03/2017 5:02	NA	NA	14.15	PRD	TRUE
Pioneer at Dumbleton	17/03/2017 5:42	209.17	0.69	NA	PRD	FALSE
Pioneer at Dumbleton	17/03/2017 6:02	NA	NA	14.15	PRD	TRUE
Pioneer at Dumbleton	17/03/2017 6:42	209.03	0.74	NA	PRD	FALSE
Pioneer at Dumbleton	17/03/2017 7:02	NA	NA	14.15	PRD	TRUE
Pioneer at Dumbleton	17/03/2017 7:42	208.61	1.25	NA	PRD	FALSE
Pioneer at Dumbleton	17/03/2017 8:02	NA	NA	14.15	PRD	TRUE
Pioneer at Dumbleton	17/03/2017 8:42	208.36	2.34	NA	PRD	FALSE
Pioneer at Dumbleton	17/03/2017 9:02	NA	NA	14.15	PRD	TRUE
Pioneer at Dumbleton	17/03/2017 9:42	207.86	1.3	NA	PRD	FALSE
Pioneer at Dumbleton	17/03/2017 10:02	NA	NA	14.15	PRD	TRUE
Pioneer at Dumbleton	17/03/2017 10:42	209.42	1.03	NA	PRD	FALSE
Pioneer at Dumbleton	17/03/2017 11:02	NA	NA	14.15	PRD	TRUE
Pioneer at Dumbleton	17/03/2017 11:42	210.22	1.43	NA	PRD	FALSE
Pioneer at Dumbleton	17/03/2017 12:02	NA	NA	14.15	PRD	TRUE
Pioneer at Dumbleton	17/03/2017 12:42	211.76	0.84	NA	PRD	FALSE
Pioneer at Dumbleton	17/03/2017 13:02	NA	NA	14.15	PRD	TRUE
Pioneer at Dumbleton	17/03/2017 13:42	211.54	1.2	NA	PRD	FALSE
Pioneer at Dumbleton	17/03/2017 14:02	NA	NA	14.15	PRD	TRUE
Pioneer at Dumbleton	17/03/2017 14:42	213.13	0.9	NA	PRD	FALSE
Pioneer at Dumbleton	17/03/2017 15:02	NA	NA	14.15	PRD	TRUE
Pioneer at Dumbleton	17/03/2017 15:42	213.57	0.89	NA	PRD	FALSE
Pioneer at Dumbleton	17/03/2017 16:02	NA	NA	14.16	PRD	TRUE
Pioneer at Dumbleton	17/03/2017 16:42	214.33	1.59	NA	PRD	FALSE
Pioneer at Dumbleton	17/03/2017 17:02	NA	NA	14.16	PRD	TRUE
Pioneer at Dumbleton	17/03/2017 17:42	213.63	2.78	NA	PRD	FALSE
Pioneer at Dumbleton	17/03/2017 18:02	NA	NA	14.16	PRD	TRUE
Pioneer at Dumbleton	17/03/2017 18:42	214.5	1.91	NA	PRD	FALSE
Pioneer at Dumbleton	17/03/2017 19:02	NA	NA	14.16	PRD	TRUE
Pioneer at Dumbleton	17/03/2017 19:42	214.08	2.22	NA	PRD	FALSE
Pioneer at Dumbleton	17/03/2017 20:02	NA	NA	14.16	PRD	TRUE
Pioneer at Dumbleton	17/03/2017 20:42	215.27	1.33	NA	PRD	FALSE
Pioneer at Dumbleton	17/03/2017 21:02	NA	NA	14.16	PRD	TRUE
Pioneer at Dumbleton	17/03/2017 21:42	214.71	0.97	NA	PRD	FALSE
Pioneer at Dumbleton	17/03/2017 22:02	NA	NA	14.16	PRD	TRUE
Pioneer at Dumbleton	17/03/2017 22:42	213.36	1.76	NA	PRD	FALSE
Pioneer at Dumbleton	17/03/2017 23:02	NA	NA	14.16	PRD	TRUE
Pioneer at Dumbleton	17/03/2017 23:42	213.26	1.83	NA	PRD	FALSE
Pioneer at Dumbleton	18/03/2017 0:02	NA	NA	14.16	PRD	TRUE
Pioneer at Dumbleton	18/03/2017 0:42	213.46	0.9	NA	PRD	FALSE
Pioneer at Dumbleton	18/03/2017 1:02	NA	NA	14.17	PRD	TRUE
Pioneer at Dumbleton	18/03/2017 1:42	213.73	1.18	NA	PRD	FALSE
Pioneer at Dumbleton	18/03/2017 2:02	NA	NA	14.16	PRD	TRUE
Pioneer at Dumbleton	18/03/2017 2:42	214	1.2	NA	PRD	FALSE
Pioneer at Dumbleton	18/03/2017 3:02	NA	NA	14.16	PRD	TRUE
Pioneer at Dumbleton	18/03/2017 3:42	214.11	0.84	NA	PRD	FALSE
Pioneer at Dumbleton	18/03/2017 4:02	NA	NA	14.16	PRD	TRUE
Pioneer at Dumbleton	18/03/2017 4:42	214	1.37	NA	PRD	FALSE
Pioneer at Dumbleton	18/03/2017 5:02	NA	NA	14.16	PRD	TRUE
Pioneer at Dumbleton	18/03/2017 5:42	213.28	1.07	NA	PRD	FALSE
Pioneer at Dumbleton	18/03/2017 6:02	NA	NA	14.16	PRD	TRUE
Pioneer at Dumbleton	18/03/2017 6:42	212.38	2.09	NA	PRD	FALSE
Pioneer at Dumbleton	18/03/2017 7:02	NA	NA	14.16	PRD	TRUE
Pioneer at Dumbleton	18/03/2017 7:42	212.31	1.06	NA	PRD	FALSE
Pioneer at Dumbleton	18/03/2017 8:02	NA	NA	14.16	PRD	TRUE
Pioneer at Dumbleton	18/03/2017 8:42	211.85	1.18	NA	PRD	FALSE
Pioneer at Dumbleton	18/03/2017 9:02	NA	NA	14.16	PRD	TRUE
Pioneer at Dumbleton	18/03/2017 9:42	212.9	0.86	NA	PRD	FALSE
Pioneer at Dumbleton	18/03/2017 10:02	NA	NA	14.16	PRD	TRUE
Pioneer at Dumbleton	18/03/2017 10:42	213.69	0.72	NA	PRD	FALSE
Pioneer at Dumbleton	18/03/2017 11:02	NA	NA	14.16	PRD	TRUE
Pioneer at Dumbleton	18/03/2017 11:42	215.41	0.77	NA	PRD	FALSE
Pioneer at Dumbleton	18/03/2017 12:02	NA	NA	14.16	PRD	TRUE
Pioneer at Dumbleton	18/03/2017 12:42	216.26	0.96	NA	PRD	FALSE
Pioneer at Dumbleton	18/03/2017 13:02	NA	NA	14.15	PRD	TRUE
Pioneer at Dumbleton	18/03/2017 13:42	215.87	2.35	NA	PRD	FALSE
Pioneer at Dumbleton	18/03/2017 14:02	NA	NA	14.15	PRD	TRUE
Pioneer at Dumbleton	18/03/2017 14:42	216.56	0.98	NA	PRD	FALSE
Pioneer at Dumbleton	18/03/2017 15:02	NA	NA	14.16	PRD	TRUE
Pioneer at Dumbleton	18/03/2017 15:42	216.45	1.31	NA	PRD	FALSE
Pioneer at Dumbleton	18/03/2017 16:02	NA	NA	14.16	PRD	TRUE
Pioneer at Dumbleton	18/03/2017 16:42	218.35	0.72	NA	PRD	FALSE
Pioneer at Dumbleton	18/03/2017 17:02	NA	NA	14.17	PRD	TRUE
Pioneer at Dumbleton	18/03/2017 17:42	216.94	1.09	NA	PRD	FALSE
Pioneer at Dumbleton	18/03/2017 18:02	NA	NA	14.18	PRD	TRUE
Pioneer at Dumbleton	18/03/2017 18:42	215.87	0.75	NA	PRD	FALSE
Pioneer at Dumbleton	18/03/2017 19:02	NA	NA	14.18	PRD	TRUE
Pioneer at Dumbleton	18/03/2017 19:42	216.04	0.83	NA	PRD	FALSE
Pioneer at Dumbleton	18/03/2017 20:02	NA	NA	14.18	PRD	TRUE
Pioneer at Dumbleton	18/03/2017 20:42	216.2	1.2	NA	PRD	FALSE
Pioneer at Dumbleton	18/03/2017 21:02	NA	NA	14.18	PRD	TRUE
Pioneer at Dumbleton	18/03/2017 21:42	216.86	0.91	NA	PRD	FALSE
Pioneer at Dumbleton	18/03/2017 22:02	NA	NA	14.18	PRD	TRUE
Pioneer at Dumbleton	18/03/2017 22:42	216.97	1.15	NA	PRD	FALSE
Pioneer at Dumbleton	18/03/2017 23:02	NA	NA	14.18	PRD	TRUE
Pioneer at Dumbleton	18/03/2017 23:42	216.67	0.91	NA	PRD	FALSE
Pioneer at Dumbleton	19/03/2017 0:02	NA	NA	14.18	PRD	TRUE
Pioneer at Dumbleton	19/03/2017 0:42	217.02	0.94	NA	PRD	FALSE
Pioneer at Dumbleton	19/03/2017 1:02	NA	NA	14.18	PRD	TRUE
Pioneer at Dumbleton	19/03/2017 1:42	217.54	1.02	NA	PRD	FALSE
Pioneer at Dumbleton	19/03/2017 2:02	NA	NA	14.17	PRD	TRUE
Pioneer at Dumbleton	19/03/2017 2:42	218.43	2.28	NA	PRD	FALSE
Pioneer at Dumbleton	19/03/2017 3:02	NA	NA	14.17	PRD	TRUE
Pioneer at Dumbleton	19/03/2017 3:42	218.58	1.02	NA	PRD	FALSE
Pioneer at Dumbleton	19/03/2017 4:02	NA	NA	14.17	PRD	TRUE
Pioneer at Dumbleton	19/03/2017 4:42	218.98	0.9	NA	PRD	FALSE
Pioneer at Dumbleton	19/03/2017 5:02	NA	NA	14.17	PRD	TRUE
Pioneer at Dumbleton	19/03/2017 5:42	219.38	1.08	NA	PRD	FALSE
Pioneer at Dumbleton	19/03/2017 6:02	NA	NA	14.17	PRD	TRUE
Pioneer at Dumbleton	19/03/2017 6:42	219.83	1.82	NA	PRD	FALSE
Pioneer at Dumbleton	19/03/2017 7:02	NA	NA	14.17	PRD	TRUE
Pioneer at Dumbleton	19/03/2017 7:42	220.05	1.37	NA	PRD	FALSE
Pioneer at Dumbleton	19/03/2017 8:02	NA	NA	14.16	PRD	TRUE
Pioneer at Dumbleton	19/03/2017 8:42	220.14	1.18	NA	PRD	FALSE
Pioneer at Dumbleton	19/03/2017 9:02	NA	NA	14.17	PRD	TRUE
Pioneer at Dumbleton	19/03/2017 9:42	220.22	1.02	NA	PRD	FALSE
Pioneer at Dumbleton	19/03/2017 10:02	NA	NA	14.16	PRD	TRUE
Pioneer at Dumbleton	19/03/2017 10:42	221.73	1.07	NA	PRD	FALSE
Pioneer at Dumbleton	19/03/2017 11:02	NA	NA	14.17	PRD	TRUE
Pioneer at Dumbleton	19/03/2017 11:42	222.49	2.19	NA	PRD	FALSE
Pioneer at Dumbleton	19/03/2017 12:02	NA	NA	14.17	PRD	TRUE
Pioneer at Dumbleton	19/03/2017 12:42	223.19	0.91	NA	PRD	FALSE
Pioneer at Dumbleton	19/03/2017 13:02	NA	NA	14.17	PRD	TRUE
Pioneer at Dumbleton	19/03/2017 13:42	222.19	1.01	NA	PRD	FALSE
Pioneer at Dumbleton	19/03/2017 14:02	NA	NA	14.18	PRD	TRUE
Pioneer at Dumbleton	19/03/2017 14:42	221.67	0.91	NA	PRD	FALSE
Pioneer at Dumbleton	19/03/2017 15:02	NA	NA	14.18	PRD	TRUE
Pioneer at Dumbleton	19/03/2017 15:42	221.64	1.05	NA	PRD	FALSE
Pioneer at Dumbleton	19/03/2017 16:02	NA	NA	14.18	PRD	TRUE
Pioneer at Dumbleton	19/03/2017 16:42	221.84	1.05	NA	PRD	FALSE
Pioneer at Dumbleton	19/03/2017 17:02	NA	NA	14.18	PRD	TRUE
Pioneer at Dumbleton	19/03/2017 17:42	222.73	1.02	NA	PRD	FALSE
Pioneer at Dumbleton	19/03/2017 18:02	NA	NA	14.18	PRD	TRUE
Pioneer at Dumbleton	19/03/2017 18:42	223.36	3.53	NA	PRD	FALSE
Pioneer at Dumbleton	19/03/2017 19:02	NA	NA	14.18	PRD	TRUE
Pioneer at Dumbleton	19/03/2017 19:42	223.37	1.53	NA	PRD	FALSE
Pioneer at Dumbleton	19/03/2017 20:02	NA	NA	14.18	PRD	TRUE
Pioneer at Dumbleton	19/03/2017 20:42	223.43	1.18	NA	PRD	FALSE
Pioneer at Dumbleton	19/03/2017 21:02	NA	NA	14.18	PRD	TRUE
Pioneer at Dumbleton	19/03/2017 21:42	223.4	1.09	NA	PRD	FALSE
Pioneer at Dumbleton	19/03/2017 22:02	NA	NA	14.18	PRD	TRUE
Pioneer at Dumbleton	19/03/2017 22:42	222.87	0.94	NA	PRD	FALSE
Pioneer at Dumbleton	19/03/2017 23:02	NA	NA	14.18	PRD	TRUE
Pioneer at Dumbleton	19/03/2017 23:42	222.99	1.46	NA	PRD	FALSE
Pioneer at Dumbleton	20/03/2017 0:02	NA	NA	14.19	PRD	TRUE
Pioneer at Dumbleton	20/03/2017 0:42	222.97	0.98	NA	PRD	FALSE
Pioneer at Dumbleton	20/03/2017 1:02	NA	NA	14.19	PRD	TRUE
Pioneer at Dumbleton	20/03/2017 1:42	222.85	1.12	NA	PRD	FALSE
Pioneer at Dumbleton	20/03/2017 2:02	NA	NA	14.19	PRD	TRUE
Pioneer at Dumbleton	20/03/2017 2:42	222.79	0.98	NA	PRD	FALSE
Pioneer at Dumbleton	20/03/2017 3:02	NA	NA	14.19	PRD	TRUE
Pioneer at Dumbleton	20/03/2017 3:42	223.05	0.9	NA	PRD	FALSE
Pioneer at Dumbleton	20/03/2017 4:02	NA	NA	14.19	PRD	TRUE
Pioneer at Dumbleton	20/03/2017 4:42	223.4	1.05	NA	PRD	FALSE
Pioneer at Dumbleton	20/03/2017 5:02	NA	NA	14.19	PRD	TRUE
Pioneer at Dumbleton	20/03/2017 5:42	223.93	0.97	NA	PRD	FALSE
Pioneer at Dumbleton	20/03/2017 6:02	NA	NA	14.19	PRD	TRUE
Pioneer at Dumbleton	20/03/2017 6:42	224.36	1.01	NA	PRD	FALSE
Pioneer at Dumbleton	20/03/2017 7:02	NA	NA	14.19	PRD	TRUE
Pioneer at Dumbleton	20/03/2017 7:42	224.89	1.28	NA	PRD	FALSE
Pioneer at Dumbleton	20/03/2017 8:02	NA	NA	14.19	PRD	TRUE
Pioneer at Dumbleton	20/03/2017 8:42	224.93	1.07	NA	PRD	FALSE
Pioneer at Dumbleton	20/03/2017 9:02	NA	NA	14.19	PRD	TRUE
Pioneer at Dumbleton	20/03/2017 9:42	224.73	1.47	NA	PRD	FALSE
Pioneer at Dumbleton	20/03/2017 10:02	NA	NA	14.19	PRD	TRUE
Pioneer at Dumbleton	20/03/2017 10:42	224.9	1.05	NA	PRD	FALSE
Pioneer at Dumbleton	20/03/2017 11:02	NA	NA	14.19	PRD	TRUE
Pioneer at Dumbleton	20/03/2017 11:42	223.35	1.32	NA	PRD	FALSE
Pioneer at Dumbleton	20/03/2017 12:02	NA	NA	14.19	PRD	TRUE
Pioneer at Dumbleton	20/03/2017 12:42	223.46	1.11	NA	PRD	FALSE
Pioneer at Dumbleton	20/03/2017 13:02	NA	NA	14.19	PRD	TRUE
Pioneer at Dumbleton	20/03/2017 13:42	223.06	1.18	NA	PRD	FALSE
Pioneer at Dumbleton	20/03/2017 14:02	NA	NA	14.19	PRD	TRUE
Pioneer at Dumbleton	20/03/2017 14:42	219.58	1.48	NA	PRD	FALSE
Pioneer at Dumbleton	20/03/2017 15:02	NA	NA	14.21	PRD	TRUE
Pioneer at Dumbleton	20/03/2017 15:42	220.35	1.37	NA	PRD	FALSE
Pioneer at Dumbleton	20/03/2017 16:02	NA	NA	14.21	PRD	TRUE
Pioneer at Dumbleton	20/03/2017 16:42	220.8	2.09	NA	PRD	FALSE
Pioneer at Dumbleton	20/03/2017 17:02	NA	NA	14.22	PRD	TRUE
Pioneer at Dumbleton	20/03/2017 17:42	220.45	1.85	NA	PRD	FALSE
Pioneer at Dumbleton	20/03/2017 18:02	NA	NA	14.23	PRD	TRUE
Pioneer at Dumbleton	20/03/2017 18:32	NA	NA	14.26	PRD	TRUE
Pioneer at Dumbleton	20/03/2017 18:42	214.21	1.71	NA	PRD	FALSE
Pioneer at Dumbleton	20/03/2017 18:52	NA	NA	14.3	PRD	TRUE
Pioneer at Dumbleton	20/03/2017 19:02	NA	NA	14.31	PRD	TRUE
Pioneer at Dumbleton	20/03/2017 19:12	NA	NA	14.34	PRD	TRUE
Pioneer at Dumbleton	20/03/2017 19:32	NA	NA	14.39	PRD	TRUE
Pioneer at Dumbleton	20/03/2017 19:42	213.55	2.54	14.42	PRD	TRUE
Pioneer at Dumbleton	20/03/2017 19:52	NA	NA	14.45	PRD	TRUE
Pioneer at Dumbleton	20/03/2017 20:02	NA	NA	14.48	PRD	TRUE
Pioneer at Dumbleton	20/03/2017 20:12	NA	NA	14.51	PRD	TRUE
Pioneer at Dumbleton	20/03/2017 20:32	NA	NA	14.54	PRD	FALSE
Pioneer at Dumbleton	20/03/2017 20:42	NA	NA	14.6	PRD	FALSE
Pioneer at Dumbleton	20/03/2017 20:52	214.5	3.98	NA	PRD	FALSE
Pioneer at Dumbleton	20/03/2017 21:02	NA	NA	14.64	PRD	FALSE
Pioneer at Dumbleton	20/03/2017 21:12	NA	NA	14.67	PRD	FALSE
Pioneer at Dumbleton	20/03/2017 21:32	NA	NA	14.71	PRD	FALSE
Pioneer at Dumbleton	20/03/2017 21:52	215.04	3.12	14.75	PRD	FALSE
Pioneer at Dumbleton	20/03/2017 22:02	NA	NA	14.77	PRD	FALSE
Pioneer at Dumbleton	20/03/2017 22:22	NA	NA	14.8	PRD	FALSE
Pioneer at Dumbleton	20/03/2017 22:42	NA	NA	14.83	PRD	FALSE
Pioneer at Dumbleton	20/03/2017 22:52	215.9	2.35	NA	PRD	FALSE
Pioneer at Dumbleton	20/03/2017 23:02	NA	NA	14.85	PRD	FALSE
Pioneer at Dumbleton	20/03/2017 23:52	217.02	4.21	14.88	PRD	FALSE
Pioneer at Dumbleton	21/03/2017 0:02	NA	NA	14.88	PRD	FALSE
Pioneer at Dumbleton	21/03/2017 0:52	216.93	3.27	NA	PRD	FALSE
Pioneer at Dumbleton	21/03/2017 1:02	NA	NA	14.88	PRD	FALSE
Pioneer at Dumbleton	21/03/2017 1:52	218.77	3.32	NA	PRD	FALSE
Pioneer at Dumbleton	21/03/2017 2:02	NA	NA	14.86	PRD	FALSE
Pioneer at Dumbleton	21/03/2017 2:42	NA	NA	14.83	PRD	FALSE
Pioneer at Dumbleton	21/03/2017 2:52	218.68	4.79	NA	PRD	FALSE
Pioneer at Dumbleton	21/03/2017 3:02	NA	NA	14.82	PRD	FALSE
Pioneer at Dumbleton	21/03/2017 3:32	NA	NA	14.79	PRD	FALSE
Pioneer at Dumbleton	21/03/2017 3:52	218.44	3.26	NA	PRD	FALSE
Pioneer at Dumbleton	21/03/2017 4:02	NA	NA	14.76	PRD	FALSE
Pioneer at Dumbleton	21/03/2017 4:52	NA	NA	14.73	PRD	FALSE
Pioneer at Dumbleton	21/03/2017 5:02	211.04	10.4	14.72	PRD	FALSE
Pioneer at Dumbleton	21/03/2017 5:42	NA	NA	14.68	PRD	FALSE
Pioneer at Dumbleton	21/03/2017 6:02	208.26	8.17	14.67	PRD	FALSE
Pioneer at Dumbleton	21/03/2017 6:42	NA	NA	14.64	PRD	FALSE
Pioneer at Dumbleton	21/03/2017 7:02	207.41	3.83	14.63	PRD	FALSE
Pioneer at Dumbleton	21/03/2017 7:42	NA	NA	14.6	PRD	FALSE
Pioneer at Dumbleton	21/03/2017 8:02	207.24	4.02	14.58	PRD	FALSE
Pioneer at Dumbleton	21/03/2017 9:02	207.76	3.89	14.55	PRD	FALSE
Pioneer at Dumbleton	21/03/2017 9:52	NA	NA	14.52	PRD	TRUE
Pioneer at Dumbleton	21/03/2017 10:02	208.24	3.55	14.52	PRD	TRUE
Pioneer at Dumbleton	21/03/2017 10:42	NA	NA	14.49	PRD	TRUE
Pioneer at Dumbleton	21/03/2017 11:02	209.44	3.81	14.48	PRD	TRUE
Pioneer at Dumbleton	21/03/2017 12:02	209.57	3.82	14.46	PRD	TRUE
Pioneer at Dumbleton	21/03/2017 13:02	210.72	3.57	14.44	PRD	TRUE
Pioneer at Dumbleton	21/03/2017 14:02	211.12	4.15	14.42	PRD	TRUE
Pioneer at Dumbleton	21/03/2017 15:02	212.1	3.18	14.4	PRD	TRUE
Pioneer at Dumbleton	21/03/2017 16:02	210.79	4.86	14.39	PRD	TRUE
Pioneer at Dumbleton	21/03/2017 17:02	212.84	5.41	14.38	PRD	TRUE
Pioneer at Dumbleton	21/03/2017 18:02	216.76	7.87	14.37	PRD	TRUE
Pioneer at Dumbleton	21/03/2017 19:02	220.07	10.23	14.36	PRD	TRUE
Pioneer at Dumbleton	21/03/2017 20:02	211.28	2.8	14.35	PRD	TRUE
Pioneer at Dumbleton	21/03/2017 21:02	211.37	2.74	14.34	PRD	TRUE
Pioneer at Dumbleton	21/03/2017 22:02	212.18	2.78	14.35	PRD	TRUE
Pioneer at Dumbleton	21/03/2017 23:02	213.04	2.81	14.35	PRD	TRUE
Pioneer at Dumbleton	22/03/2017 0:02	212.88	2.75	14.35	PRD	TRUE
Pioneer at Dumbleton	22/03/2017 1:02	213.61	2.59	14.37	PRD	TRUE
Pioneer at Dumbleton	22/03/2017 2:02	214.06	3.35	14.38	PRD	TRUE
Pioneer at Dumbleton	22/03/2017 3:02	214.03	3.44	14.4	PRD	TRUE
Pioneer at Dumbleton	22/03/2017 4:02	214.52	3.36	14.41	PRD	TRUE
Pioneer at Dumbleton	22/03/2017 5:02	NA	NA	14.43	PRD	TRUE
Pioneer at Dumbleton	22/03/2017 5:12	215.12	3.65	NA	PRD	FALSE
Pioneer at Dumbleton	22/03/2017 6:02	NA	NA	14.44	PRD	TRUE
Pioneer at Dumbleton	22/03/2017 6:12	214.92	3.77	NA	PRD	FALSE
Pioneer at Dumbleton	22/03/2017 7:02	NA	NA	14.46	PRD	TRUE
Pioneer at Dumbleton	22/03/2017 7:12	214.64	5.65	NA	PRD	FALSE
Pioneer at Dumbleton	22/03/2017 8:02	NA	NA	14.46	PRD	TRUE
Pioneer at Dumbleton	22/03/2017 8:12	214.04	4.46	NA	PRD	FALSE
Pioneer at Dumbleton	22/03/2017 9:02	NA	NA	14.46	PRD	TRUE
Pioneer at Dumbleton	22/03/2017 9:12	208.5	7.12	NA	PRD	FALSE
Pioneer at Dumbleton	22/03/2017 10:02	NA	NA	14.45	PRD	TRUE
Pioneer at Dumbleton	22/03/2017 10:12	206.72	9.47	NA	PRD	FALSE
Pioneer at Dumbleton	22/03/2017 11:02	NA	NA	14.44	PRD	TRUE
Pioneer at Dumbleton	22/03/2017 11:12	201.83	13.57	NA	PRD	FALSE
Pioneer at Dumbleton	22/03/2017 12:02	NA	NA	14.43	PRD	TRUE
Pioneer at Dumbleton	22/03/2017 12:12	195.58	18.06	NA	PRD	FALSE
Pioneer at Dumbleton	22/03/2017 13:02	NA	NA	14.42	PRD	TRUE
Pioneer at Dumbleton	22/03/2017 13:12	191.61	18.2	NA	PRD	FALSE
Pioneer at Dumbleton	22/03/2017 14:02	NA	NA	14.4	PRD	TRUE
Pioneer at Dumbleton	22/03/2017 14:12	185.62	20.54	NA	PRD	FALSE
Pioneer at Dumbleton	22/03/2017 15:02	NA	NA	14.39	PRD	TRUE
Pioneer at Dumbleton	22/03/2017 15:32	178.69	26.57	NA	PRD	FALSE
Pioneer at Dumbleton	22/03/2017 16:02	NA	NA	14.38	PRD	TRUE
Pioneer at Dumbleton	22/03/2017 16:32	171.66	29.54	NA	PRD	FALSE
Pioneer at Dumbleton	22/03/2017 17:02	NA	NA	14.37	PRD	TRUE
Pioneer at Dumbleton	22/03/2017 17:32	169.5	30.3	NA	PRD	FALSE
Pioneer at Dumbleton	22/03/2017 18:02	NA	NA	14.36	PRD	TRUE
Pioneer at Dumbleton	22/03/2017 18:32	172.93	23.37	NA	PRD	FALSE
Pioneer at Dumbleton	22/03/2017 19:02	NA	NA	14.35	PRD	TRUE
Pioneer at Dumbleton	22/03/2017 19:32	186.87	14.55	NA	PRD	FALSE
Pioneer at Dumbleton	22/03/2017 20:02	NA	NA	14.34	PRD	TRUE
Pioneer at Dumbleton	22/03/2017 20:32	185.5	14.6	NA	PRD	FALSE
Pioneer at Dumbleton	22/03/2017 21:02	NA	NA	14.33	PRD	TRUE
Pioneer at Dumbleton	22/03/2017 21:32	184.75	13.84	NA	PRD	FALSE
Pioneer at Dumbleton	22/03/2017 21:52	NA	NA	14.37	PRD	TRUE
Pioneer at Dumbleton	22/03/2017 22:02	NA	NA	14.38	PRD	TRUE
Pioneer at Dumbleton	22/03/2017 22:12	NA	NA	14.41	PRD	TRUE
Pioneer at Dumbleton	22/03/2017 22:32	179.47	17.21	14.45	PRD	TRUE
Pioneer at Dumbleton	22/03/2017 22:42	NA	NA	14.48	PRD	TRUE
Pioneer at Dumbleton	22/03/2017 23:02	NA	NA	14.53	PRD	FALSE
Pioneer at Dumbleton	22/03/2017 23:22	NA	NA	14.57	PRD	FALSE
Pioneer at Dumbleton	22/03/2017 23:32	172.2	23.64	14.6	PRD	FALSE
Pioneer at Dumbleton	23/03/2017 0:02	NA	NA	14.64	PRD	FALSE
Pioneer at Dumbleton	23/03/2017 0:12	NA	NA	14.68	PRD	FALSE
Pioneer at Dumbleton	23/03/2017 0:32	NA	NA	14.72	PRD	FALSE
Pioneer at Dumbleton	23/03/2017 0:42	144.81	47.92	NA	PRD	FALSE
Pioneer at Dumbleton	23/03/2017 0:52	NA	NA	14.75	PRD	FALSE
Pioneer at Dumbleton	23/03/2017 1:02	NA	NA	14.77	PRD	FALSE
Pioneer at Dumbleton	23/03/2017 1:12	NA	NA	14.8	PRD	FALSE
Pioneer at Dumbleton	23/03/2017 1:42	162.06	30.31	14.84	PRD	FALSE
Pioneer at Dumbleton	23/03/2017 2:02	NA	NA	14.87	PRD	FALSE
Pioneer at Dumbleton	23/03/2017 2:22	NA	NA	14.9	PRD	FALSE
Pioneer at Dumbleton	23/03/2017 2:42	151.08	36.77	14.93	PRD	FALSE
Pioneer at Dumbleton	23/03/2017 3:02	NA	NA	14.96	PRD	FALSE
Pioneer at Dumbleton	23/03/2017 3:42	121.68	65.91	14.99	PRD	FALSE
Pioneer at Dumbleton	23/03/2017 4:02	NA	NA	15.01	PRD	FALSE
Pioneer at Dumbleton	23/03/2017 4:42	NA	NA	15.05	PRD	FALSE
Pioneer at Dumbleton	23/03/2017 4:52	103.76	81.41	15.08	PRD	FALSE
Pioneer at Dumbleton	23/03/2017 5:02	NA	NA	15.11	PRD	FALSE
Pioneer at Dumbleton	23/03/2017 5:12	NA	NA	15.14	PRD	FALSE
Pioneer at Dumbleton	23/03/2017 5:22	NA	NA	15.17	PRD	FALSE
Pioneer at Dumbleton	23/03/2017 5:32	NA	NA	15.21	PRD	FALSE
Pioneer at Dumbleton	23/03/2017 5:42	NA	NA	15.27	PRD	FALSE
Pioneer at Dumbleton	23/03/2017 5:52	100.09	87.98	15.3	PRD	FALSE
Pioneer at Dumbleton	23/03/2017 6:02	NA	NA	15.35	PRD	FALSE
Pioneer at Dumbleton	23/03/2017 6:12	NA	NA	15.4	PRD	FALSE
Pioneer at Dumbleton	23/03/2017 6:22	NA	NA	15.44	PRD	FALSE
Pioneer at Dumbleton	23/03/2017 6:42	NA	NA	15.47	PRD	FALSE
Pioneer at Dumbleton	23/03/2017 6:52	NA	NA	15.54	PRD	FALSE
Pioneer at Dumbleton	23/03/2017 7:02	109.64	76.04	15.54	PRD	FALSE
Pioneer at Dumbleton	23/03/2017 8:02	123.62	70.8	15.56	PRD	FALSE
Pioneer at Dumbleton	23/03/2017 8:32	NA	NA	15.53	PRD	FALSE
Pioneer at Dumbleton	23/03/2017 9:02	122.46	72.52	15.5	PRD	FALSE
Pioneer at Dumbleton	23/03/2017 9:32	NA	NA	15.47	PRD	FALSE
Pioneer at Dumbleton	23/03/2017 9:52	NA	NA	15.44	PRD	FALSE
Pioneer at Dumbleton	23/03/2017 10:02	112.67	92.08	15.44	PRD	FALSE
Pioneer at Dumbleton	23/03/2017 10:32	NA	NA	15.41	PRD	FALSE
Pioneer at Dumbleton	23/03/2017 11:02	101.19	112.88	15.4	PRD	FALSE
Pioneer at Dumbleton	23/03/2017 12:02	93.23	124.36	15.39	PRD	FALSE
Pioneer at Dumbleton	23/03/2017 12:52	NA	NA	15.36	PRD	FALSE
Pioneer at Dumbleton	23/03/2017 13:02	NA	NA	15.35	PRD	FALSE
Pioneer at Dumbleton	23/03/2017 13:12	84.07	150.68	NA	PRD	FALSE
Pioneer at Dumbleton	23/03/2017 13:42	NA	NA	15.32	PRD	FALSE
Pioneer at Dumbleton	23/03/2017 14:02	NA	NA	15.31	PRD	FALSE
Pioneer at Dumbleton	23/03/2017 14:12	82.19	130.31	NA	PRD	FALSE
Pioneer at Dumbleton	23/03/2017 14:32	NA	NA	15.27	PRD	FALSE
Pioneer at Dumbleton	23/03/2017 15:02	NA	NA	15.24	PRD	FALSE
Pioneer at Dumbleton	23/03/2017 15:12	78.76	134.96	NA	PRD	FALSE
Pioneer at Dumbleton	23/03/2017 15:22	NA	NA	15.21	PRD	FALSE
Pioneer at Dumbleton	23/03/2017 15:52	NA	NA	15.18	PRD	FALSE
Pioneer at Dumbleton	23/03/2017 16:02	NA	NA	15.17	PRD	FALSE
Pioneer at Dumbleton	23/03/2017 16:12	75.98	141.69	NA	PRD	FALSE
Pioneer at Dumbleton	23/03/2017 16:22	NA	NA	15.14	PRD	FALSE
Pioneer at Dumbleton	23/03/2017 16:52	NA	NA	15.1	PRD	FALSE
Pioneer at Dumbleton	23/03/2017 17:02	NA	NA	15.09	PRD	FALSE
Pioneer at Dumbleton	23/03/2017 17:12	76.14	138.42	NA	PRD	FALSE
Pioneer at Dumbleton	23/03/2017 17:32	NA	NA	15.06	PRD	FALSE
Pioneer at Dumbleton	23/03/2017 18:02	NA	NA	15.03	PRD	FALSE
Pioneer at Dumbleton	23/03/2017 18:12	77.12	135.53	NA	PRD	FALSE
Pioneer at Dumbleton	23/03/2017 18:32	NA	NA	15	PRD	FALSE
Pioneer at Dumbleton	23/03/2017 19:02	NA	NA	14.97	PRD	FALSE
Pioneer at Dumbleton	23/03/2017 19:12	75.35	140.51	NA	PRD	FALSE
Pioneer at Dumbleton	23/03/2017 19:42	NA	NA	14.94	PRD	FALSE
Pioneer at Dumbleton	23/03/2017 20:02	NA	NA	14.93	PRD	FALSE
Pioneer at Dumbleton	23/03/2017 20:22	75.46	133.05	NA	PRD	FALSE
Pioneer at Dumbleton	23/03/2017 20:52	NA	NA	14.9	PRD	FALSE
Pioneer at Dumbleton	23/03/2017 21:02	NA	NA	14.9	PRD	FALSE
Pioneer at Dumbleton	23/03/2017 21:22	75.63	129.84	NA	PRD	FALSE
Pioneer at Dumbleton	23/03/2017 22:02	NA	NA	14.88	PRD	FALSE
Pioneer at Dumbleton	23/03/2017 22:22	77.31	140.39	NA	PRD	FALSE
Pioneer at Dumbleton	23/03/2017 23:02	NA	NA	14.87	PRD	FALSE
Pioneer at Dumbleton	23/03/2017 23:22	76.31	120.95	NA	PRD	FALSE
Pioneer at Dumbleton	24/03/2017 0:02	NA	NA	14.87	PRD	FALSE
Pioneer at Dumbleton	24/03/2017 0:22	75.94	121.3	NA	PRD	FALSE
Pioneer at Dumbleton	24/03/2017 1:02	NA	NA	14.88	PRD	FALSE
Pioneer at Dumbleton	24/03/2017 1:22	75.42	115.43	NA	PRD	FALSE
Pioneer at Dumbleton	24/03/2017 2:02	NA	NA	14.88	PRD	FALSE
Pioneer at Dumbleton	24/03/2017 2:22	74.83	110.47	NA	PRD	FALSE
Pioneer at Dumbleton	24/03/2017 3:02	NA	NA	14.89	PRD	FALSE
Pioneer at Dumbleton	24/03/2017 3:22	75.01	105.74	NA	PRD	FALSE
Pioneer at Dumbleton	24/03/2017 4:02	NA	NA	14.89	PRD	FALSE
Pioneer at Dumbleton	24/03/2017 4:22	73.89	109.84	NA	PRD	FALSE
Pioneer at Dumbleton	24/03/2017 5:02	NA	NA	14.89	PRD	FALSE
Pioneer at Dumbleton	24/03/2017 5:32	75.13	105.75	NA	PRD	FALSE
Pioneer at Dumbleton	24/03/2017 6:02	NA	NA	14.89	PRD	FALSE
Pioneer at Dumbleton	24/03/2017 6:32	76.06	103.93	NA	PRD	FALSE
Pioneer at Dumbleton	24/03/2017 7:02	NA	NA	14.9	PRD	FALSE
Pioneer at Dumbleton	24/03/2017 7:32	76.44	103.84	NA	PRD	FALSE
Pioneer at Dumbleton	24/03/2017 8:02	NA	NA	14.92	PRD	FALSE
Pioneer at Dumbleton	24/03/2017 8:32	76.7	100.81	NA	PRD	FALSE
Pioneer at Dumbleton	24/03/2017 9:02	NA	NA	14.93	PRD	FALSE
Pioneer at Dumbleton	24/03/2017 9:32	76.92	104.5	NA	PRD	FALSE
Pioneer at Dumbleton	24/03/2017 10:02	NA	NA	14.95	PRD	FALSE
Pioneer at Dumbleton	24/03/2017 10:32	78.07	97.32	NA	PRD	FALSE
Pioneer at Dumbleton	24/03/2017 11:02	NA	NA	14.95	PRD	FALSE
Pioneer at Dumbleton	24/03/2017 11:32	78.75	96.95	NA	PRD	FALSE
Pioneer at Dumbleton	24/03/2017 12:02	NA	NA	14.92	PRD	FALSE
Pioneer at Dumbleton	24/03/2017 12:32	83.06	95.61	NA	PRD	FALSE
Pioneer at Dumbleton	24/03/2017 13:02	NA	NA	14.89	PRD	FALSE
Pioneer at Dumbleton	24/03/2017 13:32	83.23	100.94	NA	PRD	FALSE
Pioneer at Dumbleton	24/03/2017 13:42	NA	NA	14.86	PRD	FALSE
Pioneer at Dumbleton	24/03/2017 14:02	NA	NA	14.85	PRD	FALSE
Pioneer at Dumbleton	24/03/2017 14:32	83.16	94.65	14.82	PRD	FALSE
Pioneer at Dumbleton	24/03/2017 15:02	NA	NA	14.8	PRD	FALSE
Pioneer at Dumbleton	24/03/2017 15:32	84.5	96.94	NA	PRD	FALSE
Pioneer at Dumbleton	24/03/2017 15:52	NA	NA	14.77	PRD	FALSE
Pioneer at Dumbleton	24/03/2017 16:02	NA	NA	14.77	PRD	FALSE
Pioneer at Dumbleton	24/03/2017 16:32	84.79	86.91	NA	PRD	FALSE
Pioneer at Dumbleton	24/03/2017 16:42	NA	NA	14.74	PRD	FALSE
Pioneer at Dumbleton	24/03/2017 17:02	NA	NA	14.73	PRD	FALSE
Pioneer at Dumbleton	24/03/2017 17:32	86.79	82.85	NA	PRD	FALSE
Pioneer at Dumbleton	24/03/2017 18:02	NA	NA	14.7	PRD	FALSE
Pioneer at Dumbleton	24/03/2017 18:32	89.5	81.98	NA	PRD	FALSE
Pioneer at Dumbleton	24/03/2017 19:02	NA	NA	14.68	PRD	FALSE
Pioneer at Dumbleton	24/03/2017 19:32	90.44	78.88	NA	PRD	FALSE
Pioneer at Dumbleton	24/03/2017 20:02	NA	NA	14.65	PRD	FALSE
Pioneer at Dumbleton	24/03/2017 20:32	90.73	81.65	NA	PRD	FALSE
Pioneer at Dumbleton	24/03/2017 21:02	NA	NA	14.63	PRD	FALSE
Pioneer at Dumbleton	24/03/2017 21:32	91.68	78.61	NA	PRD	FALSE
Pioneer at Dumbleton	24/03/2017 22:02	NA	NA	14.61	PRD	FALSE
Pioneer at Dumbleton	24/03/2017 22:32	93.08	76.72	NA	PRD	FALSE
Pioneer at Dumbleton	24/03/2017 23:02	NA	NA	14.59	PRD	FALSE
Pioneer at Dumbleton	24/03/2017 23:32	94.6	75.07	NA	PRD	FALSE
Pioneer at Dumbleton	25/03/2017 0:02	NA	NA	14.57	PRD	FALSE
Pioneer at Dumbleton	25/03/2017 0:32	94.62	73.44	NA	PRD	FALSE
Pioneer at Dumbleton	25/03/2017 1:02	NA	NA	14.55	PRD	FALSE
Pioneer at Dumbleton	25/03/2017 1:32	96.08	78.67	NA	PRD	FALSE
Pioneer at Dumbleton	25/03/2017 2:02	NA	NA	14.54	PRD	FALSE
Pioneer at Dumbleton	25/03/2017 2:32	96.39	82.88	NA	PRD	FALSE
Pioneer at Dumbleton	25/03/2017 3:02	NA	NA	14.52	PRD	TRUE
Pioneer at Dumbleton	25/03/2017 3:32	96.95	73.31	NA	PRD	FALSE
Pioneer at Dumbleton	25/03/2017 4:02	NA	NA	14.51	PRD	TRUE
Pioneer at Dumbleton	25/03/2017 4:32	97.39	76.05	NA	PRD	FALSE
Pioneer at Dumbleton	25/03/2017 5:02	NA	NA	14.5	PRD	TRUE
Pioneer at Dumbleton	25/03/2017 5:32	98.5	70.96	NA	PRD	FALSE
Pioneer at Dumbleton	25/03/2017 6:02	NA	NA	14.49	PRD	TRUE
Pioneer at Dumbleton	25/03/2017 6:32	98.93	72.14	NA	PRD	FALSE
Pioneer at Dumbleton	25/03/2017 7:02	NA	NA	14.48	PRD	TRUE
Pioneer at Dumbleton	25/03/2017 7:32	98.52	74.68	NA	PRD	FALSE
Pioneer at Dumbleton	25/03/2017 8:02	NA	NA	14.47	PRD	TRUE
Pioneer at Dumbleton	25/03/2017 8:32	99.51	72.22	NA	PRD	FALSE
Pioneer at Dumbleton	25/03/2017 9:02	NA	NA	14.46	PRD	TRUE
Pioneer at Dumbleton	25/03/2017 9:32	99.99	72.09	NA	PRD	FALSE
Pioneer at Dumbleton	25/03/2017 10:02	NA	NA	14.45	PRD	TRUE
Pioneer at Dumbleton	25/03/2017 10:32	100.53	73.12	NA	PRD	FALSE
Pioneer at Dumbleton	25/03/2017 11:02	NA	NA	14.44	PRD	TRUE
Pioneer at Dumbleton	25/03/2017 11:32	100.08	75.11	NA	PRD	FALSE
Pioneer at Dumbleton	25/03/2017 12:02	NA	NA	14.43	PRD	TRUE
Pioneer at Dumbleton	25/03/2017 12:32	102.88	69.95	NA	PRD	FALSE
Pioneer at Dumbleton	25/03/2017 13:02	NA	NA	14.42	PRD	TRUE
Pioneer at Dumbleton	25/03/2017 13:32	98.07	76.25	NA	PRD	FALSE
Pioneer at Dumbleton	25/03/2017 14:02	NA	NA	14.41	PRD	TRUE
Pioneer at Dumbleton	25/03/2017 14:32	102.36	72.18	NA	PRD	FALSE
Pioneer at Dumbleton	25/03/2017 15:02	NA	NA	14.41	PRD	TRUE
Pioneer at Dumbleton	25/03/2017 15:32	102.23	69.42	NA	PRD	FALSE
Pioneer at Dumbleton	25/03/2017 16:02	NA	NA	14.4	PRD	TRUE
Pioneer at Dumbleton	25/03/2017 16:32	99.69	72.04	NA	PRD	FALSE
Pioneer at Dumbleton	25/03/2017 17:02	NA	NA	14.4	PRD	TRUE
Pioneer at Dumbleton	25/03/2017 17:32	99.52	73.75	NA	PRD	FALSE
Pioneer at Dumbleton	25/03/2017 18:02	NA	NA	14.39	PRD	TRUE
Pioneer at Dumbleton	25/03/2017 18:32	99.54	72.09	NA	PRD	FALSE
Pioneer at Dumbleton	25/03/2017 19:02	NA	NA	14.39	PRD	TRUE
Pioneer at Dumbleton	25/03/2017 19:32	103.3	70.55	NA	PRD	FALSE
Pioneer at Dumbleton	25/03/2017 20:02	NA	NA	14.38	PRD	TRUE
Pioneer at Dumbleton	25/03/2017 20:32	103.22	77.27	NA	PRD	FALSE
Pioneer at Dumbleton	25/03/2017 21:02	NA	NA	14.38	PRD	TRUE
Pioneer at Dumbleton	25/03/2017 21:32	99.59	71.34	NA	PRD	FALSE
Pioneer at Dumbleton	25/03/2017 22:02	NA	NA	14.37	PRD	TRUE
Pioneer at Dumbleton	25/03/2017 22:32	99.12	72.34	NA	PRD	FALSE
Pioneer at Dumbleton	25/03/2017 23:02	NA	NA	14.37	PRD	TRUE
Pioneer at Dumbleton	25/03/2017 23:32	99.26	72.07	NA	PRD	FALSE
Pioneer at Dumbleton	26/03/2017 0:02	NA	NA	14.36	PRD	TRUE
Pioneer at Dumbleton	26/03/2017 0:32	100.89	80.29	NA	PRD	FALSE
Pioneer at Dumbleton	26/03/2017 1:02	NA	NA	14.36	PRD	TRUE
Pioneer at Dumbleton	26/03/2017 1:32	99.05	74.85	NA	PRD	FALSE
Pioneer at Dumbleton	26/03/2017 2:02	NA	NA	14.35	PRD	TRUE
Pioneer at Dumbleton	26/03/2017 2:32	99.55	72.76	NA	PRD	FALSE
Pioneer at Dumbleton	26/03/2017 3:02	NA	NA	14.35	PRD	TRUE
Pioneer at Dumbleton	26/03/2017 3:32	99.76	70.52	NA	PRD	FALSE
Pioneer at Dumbleton	26/03/2017 4:02	NA	NA	14.35	PRD	TRUE
Pioneer at Dumbleton	26/03/2017 4:32	100.35	69.99	NA	PRD	FALSE
Pioneer at Dumbleton	26/03/2017 5:02	NA	NA	14.34	PRD	TRUE
Pioneer at Dumbleton	26/03/2017 5:32	103.17	67.14	NA	PRD	FALSE
Pioneer at Dumbleton	26/03/2017 6:02	NA	NA	14.34	PRD	TRUE
Pioneer at Dumbleton	26/03/2017 6:32	101.28	71.5	NA	PRD	FALSE
Pioneer at Dumbleton	26/03/2017 7:02	NA	NA	14.34	PRD	TRUE
Pioneer at Dumbleton	26/03/2017 7:32	103.69	69.92	NA	PRD	FALSE
Pioneer at Dumbleton	26/03/2017 8:02	NA	NA	14.33	PRD	TRUE
Pioneer at Dumbleton	26/03/2017 8:32	104.49	66.99	NA	PRD	FALSE
Pioneer at Dumbleton	26/03/2017 9:02	NA	NA	14.33	PRD	TRUE
Pioneer at Dumbleton	26/03/2017 9:32	102.41	63.06	NA	PRD	FALSE
Pioneer at Dumbleton	26/03/2017 10:02	NA	NA	14.32	PRD	TRUE
Pioneer at Dumbleton	26/03/2017 10:32	100.02	67.52	NA	PRD	FALSE
Pioneer at Dumbleton	26/03/2017 11:02	NA	NA	14.32	PRD	TRUE
Pioneer at Dumbleton	26/03/2017 11:32	100	68.76	NA	PRD	FALSE
Pioneer at Dumbleton	26/03/2017 12:02	NA	NA	14.32	PRD	TRUE
Pioneer at Dumbleton	26/03/2017 12:32	100.7	66.59	NA	PRD	FALSE
Pioneer at Dumbleton	26/03/2017 13:02	NA	NA	14.31	PRD	TRUE
Pioneer at Dumbleton	26/03/2017 13:32	101.06	66.1	NA	PRD	FALSE
Pioneer at Dumbleton	26/03/2017 14:02	NA	NA	14.31	PRD	TRUE
Pioneer at Dumbleton	26/03/2017 14:32	101.89	66.15	NA	PRD	FALSE
Pioneer at Dumbleton	26/03/2017 15:02	NA	NA	14.3	PRD	TRUE
Pioneer at Dumbleton	26/03/2017 15:32	107.41	59.37	NA	PRD	FALSE
Pioneer at Dumbleton	26/03/2017 16:02	NA	NA	14.31	PRD	TRUE
Pioneer at Dumbleton	26/03/2017 16:32	103.88	66.46	NA	PRD	FALSE
Pioneer at Dumbleton	26/03/2017 17:02	NA	NA	14.3	PRD	TRUE
Pioneer at Dumbleton	26/03/2017 17:32	102.83	64.59	NA	PRD	FALSE
Pioneer at Dumbleton	26/03/2017 18:02	NA	NA	14.3	PRD	TRUE
Pioneer at Dumbleton	26/03/2017 18:32	103.34	63.89	NA	PRD	FALSE
Pioneer at Dumbleton	26/03/2017 19:02	NA	NA	14.3	PRD	TRUE
Pioneer at Dumbleton	26/03/2017 19:32	105.02	62.78	NA	PRD	FALSE
Pioneer at Dumbleton	26/03/2017 20:02	NA	NA	14.3	PRD	TRUE
Pioneer at Dumbleton	26/03/2017 20:32	104.77	63.45	NA	PRD	FALSE
Pioneer at Dumbleton	26/03/2017 21:02	NA	NA	14.3	PRD	TRUE
Pioneer at Dumbleton	26/03/2017 21:32	104.02	63.2	NA	PRD	FALSE
Pioneer at Dumbleton	26/03/2017 22:02	NA	NA	14.3	PRD	TRUE
Pioneer at Dumbleton	26/03/2017 22:32	103.95	62.83	NA	PRD	FALSE
Pioneer at Dumbleton	26/03/2017 23:02	NA	NA	14.3	PRD	TRUE
Pioneer at Dumbleton	26/03/2017 23:32	103.58	65.02	NA	PRD	FALSE
Pioneer at Dumbleton	27/03/2017 0:02	NA	NA	14.3	PRD	TRUE
Pioneer at Dumbleton	27/03/2017 0:32	103.79	65.01	NA	PRD	FALSE
Pioneer at Dumbleton	27/03/2017 1:02	NA	NA	14.31	PRD	TRUE
Pioneer at Dumbleton	27/03/2017 1:32	104.05	60.31	NA	PRD	FALSE
Pioneer at Dumbleton	27/03/2017 2:02	NA	NA	14.31	PRD	TRUE
Pioneer at Dumbleton	27/03/2017 2:32	103.5	61.84	NA	PRD	FALSE
Pioneer at Dumbleton	27/03/2017 3:02	NA	NA	14.31	PRD	TRUE
Pioneer at Dumbleton	27/03/2017 3:32	104.11	61.78	NA	PRD	FALSE
Pioneer at Dumbleton	27/03/2017 4:02	NA	NA	14.31	PRD	TRUE
Pioneer at Dumbleton	27/03/2017 4:32	104.64	60.53	NA	PRD	FALSE
Pioneer at Dumbleton	27/03/2017 5:02	NA	NA	14.32	PRD	TRUE
Pioneer at Dumbleton	27/03/2017 5:32	104.55	61.23	NA	PRD	FALSE
Pioneer at Dumbleton	27/03/2017 6:02	NA	NA	14.32	PRD	TRUE
Pioneer at Dumbleton	27/03/2017 6:32	104.91	60.98	NA	PRD	FALSE
Pioneer at Dumbleton	27/03/2017 7:02	NA	NA	14.32	PRD	TRUE
Pioneer at Dumbleton	27/03/2017 7:32	105.53	62.03	NA	PRD	FALSE
Pioneer at Dumbleton	27/03/2017 8:02	NA	NA	14.33	PRD	TRUE
Pioneer at Dumbleton	27/03/2017 8:32	105.78	71.93	NA	PRD	FALSE
Pioneer at Dumbleton	27/03/2017 9:02	NA	NA	14.33	PRD	TRUE
Pioneer at Dumbleton	27/03/2017 9:32	106.68	60.68	NA	PRD	FALSE
Pioneer at Dumbleton	27/03/2017 10:02	NA	NA	14.34	PRD	TRUE
Pioneer at Dumbleton	27/03/2017 10:32	109.52	59.95	NA	PRD	FALSE
Pioneer at Dumbleton	27/03/2017 11:02	NA	NA	14.35	PRD	TRUE
Pioneer at Dumbleton	27/03/2017 11:32	112.11	58.07	NA	PRD	FALSE
Pioneer at Dumbleton	27/03/2017 12:02	NA	NA	14.36	PRD	TRUE
Pioneer at Dumbleton	27/03/2017 12:32	115.63	57.34	NA	PRD	FALSE
Pioneer at Dumbleton	27/03/2017 13:02	NA	NA	14.37	PRD	TRUE
Pioneer at Dumbleton	27/03/2017 13:32	115.84	57.64	14.41	PRD	TRUE
Pioneer at Dumbleton	27/03/2017 13:52	NA	NA	14.45	PRD	TRUE
Pioneer at Dumbleton	27/03/2017 14:02	NA	NA	14.45	PRD	TRUE
Pioneer at Dumbleton	27/03/2017 14:22	NA	NA	14.5	PRD	TRUE
Pioneer at Dumbleton	27/03/2017 14:32	124.05	54.15	14.53	PRD	FALSE
Pioneer at Dumbleton	27/03/2017 14:42	NA	NA	14.57	PRD	FALSE
Pioneer at Dumbleton	27/03/2017 14:52	NA	NA	14.6	PRD	FALSE
Pioneer at Dumbleton	27/03/2017 15:02	NA	NA	14.65	PRD	FALSE
Pioneer at Dumbleton	27/03/2017 15:22	NA	NA	14.71	PRD	FALSE
Pioneer at Dumbleton	27/03/2017 15:32	114.58	59.14	14.74	PRD	FALSE
Pioneer at Dumbleton	27/03/2017 15:42	NA	NA	14.77	PRD	FALSE
Pioneer at Dumbleton	27/03/2017 15:52	NA	NA	14.8	PRD	FALSE
Pioneer at Dumbleton	27/03/2017 16:02	NA	NA	14.81	PRD	FALSE
Pioneer at Dumbleton	27/03/2017 16:32	113.4	59.74	14.84	PRD	FALSE
Pioneer at Dumbleton	27/03/2017 17:02	NA	NA	14.84	PRD	FALSE
Pioneer at Dumbleton	27/03/2017 17:42	113.17	57.36	NA	PRD	FALSE
Pioneer at Dumbleton	27/03/2017 18:02	NA	NA	14.83	PRD	FALSE
Pioneer at Dumbleton	27/03/2017 18:42	115.26	57.25	NA	PRD	FALSE
Pioneer at Dumbleton	27/03/2017 19:02	NA	NA	14.81	PRD	FALSE
Pioneer at Dumbleton	27/03/2017 19:42	116.44	58.21	NA	PRD	FALSE
Pioneer at Dumbleton	27/03/2017 20:02	NA	NA	14.83	PRD	FALSE
Pioneer at Dumbleton	27/03/2017 20:42	114.23	59.43	14.86	PRD	FALSE
Pioneer at Dumbleton	27/03/2017 21:02	NA	NA	14.87	PRD	FALSE
Pioneer at Dumbleton	27/03/2017 21:32	NA	NA	14.9	PRD	FALSE
Pioneer at Dumbleton	27/03/2017 21:42	115.31	56.42	NA	PRD	FALSE
Pioneer at Dumbleton	27/03/2017 21:52	NA	NA	14.94	PRD	FALSE
Pioneer at Dumbleton	27/03/2017 22:02	NA	NA	14.96	PRD	FALSE
Pioneer at Dumbleton	27/03/2017 22:22	NA	NA	14.99	PRD	FALSE
Pioneer at Dumbleton	27/03/2017 22:32	NA	NA	15.02	PRD	FALSE
Pioneer at Dumbleton	27/03/2017 22:42	108.39	61.29	15.05	PRD	FALSE
Pioneer at Dumbleton	27/03/2017 22:52	NA	NA	15.08	PRD	FALSE
Pioneer at Dumbleton	27/03/2017 23:02	NA	NA	15.12	PRD	FALSE
Pioneer at Dumbleton	27/03/2017 23:12	NA	NA	15.17	PRD	FALSE
Pioneer at Dumbleton	27/03/2017 23:32	NA	NA	15.23	PRD	FALSE
Pioneer at Dumbleton	27/03/2017 23:42	120.68	51.39	15.27	PRD	FALSE
Pioneer at Dumbleton	28/03/2017 0:02	NA	NA	15.33	PRD	FALSE
Pioneer at Dumbleton	28/03/2017 0:12	NA	NA	15.41	PRD	FALSE
Pioneer at Dumbleton	28/03/2017 0:22	NA	NA	15.45	PRD	FALSE
Pioneer at Dumbleton	28/03/2017 0:32	NA	NA	15.5	PRD	FALSE
Pioneer at Dumbleton	28/03/2017 0:52	124.45	61.13	15.56	PRD	FALSE
Pioneer at Dumbleton	28/03/2017 1:02	NA	NA	15.58	PRD	FALSE
Pioneer at Dumbleton	28/03/2017 1:12	NA	NA	15.62	PRD	FALSE
Pioneer at Dumbleton	28/03/2017 1:22	NA	NA	15.65	PRD	FALSE
Pioneer at Dumbleton	28/03/2017 1:42	NA	NA	15.7	PRD	FALSE
Pioneer at Dumbleton	28/03/2017 1:52	104.52	95.75	NA	PRD	FALSE
Pioneer at Dumbleton	28/03/2017 2:02	NA	NA	15.75	PRD	FALSE
Pioneer at Dumbleton	28/03/2017 2:22	NA	NA	15.78	PRD	FALSE
Pioneer at Dumbleton	28/03/2017 2:42	NA	NA	15.81	PRD	FALSE
Pioneer at Dumbleton	28/03/2017 2:52	117.4	87.97	NA	PRD	FALSE
Pioneer at Dumbleton	28/03/2017 3:02	NA	NA	15.84	PRD	FALSE
Pioneer at Dumbleton	28/03/2017 3:22	NA	NA	15.87	PRD	FALSE
Pioneer at Dumbleton	28/03/2017 3:52	NA	NA	15.9	PRD	FALSE
Pioneer at Dumbleton	28/03/2017 4:02	126.75	86.48	15.94	PRD	FALSE
Pioneer at Dumbleton	28/03/2017 4:32	NA	NA	15.97	PRD	FALSE
Pioneer at Dumbleton	28/03/2017 5:02	126.86	126.17	15.96	PRD	FALSE
Pioneer at Dumbleton	28/03/2017 5:22	NA	NA	15.93	PRD	FALSE
Pioneer at Dumbleton	28/03/2017 5:52	NA	NA	15.89	PRD	FALSE
Pioneer at Dumbleton	28/03/2017 6:02	107.44	151.16	15.88	PRD	FALSE
Pioneer at Dumbleton	28/03/2017 6:42	NA	NA	15.85	PRD	FALSE
Pioneer at Dumbleton	28/03/2017 7:02	84.36	193.23	15.84	PRD	FALSE
Pioneer at Dumbleton	28/03/2017 7:32	NA	NA	15.81	PRD	FALSE
Pioneer at Dumbleton	28/03/2017 8:02	74.13	228.11	15.79	PRD	FALSE
Pioneer at Dumbleton	28/03/2017 8:32	NA	NA	15.76	PRD	FALSE
Pioneer at Dumbleton	28/03/2017 9:02	68.25	231.97	15.74	PRD	FALSE
Pioneer at Dumbleton	28/03/2017 9:22	NA	NA	15.71	PRD	FALSE
Pioneer at Dumbleton	28/03/2017 10:02	61.86	224.57	15.69	PRD	FALSE
Pioneer at Dumbleton	28/03/2017 10:42	NA	NA	15.62	PRD	FALSE
Pioneer at Dumbleton	28/03/2017 10:52	NA	NA	15.71	PRD	FALSE
Pioneer at Dumbleton	28/03/2017 11:02	56.69	295.87	15.78	PRD	FALSE
Pioneer at Dumbleton	28/03/2017 12:02	55.73	300.74	15.78	PRD	FALSE
Pioneer at Dumbleton	28/03/2017 13:02	55.18	322.74	15.77	PRD	FALSE
Pioneer at Dumbleton	28/03/2017 14:02	54.41	503.09	15.77	PRD	FALSE
Pioneer at Dumbleton	28/03/2017 15:02	NA	NA	15.74	PRD	FALSE
Pioneer at Dumbleton	28/03/2017 15:32	NA	NA	15.71	PRD	FALSE
Pioneer at Dumbleton	28/03/2017 16:02	NA	NA	15.7	PRD	FALSE
Pioneer at Dumbleton	28/03/2017 16:42	NA	NA	15.67	PRD	FALSE
Pioneer at Dumbleton	28/03/2017 17:02	NA	NA	15.67	PRD	FALSE
Pioneer at Dumbleton	28/03/2017 18:02	NA	NA	15.66	PRD	FALSE
Pioneer at Dumbleton	28/03/2017 19:02	NA	NA	15.71	PRD	FALSE
Pioneer at Dumbleton	28/03/2017 20:02	NA	NA	15.71	PRD	FALSE
Pioneer at Dumbleton	28/03/2017 20:52	NA	NA	15.74	PRD	FALSE
Pioneer at Dumbleton	28/03/2017 21:02	NA	NA	15.74	PRD	FALSE
Pioneer at Dumbleton	28/03/2017 22:02	NA	NA	15.73	PRD	FALSE
Pioneer at Dumbleton	28/03/2017 23:02	NA	NA	15.72	PRD	FALSE
Pioneer at Dumbleton	29/03/2017 0:02	NA	NA	15.73	PRD	FALSE
Pioneer at Dumbleton	29/03/2017 1:02	NA	NA	15.65	PRD	FALSE
Pioneer at Dumbleton	29/03/2017 2:02	NA	NA	15.65	PRD	FALSE
Pioneer at Dumbleton	29/03/2017 2:22	NA	NA	15.73	PRD	FALSE
Pioneer at Dumbleton	29/03/2017 3:02	NA	NA	15.72	PRD	FALSE
Pioneer at Dumbleton	29/03/2017 3:42	NA	NA	15.69	PRD	FALSE
Pioneer at Dumbleton	29/03/2017 4:02	NA	NA	15.7	PRD	FALSE
Pioneer at Dumbleton	29/03/2017 5:02	NA	NA	15.7	PRD	FALSE
Pioneer at Dumbleton	29/03/2017 5:22	NA	NA	15.61	PRD	FALSE
Pioneer at Dumbleton	29/03/2017 5:32	NA	NA	15.88	PRD	FALSE
Pioneer at Dumbleton	29/03/2017 5:42	NA	NA	15.95	PRD	FALSE
Pioneer at Dumbleton	29/03/2017 6:02	NA	NA	15.96	PRD	FALSE
Pioneer at Dumbleton	29/03/2017 6:12	NA	NA	15.91	PRD	FALSE
Pioneer at Dumbleton	29/03/2017 6:32	NA	NA	15.8	PRD	FALSE
Pioneer at Dumbleton	29/03/2017 6:42	NA	NA	15.99	PRD	FALSE
Pioneer at Dumbleton	29/03/2017 7:02	NA	NA	15.99	PRD	FALSE
Pioneer at Dumbleton	29/03/2017 7:32	NA	NA	15.93	PRD	FALSE
Pioneer at Dumbleton	29/03/2017 7:42	NA	NA	15.9	PRD	FALSE
Pioneer at Dumbleton	29/03/2017 7:52	NA	NA	15.87	PRD	FALSE
Pioneer at Dumbleton	29/03/2017 8:02	NA	NA	15.84	PRD	FALSE
Pioneer at Dumbleton	29/03/2017 8:12	NA	NA	16.23	PRD	FALSE
Pioneer at Dumbleton	29/03/2017 8:22	NA	NA	16.39	PRD	FALSE
Pioneer at Dumbleton	29/03/2017 8:42	NA	NA	16.31	PRD	FALSE
Pioneer at Dumbleton	29/03/2017 9:02	NA	NA	16.24	PRD	FALSE
Pioneer at Dumbleton	29/03/2017 9:12	NA	NA	16.19	PRD	FALSE
Pioneer at Dumbleton	29/03/2017 9:22	NA	NA	16.23	PRD	FALSE
Pioneer at Dumbleton	29/03/2017 9:42	NA	NA	16.08	PRD	FALSE
Pioneer at Dumbleton	29/03/2017 9:52	NA	NA	16.52	PRD	FALSE
Pioneer at Dumbleton	29/03/2017 10:02	NA	NA	16.42	PRD	FALSE
Pioneer at Dumbleton	29/03/2017 10:22	NA	NA	16.3	PRD	FALSE
Pioneer at Dumbleton	29/03/2017 10:32	NA	NA	16.23	PRD	FALSE
Pioneer at Dumbleton	29/03/2017 10:42	NA	NA	16.16	PRD	FALSE
Pioneer at Dumbleton	29/03/2017 10:52	NA	NA	16.22	PRD	FALSE
Pioneer at Dumbleton	29/03/2017 11:02	NA	NA	16.31	PRD	FALSE
Pioneer at Dumbleton	29/03/2017 11:12	NA	NA	16.4	PRD	FALSE
Pioneer at Dumbleton	29/03/2017 11:22	NA	NA	16.29	PRD	FALSE
Pioneer at Dumbleton	29/03/2017 11:32	NA	NA	16.36	PRD	FALSE
Pioneer at Dumbleton	29/03/2017 11:42	NA	NA	16.16	PRD	FALSE
Pioneer at Dumbleton	29/03/2017 12:02	NA	NA	16.27	PRD	FALSE
Pioneer at Dumbleton	29/03/2017 12:22	NA	NA	16.54	PRD	FALSE
Pioneer at Dumbleton	29/03/2017 12:32	NA	NA	16.42	PRD	FALSE
Pioneer at Dumbleton	29/03/2017 12:52	NA	NA	16.32	PRD	FALSE
Pioneer at Dumbleton	29/03/2017 13:02	NA	NA	16.58	PRD	FALSE
Pioneer at Dumbleton	29/03/2017 13:12	NA	NA	16.46	PRD	FALSE
Pioneer at Dumbleton	29/03/2017 13:32	NA	NA	16.34	PRD	FALSE
Pioneer at Dumbleton	29/03/2017 13:42	NA	NA	16.43	PRD	FALSE
Pioneer at Dumbleton	29/03/2017 13:52	NA	NA	16.29	PRD	FALSE
Pioneer at Dumbleton	29/03/2017 14:02	NA	NA	16.36	PRD	FALSE
Pioneer at Dumbleton	29/03/2017 14:22	NA	NA	16.25	PRD	FALSE
Pioneer at Dumbleton	29/03/2017 14:32	NA	NA	16.33	PRD	FALSE
Pioneer at Dumbleton	29/03/2017 14:42	NA	NA	16.21	PRD	FALSE
Pioneer at Dumbleton	29/03/2017 14:52	NA	NA	16.29	PRD	FALSE
Pioneer at Dumbleton	29/03/2017 15:02	NA	NA	16.31	PRD	FALSE
Pioneer at Dumbleton	29/03/2017 15:12	NA	NA	16.39	PRD	FALSE
Pioneer at Dumbleton	29/03/2017 15:22	NA	NA	16.26	PRD	FALSE
Pioneer at Dumbleton	29/03/2017 15:32	NA	NA	16.33	PRD	FALSE
Pioneer at Dumbleton	29/03/2017 15:52	NA	NA	16.22	PRD	FALSE
Pioneer at Dumbleton	29/03/2017 16:02	NA	NA	16.28	PRD	FALSE
Pioneer at Dumbleton	29/03/2017 16:12	NA	NA	16.35	PRD	FALSE
Pioneer at Dumbleton	29/03/2017 16:22	NA	NA	16.38	PRD	FALSE
Pioneer at Dumbleton	29/03/2017 16:32	NA	NA	16.25	PRD	FALSE
Pioneer at Dumbleton	29/03/2017 16:42	NA	NA	16.31	PRD	FALSE
Pioneer at Dumbleton	29/03/2017 16:52	NA	NA	16.36	PRD	FALSE
Pioneer at Dumbleton	29/03/2017 17:02	NA	NA	16.25	PRD	FALSE
Pioneer at Dumbleton	29/03/2017 17:12	NA	NA	16.28	PRD	FALSE
Pioneer at Dumbleton	29/03/2017 17:22	NA	NA	16.16	PRD	FALSE
Pioneer at Dumbleton	29/03/2017 17:32	NA	NA	16.11	PRD	FALSE
Pioneer at Dumbleton	29/03/2017 17:42	NA	NA	16.14	PRD	FALSE
Pioneer at Dumbleton	29/03/2017 17:52	NA	NA	16.02	PRD	FALSE
Pioneer at Dumbleton	29/03/2017 18:02	NA	NA	16.02	PRD	FALSE
Pioneer at Dumbleton	29/03/2017 18:12	NA	NA	15.87	PRD	FALSE
Pioneer at Dumbleton	29/03/2017 18:22	NA	NA	15.91	PRD	FALSE
Pioneer at Dumbleton	29/03/2017 18:32	NA	NA	15.99	PRD	FALSE
Pioneer at Dumbleton	29/03/2017 18:42	NA	NA	15.84	PRD	FALSE
Pioneer at Dumbleton	29/03/2017 18:52	NA	NA	15.81	PRD	FALSE
Pioneer at Dumbleton	29/03/2017 19:02	NA	NA	15.8	PRD	FALSE
Pioneer at Dumbleton	29/03/2017 19:12	NA	NA	15.77	PRD	FALSE
Pioneer at Dumbleton	29/03/2017 19:52	NA	NA	15.73	PRD	FALSE
Pioneer at Dumbleton	29/03/2017 20:02	NA	NA	15.73	PRD	FALSE
Pioneer at Dumbleton	29/03/2017 20:32	NA	NA	15.7	PRD	FALSE
Pioneer at Dumbleton	29/03/2017 20:52	NA	NA	15.67	PRD	FALSE
Pioneer at Dumbleton	29/03/2017 21:02	NA	NA	15.97	PRD	FALSE
Pioneer at Dumbleton	29/03/2017 21:12	NA	NA	16.1	PRD	FALSE
Pioneer at Dumbleton	29/03/2017 21:22	NA	NA	16.16	PRD	FALSE
Pioneer at Dumbleton	29/03/2017 21:32	NA	NA	16.07	PRD	FALSE
Pioneer at Dumbleton	29/03/2017 21:42	NA	NA	16.04	PRD	FALSE
Pioneer at Dumbleton	29/03/2017 21:52	NA	NA	15.97	PRD	FALSE
Pioneer at Dumbleton	29/03/2017 22:02	NA	NA	15.93	PRD	FALSE
Pioneer at Dumbleton	29/03/2017 22:12	NA	NA	15.88	PRD	FALSE
Pioneer at Dumbleton	29/03/2017 22:22	NA	NA	15.83	PRD	FALSE
Pioneer at Dumbleton	29/03/2017 22:32	NA	NA	15.8	PRD	FALSE
Pioneer at Dumbleton	29/03/2017 22:42	NA	NA	15.77	PRD	FALSE
Pioneer at Dumbleton	29/03/2017 22:52	NA	NA	15.74	PRD	FALSE
Pioneer at Dumbleton	29/03/2017 23:02	NA	NA	15.71	PRD	FALSE
Pioneer at Dumbleton	29/03/2017 23:12	NA	NA	15.68	PRD	FALSE
Pioneer at Dumbleton	29/03/2017 23:32	NA	NA	16.09	PRD	FALSE
Pioneer at Dumbleton	29/03/2017 23:42	NA	NA	16.24	PRD	FALSE
Pioneer at Dumbleton	30/03/2017 0:02	NA	NA	16.14	PRD	FALSE
Pioneer at Dumbleton	30/03/2017 0:22	NA	NA	16	PRD	FALSE
Pioneer at Dumbleton	30/03/2017 0:32	NA	NA	15.95	PRD	FALSE
Pioneer at Dumbleton	30/03/2017 0:42	NA	NA	15.86	PRD	FALSE
Pioneer at Dumbleton	30/03/2017 0:52	NA	NA	15.92	PRD	FALSE
Pioneer at Dumbleton	30/03/2017 1:02	NA	NA	15.73	PRD	FALSE
Pioneer at Dumbleton	30/03/2017 1:12	NA	NA	15.68	PRD	FALSE
Pioneer at Dumbleton	30/03/2017 1:22	NA	NA	15.61	PRD	FALSE
Pioneer at Dumbleton	30/03/2017 1:32	NA	NA	15.68	PRD	FALSE
Pioneer at Dumbleton	30/03/2017 1:52	NA	NA	15.64	PRD	FALSE
Pioneer at Dumbleton	30/03/2017 2:02	NA	NA	15.6	PRD	FALSE
Pioneer at Dumbleton	30/03/2017 2:22	NA	NA	15.56	PRD	FALSE
Pioneer at Dumbleton	30/03/2017 2:32	NA	NA	15.51	PRD	FALSE
Pioneer at Dumbleton	30/03/2017 2:52	NA	NA	15.47	PRD	FALSE
Pioneer at Dumbleton	30/03/2017 3:02	NA	NA	15.42	PRD	FALSE
Pioneer at Dumbleton	30/03/2017 3:32	NA	NA	15.39	PRD	FALSE
Pioneer at Dumbleton	30/03/2017 3:52	NA	NA	15.36	PRD	FALSE
Pioneer at Dumbleton	30/03/2017 4:02	NA	NA	15.36	PRD	FALSE
Pioneer at Dumbleton	30/03/2017 5:02	NA	NA	15.3	PRD	FALSE
Pioneer at Dumbleton	30/03/2017 5:12	NA	NA	15.39	PRD	FALSE
Pioneer at Dumbleton	30/03/2017 5:22	NA	NA	15.48	PRD	FALSE
Pioneer at Dumbleton	30/03/2017 6:02	NA	NA	15.5	PRD	FALSE
Pioneer at Dumbleton	30/03/2017 6:12	NA	NA	15.45	PRD	FALSE
Pioneer at Dumbleton	30/03/2017 6:32	NA	NA	15.5	PRD	FALSE
Pioneer at Dumbleton	30/03/2017 6:42	NA	NA	15.4	PRD	FALSE
Pioneer at Dumbleton	30/03/2017 6:52	NA	NA	15.51	PRD	FALSE
Pioneer at Dumbleton	30/03/2017 7:02	NA	NA	15.53	PRD	FALSE
Pioneer at Dumbleton	30/03/2017 7:32	NA	NA	15.47	PRD	FALSE
Pioneer at Dumbleton	30/03/2017 7:42	NA	NA	15.55	PRD	FALSE
Pioneer at Dumbleton	30/03/2017 7:52	NA	NA	15.58	PRD	FALSE
Pioneer at Dumbleton	30/03/2017 8:02	NA	NA	15.59	PRD	FALSE
Pioneer at Dumbleton	30/03/2017 8:52	NA	NA	15.51	PRD	FALSE
Pioneer at Dumbleton	30/03/2017 9:02	NA	NA	15.58	PRD	FALSE
Pioneer at Dumbleton	30/03/2017 9:12	NA	NA	15.61	PRD	FALSE
Pioneer at Dumbleton	30/03/2017 10:02	NA	NA	15.57	PRD	FALSE
Pioneer at Dumbleton	30/03/2017 10:12	NA	NA	15.6	PRD	FALSE
Pioneer at Dumbleton	30/03/2017 10:42	NA	NA	15.54	PRD	FALSE
Pioneer at Dumbleton	30/03/2017 10:52	NA	NA	15.61	PRD	FALSE
Pioneer at Dumbleton	30/03/2017 11:02	NA	NA	15.64	PRD	FALSE
Pioneer at Dumbleton	30/03/2017 11:32	NA	NA	15.6	PRD	FALSE
Pioneer at Dumbleton	30/03/2017 11:42	NA	NA	15.65	PRD	FALSE
Pioneer at Dumbleton	30/03/2017 11:52	NA	NA	15.7	PRD	FALSE
Pioneer at Dumbleton	30/03/2017 12:02	NA	NA	15.7	PRD	FALSE
Pioneer at Dumbleton	30/03/2017 12:32	NA	NA	15.65	PRD	FALSE
Pioneer at Dumbleton	30/03/2017 13:02	NA	NA	15.67	PRD	FALSE
Pioneer at Dumbleton	30/03/2017 13:12	NA	NA	15.61	PRD	FALSE
Pioneer at Dumbleton	30/03/2017 13:22	NA	NA	15.67	PRD	FALSE
Pioneer at Dumbleton	30/03/2017 13:42	NA	NA	15.7	PRD	FALSE
Pioneer at Dumbleton	30/03/2017 14:02	NA	NA	15.71	PRD	FALSE
Pioneer at Dumbleton	30/03/2017 14:12	NA	NA	15.64	PRD	FALSE
Pioneer at Dumbleton	30/03/2017 14:22	NA	NA	15.71	PRD	FALSE
Pioneer at Dumbleton	30/03/2017 14:32	NA	NA	15.76	PRD	FALSE
Pioneer at Dumbleton	30/03/2017 15:02	NA	NA	15.75	PRD	FALSE
Pioneer at Dumbleton	30/03/2017 15:12	NA	NA	15.67	PRD	FALSE
Pioneer at Dumbleton	30/03/2017 15:22	NA	NA	15.75	PRD	FALSE
Pioneer at Dumbleton	30/03/2017 16:02	NA	NA	15.76	PRD	FALSE
Pioneer at Dumbleton	30/03/2017 16:12	NA	NA	15.7	PRD	FALSE
Pioneer at Dumbleton	30/03/2017 16:22	NA	NA	15.79	PRD	FALSE
Pioneer at Dumbleton	30/03/2017 17:02	NA	NA	15.74	PRD	FALSE
Pioneer at Dumbleton	30/03/2017 17:12	NA	NA	15.66	PRD	FALSE
Pioneer at Dumbleton	30/03/2017 17:22	NA	NA	15.75	PRD	FALSE
Pioneer at Dumbleton	30/03/2017 18:02	NA	NA	15.72	PRD	FALSE
Pioneer at Dumbleton	30/03/2017 18:22	NA	NA	15.68	PRD	FALSE
Pioneer at Dumbleton	30/03/2017 18:32	NA	NA	15.59	PRD	FALSE
Pioneer at Dumbleton	30/03/2017 18:42	NA	NA	15.69	PRD	FALSE
Pioneer at Dumbleton	30/03/2017 19:02	NA	NA	15.7	PRD	FALSE
Pioneer at Dumbleton	30/03/2017 19:12	NA	NA	15.67	PRD	FALSE
Pioneer at Dumbleton	30/03/2017 19:32	NA	NA	15.64	PRD	FALSE
Pioneer at Dumbleton	30/03/2017 20:02	NA	NA	15.61	PRD	FALSE
Pioneer at Dumbleton	30/03/2017 20:52	NA	NA	15.5	PRD	FALSE
Pioneer at Dumbleton	30/03/2017 21:02	NA	NA	15.58	PRD	FALSE
Pioneer at Dumbleton	30/03/2017 21:12	NA	NA	15.55	PRD	FALSE
Pioneer at Dumbleton	30/03/2017 21:32	NA	NA	15.46	PRD	FALSE
Pioneer at Dumbleton	30/03/2017 21:42	NA	NA	15.51	PRD	FALSE
Pioneer at Dumbleton	30/03/2017 22:02	NA	NA	15.49	PRD	FALSE
Pioneer at Dumbleton	30/03/2017 22:32	NA	NA	15.45	PRD	FALSE
Pioneer at Dumbleton	30/03/2017 23:02	NA	NA	15.44	PRD	FALSE
Pioneer at Dumbleton	31/03/2017 0:02	NA	NA	15.45	PRD	FALSE
Pioneer at Dumbleton	31/03/2017 0:12	NA	NA	15.4	PRD	FALSE
Pioneer at Dumbleton	31/03/2017 1:02	NA	NA	15.42	PRD	FALSE
Pioneer at Dumbleton	31/03/2017 1:12	NA	NA	15.32	PRD	FALSE
Pioneer at Dumbleton	31/03/2017 1:42	NA	NA	15.35	PRD	FALSE
Pioneer at Dumbleton	31/03/2017 2:02	NA	NA	15.37	PRD	FALSE
Pioneer at Dumbleton	31/03/2017 2:12	NA	NA	15.28	PRD	FALSE
Pioneer at Dumbleton	31/03/2017 2:32	NA	NA	15.31	PRD	FALSE
Pioneer at Dumbleton	31/03/2017 3:02	NA	NA	15.33	PRD	FALSE
Pioneer at Dumbleton	31/03/2017 3:22	NA	NA	15.23	PRD	FALSE
Pioneer at Dumbleton	31/03/2017 3:42	NA	NA	15.27	PRD	FALSE
Pioneer at Dumbleton	31/03/2017 4:02	NA	NA	15.3	PRD	FALSE
Pioneer at Dumbleton	31/03/2017 4:12	NA	NA	15.23	PRD	FALSE
Pioneer at Dumbleton	31/03/2017 4:32	NA	NA	15.26	PRD	FALSE
Pioneer at Dumbleton	31/03/2017 4:52	NA	NA	15.29	PRD	FALSE
Pioneer at Dumbleton	31/03/2017 5:02	NA	NA	15.2	PRD	FALSE
Pioneer at Dumbleton	31/03/2017 5:12	NA	NA	15.23	PRD	FALSE
Pioneer at Dumbleton	31/03/2017 5:22	NA	NA	15.26	PRD	FALSE
Pioneer at Dumbleton	31/03/2017 5:32	NA	NA	15.19	PRD	FALSE
Pioneer at Dumbleton	31/03/2017 5:52	NA	NA	15.23	PRD	FALSE
Pioneer at Dumbleton	31/03/2017 6:02	NA	NA	15.24	PRD	FALSE
Pioneer at Dumbleton	31/03/2017 6:12	NA	NA	15.16	PRD	FALSE
Pioneer at Dumbleton	31/03/2017 6:32	NA	NA	15.2	PRD	FALSE
Pioneer at Dumbleton	31/03/2017 6:52	NA	NA	15.14	PRD	FALSE
Pioneer at Dumbleton	31/03/2017 7:02	NA	NA	15.16	PRD	FALSE
Pioneer at Dumbleton	31/03/2017 7:12	NA	NA	15.19	PRD	FALSE
Pioneer at Dumbleton	31/03/2017 7:42	NA	NA	15.14	PRD	FALSE
Pioneer at Dumbleton	31/03/2017 8:02	NA	NA	15.17	PRD	FALSE
Pioneer at Dumbleton	31/03/2017 8:12	NA	NA	15.22	PRD	FALSE
Pioneer at Dumbleton	31/03/2017 8:22	NA	NA	15.19	PRD	FALSE
Pioneer at Dumbleton	31/03/2017 8:32	NA	NA	15.11	PRD	FALSE
Pioneer at Dumbleton	31/03/2017 8:42	NA	NA	15.16	PRD	FALSE
Pioneer at Dumbleton	31/03/2017 9:02	NA	NA	15.15	PRD	FALSE
Pioneer at Dumbleton	31/03/2017 9:12	NA	NA	15.19	PRD	FALSE
Pioneer at Dumbleton	31/03/2017 9:22	NA	NA	15.1	PRD	FALSE
Pioneer at Dumbleton	31/03/2017 9:32	NA	NA	15.15	PRD	FALSE
Pioneer at Dumbleton	31/03/2017 9:42	NA	NA	15.18	PRD	FALSE
Pioneer at Dumbleton	31/03/2017 9:52	NA	NA	15.13	PRD	FALSE
Pioneer at Dumbleton	31/03/2017 10:02	NA	NA	15.19	PRD	FALSE
Pioneer at Dumbleton	31/03/2017 10:12	NA	NA	15.14	PRD	FALSE
Pioneer at Dumbleton	31/03/2017 10:32	NA	NA	15.17	PRD	FALSE
Pioneer at Dumbleton	31/03/2017 10:42	NA	NA	15.11	PRD	FALSE
Pioneer at Dumbleton	31/03/2017 11:02	NA	NA	15.15	PRD	FALSE
Pioneer at Dumbleton	31/03/2017 11:22	NA	NA	15.09	PRD	FALSE
Pioneer at Dumbleton	31/03/2017 11:52	NA	NA	15.15	PRD	FALSE
Pioneer at Dumbleton	31/03/2017 12:02	NA	NA	15.1	PRD	FALSE
Pioneer at Dumbleton	31/03/2017 12:12	NA	NA	15.07	PRD	FALSE
Pioneer at Dumbleton	31/03/2017 12:22	NA	NA	15.12	PRD	FALSE
Pioneer at Dumbleton	31/03/2017 12:52	NA	NA	15.07	PRD	FALSE
Pioneer at Dumbleton	31/03/2017 13:02	NA	NA	15.06	PRD	FALSE
Pioneer at Dumbleton	31/03/2017 13:12	NA	NA	15.12	PRD	FALSE
Pioneer at Dumbleton	31/03/2017 13:22	NA	NA	15.09	PRD	FALSE
Pioneer at Dumbleton	31/03/2017 13:42	NA	NA	15.05	PRD	FALSE
Pioneer at Dumbleton	31/03/2017 14:02	NA	NA	15.11	PRD	FALSE
Pioneer at Dumbleton	31/03/2017 14:12	NA	NA	15.05	PRD	FALSE
Pioneer at Dumbleton	31/03/2017 14:32	NA	NA	15.1	PRD	FALSE
Pioneer at Dumbleton	31/03/2017 14:42	NA	NA	15.03	PRD	FALSE
Pioneer at Dumbleton	31/03/2017 15:02	NA	NA	15.08	PRD	FALSE
Pioneer at Dumbleton	31/03/2017 15:22	NA	NA	15.01	PRD	FALSE
Pioneer at Dumbleton	31/03/2017 15:42	NA	NA	15.07	PRD	FALSE
Pioneer at Dumbleton	31/03/2017 15:52	NA	NA	15	PRD	FALSE
Pioneer at Dumbleton	31/03/2017 16:02	NA	NA	15	PRD	FALSE
Pioneer at Dumbleton	31/03/2017 16:12	NA	NA	15.05	PRD	FALSE
Pioneer at Dumbleton	31/03/2017 16:22	NA	NA	14.99	PRD	FALSE
Pioneer at Dumbleton	31/03/2017 17:02	NA	NA	15.02	PRD	FALSE
Pioneer at Dumbleton	31/03/2017 17:22	NA	NA	14.96	PRD	FALSE
Pioneer at Dumbleton	31/03/2017 17:42	NA	NA	15.02	PRD	FALSE
Pioneer at Dumbleton	31/03/2017 18:02	NA	NA	14.96	PRD	FALSE
Pioneer at Dumbleton	31/03/2017 18:32	NA	NA	15.03	PRD	FALSE
Pioneer at Dumbleton	31/03/2017 18:42	NA	NA	14.94	PRD	FALSE
Pioneer at Dumbleton	31/03/2017 19:02	NA	NA	15	PRD	FALSE
Pioneer at Dumbleton	31/03/2017 19:12	NA	NA	14.95	PRD	FALSE
Pioneer at Dumbleton	31/03/2017 19:22	NA	NA	15.01	PRD	FALSE
Pioneer at Dumbleton	31/03/2017 19:32	NA	NA	14.93	PRD	FALSE
Pioneer at Dumbleton	31/03/2017 19:52	NA	NA	15	PRD	FALSE
Pioneer at Dumbleton	31/03/2017 20:02	NA	NA	14.95	PRD	FALSE
Pioneer at Dumbleton	31/03/2017 20:22	NA	NA	14.99	PRD	FALSE
Pioneer at Dumbleton	31/03/2017 20:32	NA	NA	14.92	PRD	FALSE
Pioneer at Dumbleton	31/03/2017 20:52	NA	NA	14.98	PRD	FALSE
Pioneer at Dumbleton	31/03/2017 21:02	NA	NA	14.92	PRD	FALSE
Pioneer at Dumbleton	31/03/2017 21:22	NA	NA	14.97	PRD	FALSE
Pioneer at Dumbleton	31/03/2017 21:32	NA	NA	14.91	PRD	FALSE
Pioneer at Dumbleton	31/03/2017 22:02	NA	NA	14.95	PRD	FALSE
Pioneer at Dumbleton	31/03/2017 22:12	NA	NA	14.89	PRD	FALSE
Pioneer at Dumbleton	31/03/2017 22:32	NA	NA	14.96	PRD	FALSE
Pioneer at Dumbleton	31/03/2017 22:42	NA	NA	14.89	PRD	FALSE
Pioneer at Dumbleton	31/03/2017 23:02	NA	NA	14.96	PRD	FALSE
Pioneer at Dumbleton	31/03/2017 23:12	NA	NA	14.89	PRD	FALSE
Pioneer at Dumbleton	31/03/2017 23:32	NA	NA	14.94	PRD	FALSE
Pioneer at Dumbleton	31/03/2017 23:42	NA	NA	14.87	PRD	FALSE
Pioneer at Dumbleton	1/04/2017 0:02	NA	NA	14.94	PRD	FALSE
Pioneer at Dumbleton	1/04/2017 0:12	NA	NA	14.87	PRD	FALSE
Pioneer at Dumbleton	1/04/2017 0:32	NA	NA	14.95	PRD	FALSE
Pioneer at Dumbleton	1/04/2017 0:42	NA	NA	14.86	PRD	FALSE
Pioneer at Dumbleton	1/04/2017 1:02	NA	NA	14.86	PRD	FALSE
Pioneer at Dumbleton	1/04/2017 1:42	NA	NA	14.91	PRD	FALSE
Pioneer at Dumbleton	1/04/2017 1:52	NA	NA	14.84	PRD	FALSE
Pioneer at Dumbleton	1/04/2017 2:02	NA	NA	14.84	PRD	FALSE
Pioneer at Dumbleton	1/04/2017 2:12	NA	NA	14.91	PRD	FALSE
Pioneer at Dumbleton	1/04/2017 2:22	NA	NA	14.85	PRD	FALSE
Pioneer at Dumbleton	1/04/2017 2:42	NA	NA	14.89	PRD	FALSE
Pioneer at Dumbleton	1/04/2017 2:52	NA	NA	14.83	PRD	FALSE
Pioneer at Dumbleton	1/04/2017 3:02	NA	NA	14.83	PRD	FALSE
Pioneer at Dumbleton	1/04/2017 3:22	NA	NA	14.8	PRD	FALSE
Pioneer at Dumbleton	1/04/2017 4:02	NA	NA	14.78	PRD	FALSE
Pioneer at Dumbleton	1/04/2017 4:22	NA	NA	14.85	PRD	FALSE
Pioneer at Dumbleton	1/04/2017 4:32	NA	NA	14.8	PRD	FALSE
Pioneer at Dumbleton	1/04/2017 5:02	NA	NA	14.78	PRD	FALSE
Pioneer at Dumbleton	1/04/2017 5:32	NA	NA	14.85	PRD	FALSE
Pioneer at Dumbleton	1/04/2017 5:42	NA	NA	14.82	PRD	FALSE
Pioneer at Dumbleton	1/04/2017 6:02	NA	NA	14.78	PRD	FALSE
Pioneer at Dumbleton	1/04/2017 6:42	NA	NA	14.85	PRD	FALSE
Pioneer at Dumbleton	1/04/2017 6:52	NA	NA	14.8	PRD	FALSE
Pioneer at Dumbleton	1/04/2017 7:02	NA	NA	14.79	PRD	FALSE
Pioneer at Dumbleton	1/04/2017 7:32	NA	NA	14.82	PRD	FALSE
Pioneer at Dumbleton	1/04/2017 7:52	NA	NA	14.78	PRD	FALSE
Pioneer at Dumbleton	1/04/2017 8:02	NA	NA	14.77	PRD	FALSE
Pioneer at Dumbleton	1/04/2017 8:22	NA	NA	14.8	PRD	FALSE
Pioneer at Dumbleton	1/04/2017 8:42	NA	NA	14.77	PRD	FALSE
Pioneer at Dumbleton	1/04/2017 9:02	NA	NA	14.78	PRD	FALSE
Pioneer at Dumbleton	1/04/2017 9:22	NA	NA	14.81	PRD	FALSE
Pioneer at Dumbleton	1/04/2017 9:32	NA	NA	14.76	PRD	FALSE
Pioneer at Dumbleton	1/04/2017 9:42	NA	NA	14.79	PRD	FALSE
Pioneer at Dumbleton	1/04/2017 10:02	NA	NA	14.79	PRD	FALSE
Pioneer at Dumbleton	1/04/2017 10:42	NA	NA	14.75	PRD	FALSE
Pioneer at Dumbleton	1/04/2017 10:52	NA	NA	14.78	PRD	FALSE
Pioneer at Dumbleton	1/04/2017 11:02	NA	NA	14.8	PRD	FALSE
Pioneer at Dumbleton	1/04/2017 11:12	NA	NA	14.75	PRD	FALSE
Pioneer at Dumbleton	1/04/2017 11:22	NA	NA	14.78	PRD	FALSE
Pioneer at Dumbleton	1/04/2017 11:42	NA	NA	14.75	PRD	FALSE
Pioneer at Dumbleton	1/04/2017 11:52	NA	NA	14.78	PRD	FALSE
Pioneer at Dumbleton	1/04/2017 12:02	NA	NA	14.8	PRD	FALSE
Pioneer at Dumbleton	1/04/2017 12:12	NA	NA	14.75	PRD	FALSE
Pioneer at Dumbleton	1/04/2017 12:32	NA	NA	14.78	PRD	FALSE
Pioneer at Dumbleton	1/04/2017 13:02	NA	NA	14.77	PRD	FALSE
Pioneer at Dumbleton	1/04/2017 13:22	NA	NA	14.8	PRD	FALSE
Pioneer at Dumbleton	1/04/2017 14:02	NA	NA	14.8	PRD	FALSE
Pioneer at Dumbleton	1/04/2017 15:02	NA	NA	14.81	PRD	FALSE
Pioneer at Dumbleton	1/04/2017 15:52	NA	NA	14.88	PRD	FALSE
Pioneer at Dumbleton	1/04/2017 16:02	NA	NA	14.82	PRD	FALSE
Pioneer at Dumbleton	1/04/2017 16:52	NA	NA	14.79	PRD	FALSE
Pioneer at Dumbleton	1/04/2017 17:02	NA	NA	14.79	PRD	FALSE
Pioneer at Dumbleton	1/04/2017 18:02	NA	NA	14.76	PRD	FALSE
Pioneer at Dumbleton	1/04/2017 19:02	NA	NA	14.76	PRD	FALSE
Pioneer at Dumbleton	1/04/2017 19:52	NA	NA	14.79	PRD	FALSE
Pioneer at Dumbleton	1/04/2017 20:02	NA	NA	14.79	PRD	FALSE
Pioneer at Dumbleton	1/04/2017 21:02	NA	NA	14.81	PRD	FALSE
Pioneer at Dumbleton	1/04/2017 21:52	NA	NA	14.77	PRD	FALSE
Pioneer at Dumbleton	1/04/2017 22:02	NA	NA	14.76	PRD	FALSE
Pioneer at Dumbleton	1/04/2017 23:02	NA	NA	14.78	PRD	FALSE
Pioneer at Dumbleton	1/04/2017 23:32	NA	NA	14.81	PRD	FALSE
Pioneer at Dumbleton	1/04/2017 23:52	NA	NA	14.78	PRD	FALSE
Pioneer at Dumbleton	2/04/2017 0:02	NA	NA	14.77	PRD	FALSE
Pioneer at Dumbleton	2/04/2017 0:32	NA	NA	14.74	PRD	FALSE
Pioneer at Dumbleton	2/04/2017 0:52	NA	NA	14.77	PRD	FALSE
Pioneer at Dumbleton	2/04/2017 1:02	NA	NA	14.84	PRD	FALSE
Pioneer at Dumbleton	2/04/2017 1:12	NA	NA	14.78	PRD	FALSE
Pioneer at Dumbleton	2/04/2017 1:42	NA	NA	14.75	PRD	FALSE
Pioneer at Dumbleton	2/04/2017 2:02	NA	NA	14.74	PRD	FALSE
Pioneer at Dumbleton	2/04/2017 2:32	NA	NA	14.77	PRD	FALSE
Pioneer at Dumbleton	2/04/2017 2:52	NA	NA	14.85	PRD	FALSE
Pioneer at Dumbleton	2/04/2017 3:02	NA	NA	14.76	PRD	FALSE
Pioneer at Dumbleton	2/04/2017 4:02	NA	NA	14.79	PRD	FALSE
Pioneer at Dumbleton	2/04/2017 4:12	NA	NA	14.84	PRD	FALSE
Pioneer at Dumbleton	2/04/2017 4:22	NA	NA	14.75	PRD	FALSE
Pioneer at Dumbleton	2/04/2017 5:02	NA	NA	14.75	PRD	FALSE
Pioneer at Dumbleton	2/04/2017 5:22	NA	NA	14.78	PRD	FALSE
Pioneer at Dumbleton	2/04/2017 5:52	NA	NA	14.72	PRD	FALSE
Pioneer at Dumbleton	2/04/2017 6:02	NA	NA	14.73	PRD	FALSE
Pioneer at Dumbleton	2/04/2017 7:02	NA	NA	14.76	PRD	FALSE
Pioneer at Dumbleton	2/04/2017 7:12	NA	NA	14.79	PRD	FALSE
Pioneer at Dumbleton	2/04/2017 7:32	NA	NA	14.73	PRD	FALSE
Pioneer at Dumbleton	2/04/2017 8:02	NA	NA	14.72	PRD	FALSE
Pioneer at Dumbleton	2/04/2017 8:32	NA	NA	14.76	PRD	FALSE
Pioneer at Dumbleton	2/04/2017 8:42	NA	NA	14.79	PRD	FALSE
Pioneer at Dumbleton	2/04/2017 9:02	NA	NA	14.72	PRD	FALSE
Pioneer at Dumbleton	2/04/2017 9:32	NA	NA	14.75	PRD	FALSE
Pioneer at Dumbleton	2/04/2017 9:52	NA	NA	14.78	PRD	FALSE
Pioneer at Dumbleton	2/04/2017 10:02	NA	NA	14.78	PRD	FALSE
Pioneer at Dumbleton	2/04/2017 10:52	NA	NA	14.71	PRD	FALSE
Pioneer at Dumbleton	2/04/2017 11:02	NA	NA	14.75	PRD	FALSE
Pioneer at Dumbleton	2/04/2017 11:52	NA	NA	14.78	PRD	FALSE
Pioneer at Dumbleton	2/04/2017 12:02	NA	NA	14.69	PRD	FALSE
Pioneer at Dumbleton	2/04/2017 13:02	NA	NA	14.72	PRD	FALSE
Pioneer at Dumbleton	2/04/2017 13:22	NA	NA	14.76	PRD	FALSE
Pioneer at Dumbleton	2/04/2017 13:42	NA	NA	14.79	PRD	FALSE
Pioneer at Dumbleton	2/04/2017 14:02	NA	NA	14.68	PRD	FALSE
Pioneer at Dumbleton	2/04/2017 14:22	NA	NA	14.72	PRD	FALSE
Pioneer at Dumbleton	2/04/2017 14:42	NA	NA	14.75	PRD	FALSE
Pioneer at Dumbleton	2/04/2017 15:02	NA	NA	14.76	PRD	FALSE
Pioneer at Dumbleton	2/04/2017 15:42	NA	NA	14.67	PRD	FALSE
Pioneer at Dumbleton	2/04/2017 16:02	NA	NA	14.69	PRD	FALSE
Pioneer at Dumbleton	2/04/2017 17:02	NA	NA	14.72	PRD	FALSE
Pioneer at Dumbleton	2/04/2017 18:02	NA	NA	14.73	PRD	FALSE
Pioneer at Dumbleton	2/04/2017 19:02	NA	NA	14.75	PRD	FALSE
Pioneer at Dumbleton	2/04/2017 20:02	NA	NA	14.75	PRD	FALSE
Pioneer at Dumbleton	2/04/2017 20:22	NA	NA	14.65	PRD	FALSE
Pioneer at Dumbleton	2/04/2017 21:02	NA	NA	14.67	PRD	FALSE
Pioneer at Dumbleton	2/04/2017 21:22	NA	NA	14.7	PRD	FALSE
Pioneer at Dumbleton	2/04/2017 21:52	NA	NA	14.73	PRD	FALSE
Pioneer at Dumbleton	2/04/2017 22:02	NA	NA	14.67	PRD	FALSE
Pioneer at Dumbleton	2/04/2017 22:12	NA	NA	14.64	PRD	FALSE
Pioneer at Dumbleton	2/04/2017 22:42	NA	NA	14.67	PRD	FALSE
Pioneer at Dumbleton	2/04/2017 23:02	NA	NA	14.7	PRD	FALSE
Pioneer at Dumbleton	2/04/2017 23:32	NA	NA	14.63	PRD	FALSE
Pioneer at Dumbleton	3/04/2017 0:02	NA	NA	14.66	PRD	FALSE
Pioneer at Dumbleton	3/04/2017 0:22	NA	NA	14.71	PRD	FALSE
Pioneer at Dumbleton	3/04/2017 0:32	NA	NA	14.63	PRD	FALSE
Pioneer at Dumbleton	3/04/2017 1:02	NA	NA	14.65	PRD	FALSE
Pioneer at Dumbleton	3/04/2017 1:12	NA	NA	14.68	PRD	FALSE
Pioneer at Dumbleton	3/04/2017 1:52	NA	NA	14.62	PRD	FALSE
Pioneer at Dumbleton	3/04/2017 2:02	NA	NA	14.62	PRD	FALSE
Pioneer at Dumbleton	3/04/2017 2:22	NA	NA	14.65	PRD	FALSE
Pioneer at Dumbleton	3/04/2017 2:42	NA	NA	14.69	PRD	FALSE
Pioneer at Dumbleton	3/04/2017 2:52	NA	NA	14.61	PRD	FALSE
Pioneer at Dumbleton	3/04/2017 3:02	NA	NA	14.62	PRD	FALSE
Pioneer at Dumbleton	3/04/2017 3:32	NA	NA	14.67	PRD	FALSE
Pioneer at Dumbleton	3/04/2017 4:02	NA	NA	14.66	PRD	FALSE
Pioneer at Dumbleton	3/04/2017 4:12	NA	NA	14.61	PRD	FALSE
Pioneer at Dumbleton	3/04/2017 4:42	NA	NA	14.64	PRD	FALSE
Pioneer at Dumbleton	3/04/2017 5:02	NA	NA	14.67	PRD	FALSE
Pioneer at Dumbleton	3/04/2017 5:12	NA	NA	14.6	PRD	FALSE
Pioneer at Dumbleton	3/04/2017 5:42	NA	NA	14.63	PRD	FALSE
Pioneer at Dumbleton	3/04/2017 6:02	NA	NA	14.68	PRD	FALSE
Pioneer at Dumbleton	3/04/2017 6:12	NA	NA	14.6	PRD	FALSE
Pioneer at Dumbleton	3/04/2017 6:42	NA	NA	14.63	PRD	FALSE
Pioneer at Dumbleton	3/04/2017 6:52	NA	NA	14.66	PRD	FALSE
Pioneer at Dumbleton	3/04/2017 7:02	NA	NA	14.67	PRD	FALSE
Pioneer at Dumbleton	3/04/2017 7:22	NA	NA	14.6	PRD	FALSE
Pioneer at Dumbleton	3/04/2017 7:52	NA	NA	14.67	PRD	FALSE
Pioneer at Dumbleton	3/04/2017 8:02	NA	NA	14.67	PRD	FALSE
Pioneer at Dumbleton	3/04/2017 8:32	NA	NA	14.59	PRD	FALSE
Pioneer at Dumbleton	3/04/2017 8:52	NA	NA	14.65	PRD	FALSE
Pioneer at Dumbleton	3/04/2017 9:02	NA	NA	14.66	PRD	FALSE
Pioneer at Dumbleton	3/04/2017 9:22	NA	NA	14.59	PRD	FALSE
Pioneer at Dumbleton	3/04/2017 9:52	NA	NA	14.67	PRD	FALSE
Pioneer at Dumbleton	3/04/2017 10:02	NA	NA	14.68	PRD	FALSE
Pioneer at Dumbleton	3/04/2017 10:12	NA	NA	14.59	PRD	FALSE
Pioneer at Dumbleton	3/04/2017 10:32	NA	NA	14.63	PRD	FALSE
Pioneer at Dumbleton	3/04/2017 10:42	NA	NA	14.66	PRD	FALSE
Pioneer at Dumbleton	3/04/2017 11:02	NA	NA	14.59	PRD	FALSE
Pioneer at Dumbleton	3/04/2017 11:22	NA	NA	14.63	PRD	FALSE
Pioneer at Dumbleton	3/04/2017 11:52	NA	NA	14.6	PRD	FALSE
Pioneer at Dumbleton	3/04/2017 12:02	NA	NA	14.6	PRD	FALSE
Pioneer at Dumbleton	3/04/2017 12:22	NA	NA	14.66	PRD	FALSE
Pioneer at Dumbleton	3/04/2017 12:32	NA	NA	14.58	PRD	FALSE
Pioneer at Dumbleton	3/04/2017 12:52	NA	NA	14.61	PRD	FALSE
Pioneer at Dumbleton	3/04/2017 13:02	NA	NA	14.64	PRD	FALSE
Pioneer at Dumbleton	3/04/2017 13:22	NA	NA	14.57	PRD	FALSE
Pioneer at Dumbleton	3/04/2017 13:42	NA	NA	14.62	PRD	FALSE
Pioneer at Dumbleton	3/04/2017 14:02	NA	NA	14.64	PRD	FALSE
Pioneer at Dumbleton	3/04/2017 14:32	NA	NA	14.58	PRD	FALSE
Pioneer at Dumbleton	3/04/2017 15:02	NA	NA	14.61	PRD	FALSE
Pioneer at Dumbleton	3/04/2017 15:32	NA	NA	14.57	PRD	FALSE
Pioneer at Dumbleton	3/04/2017 16:02	NA	NA	14.6	PRD	FALSE
Pioneer at Dumbleton	3/04/2017 16:32	NA	NA	14.63	PRD	FALSE
Pioneer at Dumbleton	3/04/2017 16:52	NA	NA	14.57	PRD	FALSE
Pioneer at Dumbleton	3/04/2017 17:02	NA	NA	14.56	PRD	FALSE
Pioneer at Dumbleton	3/04/2017 17:32	NA	NA	14.59	PRD	FALSE
Pioneer at Dumbleton	3/04/2017 17:52	NA	NA	14.63	PRD	FALSE
Pioneer at Dumbleton	3/04/2017 18:02	NA	NA	14.56	PRD	FALSE
Pioneer at Dumbleton	3/04/2017 18:32	NA	NA	14.6	PRD	FALSE
Pioneer at Dumbleton	3/04/2017 18:52	NA	NA	14.63	PRD	FALSE
Pioneer at Dumbleton	3/04/2017 19:02	NA	NA	14.56	PRD	FALSE
Pioneer at Dumbleton	3/04/2017 19:32	NA	NA	14.61	PRD	FALSE
Pioneer at Dumbleton	3/04/2017 19:52	NA	NA	14.55	PRD	FALSE
Pioneer at Dumbleton	3/04/2017 20:02	NA	NA	14.56	PRD	FALSE
Pioneer at Dumbleton	3/04/2017 20:22	NA	NA	14.59	PRD	FALSE
Pioneer at Dumbleton	3/04/2017 20:32	NA	NA	14.62	PRD	FALSE
Pioneer at Dumbleton	3/04/2017 20:42	NA	NA	14.55	PRD	FALSE
Pioneer at Dumbleton	3/04/2017 21:02	NA	NA	14.58	PRD	FALSE
Pioneer at Dumbleton	3/04/2017 21:22	NA	NA	14.61	PRD	FALSE
Pioneer at Dumbleton	3/04/2017 21:32	NA	NA	14.55	PRD	FALSE
Pioneer at Dumbleton	3/04/2017 21:52	NA	NA	14.58	PRD	FALSE
Pioneer at Dumbleton	3/04/2017 22:02	NA	NA	14.6	PRD	FALSE
Pioneer at Dumbleton	3/04/2017 22:12	NA	NA	14.55	PRD	FALSE
Pioneer at Dumbleton	3/04/2017 22:42	NA	NA	14.6	PRD	FALSE
Pioneer at Dumbleton	3/04/2017 22:52	NA	NA	14.54	PRD	FALSE
Pioneer at Dumbleton	3/04/2017 23:02	NA	NA	14.55	PRD	FALSE
Pioneer at Dumbleton	3/04/2017 23:22	NA	NA	14.6	PRD	FALSE
Pioneer at Dumbleton	3/04/2017 23:32	NA	NA	14.54	PRD	FALSE
Pioneer at Dumbleton	3/04/2017 23:52	NA	NA	14.57	PRD	FALSE
Pioneer at Dumbleton	4/04/2017 0:02	NA	NA	14.6	PRD	FALSE
Pioneer at Dumbleton	4/04/2017 0:12	NA	NA	14.54	PRD	FALSE
Pioneer at Dumbleton	4/04/2017 0:32	NA	NA	14.57	PRD	FALSE
Pioneer at Dumbleton	4/04/2017 0:42	NA	NA	14.6	PRD	FALSE
Pioneer at Dumbleton	4/04/2017 0:52	NA	NA	14.54	PRD	FALSE
Pioneer at Dumbleton	4/04/2017 1:02	NA	NA	14.55	PRD	FALSE
Pioneer at Dumbleton	4/04/2017 1:32	NA	NA	14.59	PRD	FALSE
Pioneer at Dumbleton	4/04/2017 1:42	NA	NA	14.53	PRD	FALSE
Pioneer at Dumbleton	4/04/2017 2:02	NA	NA	14.51	PRD	TRUE
Pioneer at Dumbleton	4/04/2017 2:12	NA	NA	14.56	PRD	FALSE
Pioneer at Dumbleton	4/04/2017 2:22	NA	NA	14.59	PRD	FALSE
Pioneer at Dumbleton	4/04/2017 2:32	NA	NA	14.53	PRD	FALSE
Pioneer at Dumbleton	4/04/2017 2:52	NA	NA	14.56	PRD	FALSE
Pioneer at Dumbleton	4/04/2017 3:02	NA	NA	14.58	PRD	FALSE
Pioneer at Dumbleton	4/04/2017 3:22	NA	NA	14.53	PRD	FALSE
Pioneer at Dumbleton	4/04/2017 3:42	NA	NA	14.56	PRD	FALSE
Pioneer at Dumbleton	4/04/2017 3:52	NA	NA	14.59	PRD	FALSE
Pioneer at Dumbleton	4/04/2017 4:02	NA	NA	14.53	PRD	FALSE
Pioneer at Dumbleton	4/04/2017 4:22	NA	NA	14.56	PRD	FALSE
Pioneer at Dumbleton	4/04/2017 4:32	NA	NA	14.59	PRD	FALSE
Pioneer at Dumbleton	4/04/2017 4:42	NA	NA	14.53	PRD	FALSE
Pioneer at Dumbleton	4/04/2017 5:02	NA	NA	14.5	PRD	TRUE
Pioneer at Dumbleton	4/04/2017 5:12	NA	NA	14.55	PRD	FALSE
Pioneer at Dumbleton	4/04/2017 5:22	NA	NA	14.58	PRD	FALSE
Pioneer at Dumbleton	4/04/2017 5:32	NA	NA	14.52	PRD	TRUE
Pioneer at Dumbleton	4/04/2017 6:02	NA	NA	14.54	PRD	FALSE
Pioneer at Dumbleton	4/04/2017 6:12	NA	NA	14.58	PRD	FALSE
Pioneer at Dumbleton	4/04/2017 6:22	NA	NA	14.52	PRD	TRUE
Pioneer at Dumbleton	4/04/2017 6:52	NA	NA	14.56	PRD	FALSE
Pioneer at Dumbleton	4/04/2017 7:02	NA	NA	14.59	PRD	FALSE
Pioneer at Dumbleton	4/04/2017 7:12	NA	NA	14.52	PRD	TRUE
Pioneer at Dumbleton	4/04/2017 7:42	NA	NA	14.58	PRD	FALSE
Pioneer at Dumbleton	4/04/2017 7:52	NA	NA	14.51	PRD	TRUE
Pioneer at Dumbleton	4/04/2017 8:02	NA	NA	14.52	PRD	TRUE
Pioneer at Dumbleton	4/04/2017 8:12	NA	NA	14.57	PRD	FALSE
Pioneer at Dumbleton	4/04/2017 8:22	NA	NA	14.51	PRD	TRUE
Pioneer at Dumbleton	4/04/2017 8:42	NA	NA	14.54	PRD	FALSE
Pioneer at Dumbleton	4/04/2017 8:52	NA	NA	14.57	PRD	FALSE
Pioneer at Dumbleton	4/04/2017 9:02	NA	NA	14.51	PRD	TRUE
Pioneer at Dumbleton	4/04/2017 9:22	NA	NA	14.57	PRD	FALSE
Pioneer at Dumbleton	4/04/2017 9:32	NA	NA	14.51	PRD	TRUE
Pioneer at Dumbleton	4/04/2017 9:52	NA	NA	14.57	PRD	FALSE
Pioneer at Dumbleton	4/04/2017 10:02	NA	NA	14.58	PRD	FALSE
Pioneer at Dumbleton	4/04/2017 10:12	NA	NA	14.51	PRD	TRUE
Pioneer at Dumbleton	4/04/2017 10:32	NA	NA	14.55	PRD	FALSE
Pioneer at Dumbleton	4/04/2017 10:42	NA	NA	14.5	PRD	TRUE
Pioneer at Dumbleton	4/04/2017 10:52	NA	NA	14.56	PRD	FALSE
Pioneer at Dumbleton	4/04/2017 11:02	NA	NA	14.51	PRD	TRUE
Pioneer at Dumbleton	4/04/2017 11:32	NA	NA	14.54	PRD	FALSE
Pioneer at Dumbleton	4/04/2017 11:42	NA	NA	14.51	PRD	TRUE
Pioneer at Dumbleton	4/04/2017 12:02	NA	NA	14.46	PRD	TRUE
Pioneer at Dumbleton	4/04/2017 12:12	NA	NA	14.54	PRD	FALSE
Pioneer at Dumbleton	4/04/2017 12:32	NA	NA	14.57	PRD	FALSE
Pioneer at Dumbleton	4/04/2017 12:42	NA	NA	14.5	PRD	TRUE
Pioneer at Dumbleton	4/04/2017 13:02	NA	NA	14.53	PRD	FALSE
Pioneer at Dumbleton	4/04/2017 13:22	NA	NA	14.5	PRD	TRUE
Pioneer at Dumbleton	4/04/2017 13:52	NA	NA	14.53	PRD	FALSE
Pioneer at Dumbleton	4/04/2017 14:02	NA	NA	14.51	PRD	TRUE
Pioneer at Dumbleton	4/04/2017 14:12	NA	NA	14.54	PRD	FALSE
Pioneer at Dumbleton	4/04/2017 14:22	NA	NA	14.49	PRD	TRUE
Pioneer at Dumbleton	4/04/2017 14:42	NA	NA	14.53	PRD	FALSE
Pioneer at Dumbleton	4/04/2017 15:02	NA	NA	14.5	PRD	TRUE
Pioneer at Dumbleton	4/04/2017 15:22	NA	NA	14.47	PRD	TRUE
Pioneer at Dumbleton	4/04/2017 15:32	NA	NA	14.52	PRD	TRUE
Pioneer at Dumbleton	4/04/2017 16:02	NA	NA	14.54	PRD	FALSE
Pioneer at Dumbleton	4/04/2017 16:12	NA	NA	14.49	PRD	TRUE
Pioneer at Dumbleton	4/04/2017 16:22	NA	NA	14.56	PRD	FALSE
Pioneer at Dumbleton	4/04/2017 16:32	NA	NA	14.49	PRD	TRUE
Pioneer at Dumbleton	4/04/2017 16:52	NA	NA	14.52	PRD	TRUE
Pioneer at Dumbleton	4/04/2017 17:02	NA	NA	14.54	PRD	FALSE
Pioneer at Dumbleton	4/04/2017 17:12	NA	NA	14.49	PRD	TRUE
Pioneer at Dumbleton	4/04/2017 17:42	NA	NA	14.53	PRD	FALSE
Pioneer at Dumbleton	4/04/2017 18:02	NA	NA	14.49	PRD	TRUE
Pioneer at Dumbleton	4/04/2017 18:22	NA	NA	14.52	PRD	TRUE
Pioneer at Dumbleton	4/04/2017 18:42	NA	NA	14.55	PRD	FALSE
Pioneer at Dumbleton	4/04/2017 18:52	NA	NA	14.49	PRD	TRUE
Pioneer at Dumbleton	4/04/2017 19:02	NA	NA	14.51	PRD	TRUE
Pioneer at Dumbleton	4/04/2017 20:02	NA	NA	14.52	PRD	TRUE
Pioneer at Dumbleton	4/04/2017 20:32	NA	NA	14.49	PRD	TRUE
Pioneer at Dumbleton	4/04/2017 20:42	NA	NA	14.53	PRD	FALSE
Pioneer at Dumbleton	4/04/2017 20:52	NA	NA	14.48	PRD	TRUE
Pioneer at Dumbleton	4/04/2017 21:02	NA	NA	14.53	PRD	FALSE
Pioneer at Dumbleton	4/04/2017 21:12	NA	NA	14.48	PRD	TRUE
Pioneer at Dumbleton	4/04/2017 21:22	NA	NA	14.53	PRD	FALSE
Pioneer at Dumbleton	4/04/2017 21:32	NA	NA	14.48	PRD	TRUE
Pioneer at Dumbleton	4/04/2017 21:42	NA	NA	14.53	PRD	FALSE
Pioneer at Dumbleton	4/04/2017 21:52	NA	NA	14.48	PRD	TRUE
Pioneer at Dumbleton	4/04/2017 22:02	NA	NA	14.53	PRD	FALSE
Pioneer at Dumbleton	4/04/2017 22:12	NA	NA	14.48	PRD	TRUE
Pioneer at Dumbleton	4/04/2017 22:22	NA	NA	14.52	PRD	TRUE
Pioneer at Dumbleton	4/04/2017 22:32	NA	NA	14.48	PRD	TRUE
Pioneer at Dumbleton	4/04/2017 22:42	NA	NA	14.51	PRD	TRUE
Pioneer at Dumbleton	4/04/2017 23:02	NA	NA	14.5	PRD	TRUE
Pioneer at Dumbleton	4/04/2017 23:12	NA	NA	14.53	PRD	FALSE
Pioneer at Dumbleton	4/04/2017 23:22	NA	NA	14.48	PRD	TRUE
Pioneer at Dumbleton	4/04/2017 23:42	NA	NA	14.51	PRD	TRUE
Pioneer at Dumbleton	4/04/2017 23:52	NA	NA	14.54	PRD	FALSE
Pioneer at Dumbleton	5/04/2017 0:02	NA	NA	14.48	PRD	TRUE
Pioneer at Dumbleton	5/04/2017 0:22	NA	NA	14.51	PRD	TRUE
Pioneer at Dumbleton	5/04/2017 0:32	NA	NA	14.54	PRD	FALSE
Pioneer at Dumbleton	5/04/2017 0:42	NA	NA	14.48	PRD	TRUE
Pioneer at Dumbleton	5/04/2017 1:02	NA	NA	14.51	PRD	TRUE
Pioneer at Dumbleton	5/04/2017 1:12	NA	NA	14.54	PRD	FALSE
Pioneer at Dumbleton	5/04/2017 1:22	NA	NA	14.48	PRD	TRUE
Pioneer at Dumbleton	5/04/2017 1:52	NA	NA	14.53	PRD	FALSE
Pioneer at Dumbleton	5/04/2017 2:02	NA	NA	14.47	PRD	TRUE
Pioneer at Dumbleton	5/04/2017 2:22	NA	NA	14.44	PRD	TRUE
Pioneer at Dumbleton	5/04/2017 2:32	NA	NA	14.49	PRD	TRUE
Pioneer at Dumbleton	5/04/2017 3:02	NA	NA	14.52	PRD	TRUE
Pioneer at Dumbleton	5/04/2017 3:22	NA	NA	14.47	PRD	TRUE
Pioneer at Dumbleton	5/04/2017 3:42	NA	NA	14.5	PRD	TRUE
Pioneer at Dumbleton	5/04/2017 4:02	NA	NA	14.47	PRD	TRUE
Pioneer at Dumbleton	5/04/2017 4:22	NA	NA	14.5	PRD	TRUE
Pioneer at Dumbleton	5/04/2017 4:42	NA	NA	14.47	PRD	TRUE
Pioneer at Dumbleton	5/04/2017 5:02	NA	NA	14.5	PRD	TRUE
Pioneer at Dumbleton	5/04/2017 5:32	NA	NA	14.47	PRD	TRUE
Pioneer at Dumbleton	5/04/2017 5:42	NA	NA	14.51	PRD	TRUE
Pioneer at Dumbleton	5/04/2017 5:52	NA	NA	14.47	PRD	TRUE
Pioneer at Dumbleton	5/04/2017 6:02	NA	NA	14.49	PRD	TRUE
Pioneer at Dumbleton	5/04/2017 6:12	NA	NA	14.52	PRD	TRUE
Pioneer at Dumbleton	5/04/2017 6:22	NA	NA	14.47	PRD	TRUE
Pioneer at Dumbleton	5/04/2017 6:52	NA	NA	14.5	PRD	TRUE
Pioneer at Dumbleton	5/04/2017 7:02	NA	NA	14.48	PRD	TRUE
Pioneer at Dumbleton	5/04/2017 7:12	NA	NA	14.45	PRD	TRUE
Pioneer at Dumbleton	5/04/2017 7:22	NA	NA	14.51	PRD	TRUE
Pioneer at Dumbleton	5/04/2017 7:32	NA	NA	14.47	PRD	TRUE
Pioneer at Dumbleton	5/04/2017 7:42	NA	NA	14.53	PRD	FALSE
Pioneer at Dumbleton	5/04/2017 7:52	NA	NA	14.46	PRD	TRUE
Pioneer at Dumbleton	5/04/2017 8:02	NA	NA	14.46	PRD	TRUE
Pioneer at Dumbleton	5/04/2017 8:12	NA	NA	14.49	PRD	TRUE
Pioneer at Dumbleton	5/04/2017 8:22	NA	NA	14.46	PRD	TRUE
Pioneer at Dumbleton	5/04/2017 8:32	NA	NA	14.51	PRD	TRUE
Pioneer at Dumbleton	5/04/2017 8:42	NA	NA	14.46	PRD	TRUE
Pioneer at Dumbleton	5/04/2017 9:02	NA	NA	14.49	PRD	TRUE
Pioneer at Dumbleton	5/04/2017 9:12	NA	NA	14.46	PRD	TRUE
Pioneer at Dumbleton	5/04/2017 9:22	NA	NA	14.5	PRD	TRUE
Pioneer at Dumbleton	5/04/2017 9:32	NA	NA	14.46	PRD	TRUE
Pioneer at Dumbleton	5/04/2017 9:42	NA	NA	14.5	PRD	TRUE
Pioneer at Dumbleton	5/04/2017 9:52	NA	NA	14.46	PRD	TRUE
Pioneer at Dumbleton	5/04/2017 10:02	NA	NA	14.49	PRD	TRUE
Pioneer at Dumbleton	5/04/2017 10:42	NA	NA	14.46	PRD	TRUE
Pioneer at Dumbleton	5/04/2017 11:02	NA	NA	14.46	PRD	TRUE
Pioneer at Dumbleton	5/04/2017 11:12	NA	NA	14.51	PRD	TRUE
Pioneer at Dumbleton	5/04/2017 11:22	NA	NA	14.46	PRD	TRUE
Pioneer at Dumbleton	5/04/2017 11:32	NA	NA	14.51	PRD	TRUE
Pioneer at Dumbleton	5/04/2017 11:42	NA	NA	14.45	PRD	TRUE
Pioneer at Dumbleton	5/04/2017 12:02	NA	NA	14.48	PRD	TRUE
Pioneer at Dumbleton	5/04/2017 12:22	NA	NA	14.45	PRD	TRUE
Pioneer at Dumbleton	5/04/2017 12:32	NA	NA	14.5	PRD	TRUE
Pioneer at Dumbleton	5/04/2017 12:42	NA	NA	14.45	PRD	TRUE
Pioneer at Dumbleton	5/04/2017 13:02	NA	NA	14.48	PRD	TRUE
Pioneer at Dumbleton	5/04/2017 13:42	NA	NA	14.45	PRD	TRUE
Pioneer at Dumbleton	5/04/2017 13:52	NA	NA	14.49	PRD	TRUE
Pioneer at Dumbleton	5/04/2017 14:02	NA	NA	14.45	PRD	TRUE
Pioneer at Dumbleton	5/04/2017 14:22	NA	NA	14.48	PRD	TRUE
Pioneer at Dumbleton	5/04/2017 14:42	NA	NA	14.45	PRD	TRUE
Pioneer at Dumbleton	5/04/2017 14:52	NA	NA	14.49	PRD	TRUE
Pioneer at Dumbleton	5/04/2017 15:02	NA	NA	14.45	PRD	TRUE
Pioneer at Dumbleton	5/04/2017 15:22	NA	NA	14.48	PRD	TRUE
Pioneer at Dumbleton	5/04/2017 15:42	NA	NA	14.45	PRD	TRUE
Pioneer at Dumbleton	5/04/2017 16:02	NA	NA	14.46	PRD	TRUE
Pioneer at Dumbleton	5/04/2017 16:12	NA	NA	14.49	PRD	TRUE
Pioneer at Dumbleton	5/04/2017 16:22	NA	NA	14.46	PRD	TRUE
Pioneer at Dumbleton	5/04/2017 16:32	NA	NA	14.49	PRD	TRUE
Pioneer at Dumbleton	5/04/2017 16:42	NA	NA	14.45	PRD	TRUE
Pioneer at Dumbleton	5/04/2017 16:52	NA	NA	14.48	PRD	TRUE
Pioneer at Dumbleton	5/04/2017 17:02	NA	NA	14.46	PRD	TRUE
Pioneer at Dumbleton	5/04/2017 17:12	NA	NA	14.5	PRD	TRUE
Pioneer at Dumbleton	5/04/2017 17:22	NA	NA	14.45	PRD	TRUE
Pioneer at Dumbleton	5/04/2017 17:32	NA	NA	14.48	PRD	TRUE
Pioneer at Dumbleton	5/04/2017 17:42	NA	NA	14.45	PRD	TRUE
Pioneer at Dumbleton	5/04/2017 17:52	NA	NA	14.49	PRD	TRUE
Pioneer at Dumbleton	5/04/2017 18:02	NA	NA	14.47	PRD	TRUE
Pioneer at Dumbleton	5/04/2017 18:22	NA	NA	14.51	PRD	TRUE
Pioneer at Dumbleton	5/04/2017 18:32	NA	NA	14.45	PRD	TRUE
Pioneer at Dumbleton	5/04/2017 18:42	NA	NA	14.48	PRD	TRUE
Pioneer at Dumbleton	5/04/2017 19:02	NA	NA	14.48	PRD	TRUE
Pioneer at Dumbleton	5/04/2017 19:42	NA	NA	14.45	PRD	TRUE
Pioneer at Dumbleton	5/04/2017 20:02	NA	NA	14.46	PRD	TRUE
Pioneer at Dumbleton	5/04/2017 20:32	NA	NA	14.49	PRD	TRUE
Pioneer at Dumbleton	5/04/2017 20:42	NA	NA	14.45	PRD	TRUE
Pioneer at Dumbleton	5/04/2017 21:02	NA	NA	14.48	PRD	TRUE
Pioneer at Dumbleton	5/04/2017 22:02	NA	NA	14.45	PRD	TRUE
Pioneer at Dumbleton	5/04/2017 22:32	NA	NA	14.48	PRD	TRUE
Pioneer at Dumbleton	5/04/2017 23:02	NA	NA	14.45	PRD	TRUE
Pioneer at Dumbleton	6/04/2017 0:02	NA	NA	14.47	PRD	TRUE
Pioneer at Dumbleton	6/04/2017 0:32	NA	NA	14.44	PRD	TRUE
Pioneer at Dumbleton	6/04/2017 1:02	NA	NA	14.46	PRD	TRUE
Pioneer at Dumbleton	6/04/2017 2:02	NA	NA	14.45	PRD	TRUE
Pioneer at Dumbleton	6/04/2017 3:02	NA	NA	14.45	PRD	TRUE
Pioneer at Dumbleton	6/04/2017 4:02	NA	NA	14.47	PRD	TRUE
Pioneer at Dumbleton	6/04/2017 4:42	NA	NA	14.44	PRD	TRUE
Pioneer at Dumbleton	6/04/2017 5:02	NA	NA	14.44	PRD	TRUE
Pioneer at Dumbleton	6/04/2017 5:12	NA	NA	14.47	PRD	TRUE
Pioneer at Dumbleton	6/04/2017 5:32	NA	NA	14.44	PRD	TRUE
Pioneer at Dumbleton	6/04/2017 6:02	NA	NA	14.44	PRD	TRUE
Pioneer at Dumbleton	6/04/2017 6:12	NA	NA	14.47	PRD	TRUE
Pioneer at Dumbleton	6/04/2017 6:32	NA	NA	14.44	PRD	TRUE
Pioneer at Dumbleton	6/04/2017 7:02	NA	NA	14.46	PRD	TRUE
Pioneer at Dumbleton	6/04/2017 7:52	NA	NA	14.49	PRD	TRUE
Pioneer at Dumbleton	6/04/2017 8:02	NA	NA	14.44	PRD	TRUE
Pioneer at Dumbleton	6/04/2017 9:02	NA	NA	14.44	PRD	TRUE
Pioneer at Dumbleton	6/04/2017 9:22	NA	NA	14.49	PRD	TRUE
Pioneer at Dumbleton	6/04/2017 9:32	NA	NA	14.44	PRD	TRUE
Pioneer at Dumbleton	6/04/2017 10:02	NA	NA	14.44	PRD	TRUE
Pioneer at Dumbleton	6/04/2017 10:22	NA	NA	14.47	PRD	TRUE
Pioneer at Dumbleton	6/04/2017 10:42	NA	NA	14.44	PRD	TRUE
Pioneer at Dumbleton	6/04/2017 11:02	NA	NA	14.44	PRD	TRUE
Pioneer at Dumbleton	6/04/2017 11:12	NA	NA	14.49	PRD	TRUE
Pioneer at Dumbleton	6/04/2017 11:22	NA	NA	14.44	PRD	TRUE
Pioneer at Dumbleton	6/04/2017 11:32	NA	NA	14.49	PRD	TRUE
Pioneer at Dumbleton	6/04/2017 11:42	NA	NA	14.44	PRD	TRUE
Pioneer at Dumbleton	6/04/2017 11:52	NA	NA	14.48	PRD	TRUE
Pioneer at Dumbleton	6/04/2017 12:02	NA	NA	14.44	PRD	TRUE
Pioneer at Dumbleton	6/04/2017 12:42	NA	NA	14.48	PRD	TRUE
Pioneer at Dumbleton	6/04/2017 12:52	NA	NA	14.44	PRD	TRUE
Pioneer at Dumbleton	6/04/2017 13:02	NA	NA	14.48	PRD	TRUE
Pioneer at Dumbleton	6/04/2017 13:12	NA	NA	14.45	PRD	TRUE
Pioneer at Dumbleton	6/04/2017 13:22	NA	NA	14.49	PRD	TRUE
Pioneer at Dumbleton	6/04/2017 13:32	NA	NA	14.44	PRD	TRUE
Pioneer at Dumbleton	6/04/2017 14:02	NA	NA	14.48	PRD	TRUE
Pioneer at Dumbleton	6/04/2017 14:12	NA	NA	14.44	PRD	TRUE
Pioneer at Dumbleton	6/04/2017 14:22	NA	NA	14.48	PRD	TRUE
Pioneer at Dumbleton	6/04/2017 14:32	NA	NA	14.44	PRD	TRUE
Pioneer at Dumbleton	6/04/2017 14:42	NA	NA	14.48	PRD	TRUE
Pioneer at Dumbleton	6/04/2017 14:52	NA	NA	14.44	PRD	TRUE
Pioneer at Dumbleton	6/04/2017 15:02	NA	NA	14.44	PRD	TRUE
Pioneer at Dumbleton	6/04/2017 15:22	NA	NA	14.48	PRD	TRUE
Pioneer at Dumbleton	6/04/2017 15:32	NA	NA	14.44	PRD	TRUE
Pioneer at Dumbleton	6/04/2017 15:42	NA	NA	14.49	PRD	TRUE
Pioneer at Dumbleton	6/04/2017 15:52	NA	NA	14.44	PRD	TRUE
Pioneer at Dumbleton	6/04/2017 16:02	NA	NA	14.44	PRD	TRUE
Pioneer at Dumbleton	6/04/2017 16:32	NA	NA	14.48	PRD	TRUE
Pioneer at Dumbleton	6/04/2017 16:42	NA	NA	14.44	PRD	TRUE
Pioneer at Dumbleton	6/04/2017 17:02	NA	NA	14.47	PRD	TRUE
Pioneer at Dumbleton	6/04/2017 17:22	NA	NA	14.44	PRD	TRUE
Pioneer at Dumbleton	6/04/2017 17:32	NA	NA	14.48	PRD	TRUE
Pioneer at Dumbleton	6/04/2017 17:42	NA	NA	14.45	PRD	TRUE
Pioneer at Dumbleton	6/04/2017 17:52	NA	NA	14.48	PRD	TRUE
Pioneer at Dumbleton	6/04/2017 18:02	NA	NA	14.44	PRD	TRUE
Pioneer at Dumbleton	6/04/2017 18:12	NA	NA	14.48	PRD	TRUE
Pioneer at Dumbleton	6/04/2017 18:22	NA	NA	14.44	PRD	TRUE
Pioneer at Dumbleton	6/04/2017 18:32	NA	NA	14.48	PRD	TRUE
Pioneer at Dumbleton	6/04/2017 18:42	NA	NA	14.43	PRD	TRUE
Pioneer at Dumbleton	6/04/2017 18:52	NA	NA	14.48	PRD	TRUE
Pioneer at Dumbleton	6/04/2017 19:02	NA	NA	14.44	PRD	TRUE
Pioneer at Dumbleton	6/04/2017 19:12	NA	NA	14.48	PRD	TRUE
Pioneer at Dumbleton	6/04/2017 19:22	NA	NA	14.44	PRD	TRUE
Pioneer at Dumbleton	6/04/2017 19:32	NA	NA	14.48	PRD	TRUE
Pioneer at Dumbleton	6/04/2017 19:42	NA	NA	14.43	PRD	TRUE
Pioneer at Dumbleton	6/04/2017 19:52	NA	NA	14.48	PRD	TRUE
Pioneer at Dumbleton	6/04/2017 20:02	NA	NA	14.45	PRD	TRUE
Pioneer at Dumbleton	6/04/2017 21:02	NA	NA	14.44	PRD	TRUE
Pioneer at Dumbleton	6/04/2017 22:02	NA	NA	14.44	PRD	TRUE
Pioneer at Dumbleton	6/04/2017 23:02	NA	NA	14.43	PRD	TRUE
Pioneer at Dumbleton	7/04/2017 0:02	NA	NA	14.45	PRD	TRUE
Pioneer at Dumbleton	7/04/2017 0:22	NA	NA	14.42	PRD	TRUE
Pioneer at Dumbleton	7/04/2017 1:02	NA	NA	14.42	PRD	TRUE
Pioneer at Dumbleton	7/04/2017 1:32	NA	NA	14.45	PRD	TRUE
Pioneer at Dumbleton	7/04/2017 2:02	NA	NA	14.43	PRD	TRUE
Pioneer at Dumbleton	7/04/2017 3:02	NA	NA	14.42	PRD	TRUE
Pioneer at Dumbleton	7/04/2017 3:12	NA	NA	14.46	PRD	TRUE
Pioneer at Dumbleton	7/04/2017 3:22	NA	NA	14.43	PRD	TRUE
Pioneer at Dumbleton	7/04/2017 4:02	NA	NA	14.43	PRD	TRUE
Pioneer at Dumbleton	7/04/2017 4:12	NA	NA	14.46	PRD	TRUE
Pioneer at Dumbleton	7/04/2017 4:22	NA	NA	14.42	PRD	TRUE
Pioneer at Dumbleton	7/04/2017 5:02	NA	NA	14.42	PRD	TRUE
Pioneer at Dumbleton	7/04/2017 5:12	NA	NA	14.46	PRD	TRUE
Pioneer at Dumbleton	7/04/2017 5:22	NA	NA	14.42	PRD	TRUE
Pioneer at Dumbleton	7/04/2017 6:02	NA	NA	14.42	PRD	TRUE
Pioneer at Dumbleton	7/04/2017 7:02	NA	NA	14.46	PRD	TRUE
Pioneer at Dumbleton	7/04/2017 7:12	NA	NA	14.43	PRD	TRUE
Pioneer at Dumbleton	7/04/2017 7:42	NA	NA	14.47	PRD	TRUE
Pioneer at Dumbleton	7/04/2017 7:52	NA	NA	14.42	PRD	TRUE
Pioneer at Dumbleton	7/04/2017 8:02	NA	NA	14.42	PRD	TRUE
Pioneer at Dumbleton	7/04/2017 8:42	NA	NA	14.47	PRD	TRUE
Pioneer at Dumbleton	7/04/2017 8:52	NA	NA	14.42	PRD	TRUE
Pioneer at Dumbleton	7/04/2017 9:02	NA	NA	14.42	PRD	TRUE
Pioneer at Dumbleton	7/04/2017 9:12	NA	NA	14.46	PRD	TRUE
Pioneer at Dumbleton	7/04/2017 9:22	NA	NA	14.42	PRD	TRUE
Pioneer at Dumbleton	7/04/2017 9:32	NA	NA	14.46	PRD	TRUE
Pioneer at Dumbleton	7/04/2017 9:42	NA	NA	14.42	PRD	TRUE
Pioneer at Dumbleton	7/04/2017 9:52	NA	NA	14.46	PRD	TRUE
Pioneer at Dumbleton	7/04/2017 10:02	NA	NA	14.41	PRD	TRUE
Pioneer at Dumbleton	7/04/2017 10:32	NA	NA	14.46	PRD	TRUE
Pioneer at Dumbleton	7/04/2017 10:42	NA	NA	14.41	PRD	TRUE
Pioneer at Dumbleton	7/04/2017 10:52	NA	NA	14.46	PRD	TRUE
Pioneer at Dumbleton	7/04/2017 11:02	NA	NA	14.41	PRD	TRUE
Pioneer at Dumbleton	7/04/2017 11:22	NA	NA	14.44	PRD	TRUE
Pioneer at Dumbleton	7/04/2017 12:02	NA	NA	14.46	PRD	TRUE
Pioneer at Dumbleton	7/04/2017 12:12	NA	NA	14.41	PRD	TRUE
Pioneer at Dumbleton	7/04/2017 12:22	NA	NA	14.47	PRD	TRUE
Pioneer at Dumbleton	7/04/2017 12:32	NA	NA	14.41	PRD	TRUE
Pioneer at Dumbleton	7/04/2017 12:42	NA	NA	14.45	PRD	TRUE
Pioneer at Dumbleton	7/04/2017 12:52	NA	NA	14.41	PRD	TRUE
Pioneer at Dumbleton	7/04/2017 13:02	NA	NA	14.46	PRD	TRUE
Pioneer at Dumbleton	7/04/2017 13:12	NA	NA	14.41	PRD	TRUE
Pioneer at Dumbleton	7/04/2017 13:22	NA	NA	14.45	PRD	TRUE
Pioneer at Dumbleton	7/04/2017 13:32	NA	NA	14.41	PRD	TRUE
Pioneer at Dumbleton	7/04/2017 13:52	NA	NA	14.46	PRD	TRUE
Pioneer at Dumbleton	7/04/2017 14:02	NA	NA	14.41	PRD	TRUE
Pioneer at Dumbleton	7/04/2017 14:12	NA	NA	14.46	PRD	TRUE
Pioneer at Dumbleton	7/04/2017 14:22	NA	NA	14.4	PRD	TRUE
Pioneer at Dumbleton	7/04/2017 14:32	NA	NA	14.43	PRD	TRUE
Pioneer at Dumbleton	7/04/2017 15:02	NA	NA	14.4	PRD	TRUE
Pioneer at Dumbleton	7/04/2017 15:22	NA	NA	14.45	PRD	TRUE
Pioneer at Dumbleton	7/04/2017 15:32	NA	NA	14.4	PRD	TRUE
Pioneer at Dumbleton	7/04/2017 15:42	NA	NA	14.44	PRD	TRUE
Pioneer at Dumbleton	7/04/2017 15:52	NA	NA	14.4	PRD	TRUE
Pioneer at Dumbleton	7/04/2017 16:02	NA	NA	14.4	PRD	TRUE
Pioneer at Dumbleton	7/04/2017 16:12	NA	NA	14.43	PRD	TRUE
Pioneer at Dumbleton	7/04/2017 17:02	NA	NA	14.45	PRD	TRUE
Pioneer at Dumbleton	7/04/2017 17:12	NA	NA	14.4	PRD	TRUE
Pioneer at Dumbleton	7/04/2017 17:32	NA	NA	14.43	PRD	TRUE
Pioneer at Dumbleton	7/04/2017 17:52	NA	NA	14.4	PRD	TRUE
Pioneer at Dumbleton	7/04/2017 18:02	NA	NA	14.43	PRD	TRUE
Pioneer at Dumbleton	7/04/2017 18:32	NA	NA	14.4	PRD	TRUE
Pioneer at Dumbleton	7/04/2017 18:42	NA	NA	14.45	PRD	TRUE
Pioneer at Dumbleton	7/04/2017 18:52	NA	NA	14.4	PRD	TRUE
Pioneer at Dumbleton	7/04/2017 19:02	NA	NA	14.45	PRD	TRUE
Pioneer at Dumbleton	7/04/2017 19:12	NA	NA	14.4	PRD	TRUE
Pioneer at Dumbleton	7/04/2017 19:22	NA	NA	14.45	PRD	TRUE
Pioneer at Dumbleton	7/04/2017 19:32	NA	NA	14.4	PRD	TRUE
Pioneer at Dumbleton	7/04/2017 19:42	NA	NA	14.45	PRD	TRUE
Pioneer at Dumbleton	7/04/2017 19:52	NA	NA	14.41	PRD	TRUE
Pioneer at Dumbleton	7/04/2017 20:02	NA	NA	14.45	PRD	TRUE
Pioneer at Dumbleton	7/04/2017 20:12	NA	NA	14.4	PRD	TRUE
Pioneer at Dumbleton	7/04/2017 20:22	NA	NA	14.43	PRD	TRUE
Pioneer at Dumbleton	7/04/2017 21:02	NA	NA	14.42	PRD	TRUE
Pioneer at Dumbleton	7/04/2017 22:02	NA	NA	14.4	PRD	TRUE
Pioneer at Dumbleton	7/04/2017 23:02	NA	NA	14.4	PRD	TRUE
Pioneer at Dumbleton	8/04/2017 0:02	NA	NA	14.39	PRD	TRUE
Pioneer at Dumbleton	8/04/2017 1:02	NA	NA	14.42	PRD	TRUE
Pioneer at Dumbleton	8/04/2017 1:32	NA	NA	14.39	PRD	TRUE
Pioneer at Dumbleton	8/04/2017 2:02	NA	NA	14.39	PRD	TRUE
Pioneer at Dumbleton	8/04/2017 2:12	NA	NA	14.42	PRD	TRUE
Pioneer at Dumbleton	8/04/2017 2:52	NA	NA	14.39	PRD	TRUE
Pioneer at Dumbleton	8/04/2017 3:02	NA	NA	14.39	PRD	TRUE
Pioneer at Dumbleton	8/04/2017 4:02	NA	NA	14.39	PRD	TRUE
Pioneer at Dumbleton	8/04/2017 5:02	NA	NA	14.38	PRD	TRUE
Pioneer at Dumbleton	8/04/2017 5:22	NA	NA	14.41	PRD	TRUE
Pioneer at Dumbleton	8/04/2017 5:42	NA	NA	14.38	PRD	TRUE
Pioneer at Dumbleton	8/04/2017 6:02	NA	NA	14.38	PRD	TRUE
Pioneer at Dumbleton	8/04/2017 6:22	NA	NA	14.41	PRD	TRUE
Pioneer at Dumbleton	8/04/2017 7:02	NA	NA	14.38	PRD	TRUE
Pioneer at Dumbleton	8/04/2017 7:12	NA	NA	14.41	PRD	TRUE
Pioneer at Dumbleton	8/04/2017 7:32	NA	NA	14.38	PRD	TRUE
Pioneer at Dumbleton	8/04/2017 8:02	NA	NA	14.41	PRD	TRUE
Pioneer at Dumbleton	8/04/2017 8:32	NA	NA	14.38	PRD	TRUE
Pioneer at Dumbleton	8/04/2017 9:02	NA	NA	14.38	PRD	TRUE
Pioneer at Dumbleton	8/04/2017 10:02	NA	NA	14.38	PRD	TRUE
Pioneer at Dumbleton	8/04/2017 11:02	NA	NA	14.42	PRD	TRUE
Pioneer at Dumbleton	8/04/2017 11:12	NA	NA	14.37	PRD	TRUE
Pioneer at Dumbleton	8/04/2017 11:22	NA	NA	14.4	PRD	TRUE
Pioneer at Dumbleton	8/04/2017 12:02	NA	NA	14.38	PRD	TRUE
Pioneer at Dumbleton	8/04/2017 12:12	NA	NA	14.42	PRD	TRUE
Pioneer at Dumbleton	8/04/2017 12:22	NA	NA	14.37	PRD	TRUE
Pioneer at Dumbleton	8/04/2017 12:42	NA	NA	14.4	PRD	TRUE
Pioneer at Dumbleton	8/04/2017 13:02	NA	NA	14.39	PRD	TRUE
Pioneer at Dumbleton	8/04/2017 13:22	NA	NA	14.42	PRD	TRUE
Pioneer at Dumbleton	8/04/2017 13:32	NA	NA	14.37	PRD	TRUE
Pioneer at Dumbleton	8/04/2017 14:02	NA	NA	14.41	PRD	TRUE
Pioneer at Dumbleton	8/04/2017 14:12	NA	NA	14.37	PRD	TRUE
Pioneer at Dumbleton	8/04/2017 14:22	NA	NA	14.42	PRD	TRUE
Pioneer at Dumbleton	8/04/2017 14:32	NA	NA	14.37	PRD	TRUE
Pioneer at Dumbleton	8/04/2017 15:02	NA	NA	14.41	PRD	TRUE
Pioneer at Dumbleton	8/04/2017 15:12	NA	NA	14.37	PRD	TRUE
Pioneer at Dumbleton	8/04/2017 15:22	NA	NA	14.42	PRD	TRUE
Pioneer at Dumbleton	8/04/2017 15:32	NA	NA	14.37	PRD	TRUE
Pioneer at Dumbleton	8/04/2017 16:02	NA	NA	14.41	PRD	TRUE
Pioneer at Dumbleton	8/04/2017 16:12	NA	NA	14.37	PRD	TRUE
Pioneer at Dumbleton	8/04/2017 16:42	NA	NA	14.4	PRD	TRUE
Pioneer at Dumbleton	8/04/2017 17:02	NA	NA	14.39	PRD	TRUE
Pioneer at Dumbleton	8/04/2017 18:02	NA	NA	14.4	PRD	TRUE
Pioneer at Dumbleton	8/04/2017 18:12	NA	NA	14.37	PRD	TRUE
Pioneer at Dumbleton	8/04/2017 18:22	NA	NA	14.41	PRD	TRUE
Pioneer at Dumbleton	8/04/2017 18:32	NA	NA	14.37	PRD	TRUE
Pioneer at Dumbleton	8/04/2017 18:42	NA	NA	14.42	PRD	TRUE
Pioneer at Dumbleton	8/04/2017 18:52	NA	NA	14.37	PRD	TRUE
Pioneer at Dumbleton	8/04/2017 19:02	NA	NA	14.41	PRD	TRUE
Pioneer at Dumbleton	8/04/2017 19:12	NA	NA	14.37	PRD	TRUE
Pioneer at Dumbleton	8/04/2017 19:22	NA	NA	14.41	PRD	TRUE
Pioneer at Dumbleton	8/04/2017 19:32	NA	NA	14.37	PRD	TRUE
Pioneer at Dumbleton	8/04/2017 19:42	NA	NA	14.41	PRD	TRUE
Pioneer at Dumbleton	8/04/2017 19:52	NA	NA	14.37	PRD	TRUE
Pioneer at Dumbleton	8/04/2017 20:02	NA	NA	14.41	PRD	TRUE
Pioneer at Dumbleton	8/04/2017 20:12	NA	NA	14.37	PRD	TRUE
Pioneer at Dumbleton	8/04/2017 20:22	NA	NA	14.4	PRD	TRUE
Pioneer at Dumbleton	8/04/2017 21:02	NA	NA	14.37	PRD	TRUE
Pioneer at Dumbleton	8/04/2017 22:02	NA	NA	14.37	PRD	TRUE
Pioneer at Dumbleton	8/04/2017 23:02	NA	NA	14.38	PRD	TRUE
Pioneer at Dumbleton	9/04/2017 0:02	NA	NA	14.37	PRD	TRUE
Pioneer at Dumbleton	9/04/2017 1:02	NA	NA	14.36	PRD	TRUE
Pioneer at Dumbleton	9/04/2017 1:22	NA	NA	14.39	PRD	TRUE
Pioneer at Dumbleton	9/04/2017 1:52	NA	NA	14.36	PRD	TRUE
Pioneer at Dumbleton	9/04/2017 2:02	NA	NA	14.36	PRD	TRUE
Pioneer at Dumbleton	9/04/2017 2:42	NA	NA	14.39	PRD	TRUE
Pioneer at Dumbleton	9/04/2017 3:02	NA	NA	14.39	PRD	TRUE
Pioneer at Dumbleton	9/04/2017 3:22	NA	NA	14.36	PRD	TRUE
Pioneer at Dumbleton	9/04/2017 4:02	NA	NA	14.37	PRD	TRUE
Pioneer at Dumbleton	9/04/2017 5:02	NA	NA	14.37	PRD	TRUE
Pioneer at Dumbleton	9/04/2017 6:02	NA	NA	14.36	PRD	TRUE
Pioneer at Dumbleton	9/04/2017 6:52	NA	NA	14.39	PRD	TRUE
Pioneer at Dumbleton	9/04/2017 7:02	NA	NA	14.37	PRD	TRUE
Pioneer at Dumbleton	9/04/2017 8:02	NA	NA	14.36	PRD	TRUE
Pioneer at Dumbleton	9/04/2017 8:12	NA	NA	14.4	PRD	TRUE
Pioneer at Dumbleton	9/04/2017 8:22	NA	NA	14.36	PRD	TRUE
Pioneer at Dumbleton	9/04/2017 8:32	NA	NA	14.4	PRD	TRUE
Pioneer at Dumbleton	9/04/2017 8:42	NA	NA	14.35	PRD	TRUE
Pioneer at Dumbleton	9/04/2017 9:02	NA	NA	14.35	PRD	TRUE
Pioneer at Dumbleton	9/04/2017 10:02	NA	NA	14.35	PRD	TRUE
Pioneer at Dumbleton	9/04/2017 10:42	NA	NA	14.39	PRD	TRUE
Pioneer at Dumbleton	9/04/2017 10:52	NA	NA	14.35	PRD	TRUE
Pioneer at Dumbleton	9/04/2017 11:02	NA	NA	14.35	PRD	TRUE
Pioneer at Dumbleton	9/04/2017 11:42	NA	NA	14.38	PRD	TRUE
Pioneer at Dumbleton	9/04/2017 12:02	NA	NA	14.35	PRD	TRUE
Pioneer at Dumbleton	9/04/2017 12:12	NA	NA	14.38	PRD	TRUE
Pioneer at Dumbleton	9/04/2017 12:52	NA	NA	14.35	PRD	TRUE
Pioneer at Dumbleton	9/04/2017 13:02	NA	NA	14.39	PRD	TRUE
Pioneer at Dumbleton	9/04/2017 13:12	NA	NA	14.35	PRD	TRUE
Pioneer at Dumbleton	9/04/2017 13:22	NA	NA	14.39	PRD	TRUE
Pioneer at Dumbleton	9/04/2017 13:32	NA	NA	14.35	PRD	TRUE
Pioneer at Dumbleton	9/04/2017 13:42	NA	NA	14.39	PRD	TRUE
Pioneer at Dumbleton	9/04/2017 13:52	NA	NA	14.35	PRD	TRUE
Pioneer at Dumbleton	9/04/2017 14:02	NA	NA	14.39	PRD	TRUE
Pioneer at Dumbleton	9/04/2017 14:12	NA	NA	14.35	PRD	TRUE
Pioneer at Dumbleton	9/04/2017 14:22	NA	NA	14.39	PRD	TRUE
Pioneer at Dumbleton	9/04/2017 14:32	NA	NA	14.34	PRD	TRUE
Pioneer at Dumbleton	9/04/2017 14:42	NA	NA	14.39	PRD	TRUE
Pioneer at Dumbleton	9/04/2017 14:52	NA	NA	14.35	PRD	TRUE
Pioneer at Dumbleton	9/04/2017 15:02	NA	NA	14.39	PRD	TRUE
Pioneer at Dumbleton	9/04/2017 15:12	NA	NA	14.34	PRD	TRUE
Pioneer at Dumbleton	9/04/2017 15:22	NA	NA	14.39	PRD	TRUE
Pioneer at Dumbleton	9/04/2017 15:32	NA	NA	14.34	PRD	TRUE
Pioneer at Dumbleton	9/04/2017 16:02	NA	NA	14.39	PRD	TRUE
Pioneer at Dumbleton	9/04/2017 16:12	NA	NA	14.35	PRD	TRUE
Pioneer at Dumbleton	9/04/2017 16:22	NA	NA	14.39	PRD	TRUE
Pioneer at Dumbleton	9/04/2017 16:32	NA	NA	14.34	PRD	TRUE
Pioneer at Dumbleton	9/04/2017 16:42	NA	NA	14.37	PRD	TRUE
Pioneer at Dumbleton	9/04/2017 17:02	NA	NA	14.37	PRD	TRUE
Pioneer at Dumbleton	9/04/2017 18:02	NA	NA	14.37	PRD	TRUE
Pioneer at Dumbleton	9/04/2017 18:32	NA	NA	14.34	PRD	TRUE
Pioneer at Dumbleton	9/04/2017 18:42	NA	NA	14.39	PRD	TRUE
Pioneer at Dumbleton	9/04/2017 18:52	NA	NA	14.35	PRD	TRUE
Pioneer at Dumbleton	9/04/2017 19:02	NA	NA	14.39	PRD	TRUE
Pioneer at Dumbleton	9/04/2017 19:12	NA	NA	14.35	PRD	TRUE
Pioneer at Dumbleton	9/04/2017 19:22	NA	NA	14.39	PRD	TRUE
Pioneer at Dumbleton	9/04/2017 19:32	NA	NA	14.35	PRD	TRUE
Pioneer at Dumbleton	9/04/2017 19:42	NA	NA	14.39	PRD	TRUE
Pioneer at Dumbleton	9/04/2017 19:52	NA	NA	14.35	PRD	TRUE
Pioneer at Dumbleton	9/04/2017 20:02	NA	NA	14.38	PRD	TRUE
Pioneer at Dumbleton	9/04/2017 20:12	NA	NA	14.35	PRD	TRUE
Pioneer at Dumbleton	9/04/2017 21:02	NA	NA	14.34	PRD	TRUE
Pioneer at Dumbleton	9/04/2017 22:02	NA	NA	14.34	PRD	TRUE
Pioneer at Dumbleton	9/04/2017 22:22	NA	NA	14.37	PRD	TRUE
Pioneer at Dumbleton	9/04/2017 22:52	NA	NA	14.34	PRD	TRUE
Pioneer at Dumbleton	9/04/2017 23:02	NA	NA	14.34	PRD	TRUE
Pioneer at Dumbleton	9/04/2017 23:42	NA	NA	14.37	PRD	TRUE
Pioneer at Dumbleton	9/04/2017 23:52	NA	NA	14.34	PRD	TRUE
Pioneer at Dumbleton	10/04/2017 0:02	NA	NA	14.37	PRD	TRUE
Pioneer at Dumbleton	10/04/2017 0:22	NA	NA	14.34	PRD	TRUE
Pioneer at Dumbleton	10/04/2017 0:42	NA	NA	14.37	PRD	TRUE
Pioneer at Dumbleton	10/04/2017 1:02	NA	NA	14.37	PRD	TRUE
Pioneer at Dumbleton	10/04/2017 1:22	NA	NA	14.34	PRD	TRUE
Pioneer at Dumbleton	10/04/2017 1:52	NA	NA	14.38	PRD	TRUE
Pioneer at Dumbleton	10/04/2017 2:02	NA	NA	14.35	PRD	TRUE
Pioneer at Dumbleton	10/04/2017 3:02	NA	NA	14.34	PRD	TRUE
Pioneer at Dumbleton	10/04/2017 3:32	NA	NA	14.37	PRD	TRUE
Pioneer at Dumbleton	10/04/2017 3:52	NA	NA	14.34	PRD	TRUE
Pioneer at Dumbleton	10/04/2017 4:02	NA	NA	14.34	PRD	TRUE
Pioneer at Dumbleton	10/04/2017 5:02	NA	NA	14.33	PRD	TRUE
Pioneer at Dumbleton	10/04/2017 5:22	NA	NA	14.36	PRD	TRUE
Pioneer at Dumbleton	10/04/2017 5:52	NA	NA	14.33	PRD	TRUE
Pioneer at Dumbleton	10/04/2017 6:02	NA	NA	14.33	PRD	TRUE
Pioneer at Dumbleton	10/04/2017 6:42	NA	NA	14.36	PRD	TRUE
Pioneer at Dumbleton	10/04/2017 7:02	NA	NA	14.36	PRD	TRUE
Pioneer at Dumbleton	10/04/2017 7:22	NA	NA	14.33	PRD	TRUE
Pioneer at Dumbleton	10/04/2017 7:42	NA	NA	14.41	PRD	TRUE
Pioneer at Dumbleton	10/04/2017 7:52	NA	NA	14.33	PRD	TRUE
Pioneer at Dumbleton	10/04/2017 8:02	NA	NA	14.34	PRD	TRUE
Pioneer at Dumbleton	10/04/2017 9:02	NA	NA	14.33	PRD	TRUE
Pioneer at Dumbleton	10/04/2017 10:02	NA	NA	14.33	PRD	TRUE
Pioneer at Dumbleton	10/04/2017 11:02	NA	NA	14.33	PRD	TRUE
Pioneer at Dumbleton	10/04/2017 12:02	NA	NA	14.33	PRD	TRUE
Pioneer at Dumbleton	10/04/2017 13:02	NA	NA	14.32	PRD	TRUE
Pioneer at Dumbleton	10/04/2017 14:02	NA	NA	14.32	PRD	TRUE
Pioneer at Dumbleton	10/04/2017 14:32	NA	NA	14.37	PRD	TRUE
Pioneer at Dumbleton	10/04/2017 15:02	NA	NA	14.34	PRD	TRUE
Pioneer at Dumbleton	10/04/2017 15:32	NA	NA	14.38	PRD	TRUE
Pioneer at Dumbleton	10/04/2017 15:52	NA	NA	14.34	PRD	TRUE
Pioneer at Dumbleton	10/04/2017 16:02	NA	NA	14.38	PRD	TRUE
Pioneer at Dumbleton	10/04/2017 16:12	NA	NA	14.35	PRD	TRUE
Pioneer at Dumbleton	10/04/2017 16:22	NA	NA	14.38	PRD	TRUE
Pioneer at Dumbleton	10/04/2017 16:32	NA	NA	14.34	PRD	TRUE
Pioneer at Dumbleton	10/04/2017 16:42	NA	NA	14.37	PRD	TRUE
Pioneer at Dumbleton	10/04/2017 17:02	NA	NA	14.37	PRD	TRUE
Pioneer at Dumbleton	10/04/2017 17:12	NA	NA	14.34	PRD	TRUE
Pioneer at Dumbleton	10/04/2017 17:22	NA	NA	14.38	PRD	TRUE
Pioneer at Dumbleton	10/04/2017 17:32	NA	NA	14.35	PRD	TRUE
Pioneer at Dumbleton	10/04/2017 18:02	NA	NA	14.38	PRD	TRUE
Pioneer at Dumbleton	10/04/2017 18:12	NA	NA	14.34	PRD	TRUE
Pioneer at Dumbleton	10/04/2017 18:22	NA	NA	14.39	PRD	TRUE
Pioneer at Dumbleton	10/04/2017 18:32	NA	NA	14.34	PRD	TRUE
Pioneer at Dumbleton	10/04/2017 18:42	NA	NA	14.39	PRD	TRUE
Pioneer at Dumbleton	10/04/2017 18:52	NA	NA	14.34	PRD	TRUE
Pioneer at Dumbleton	10/04/2017 19:02	NA	NA	14.39	PRD	TRUE
Pioneer at Dumbleton	10/04/2017 19:12	NA	NA	14.34	PRD	TRUE
Pioneer at Dumbleton	10/04/2017 19:22	NA	NA	14.38	PRD	TRUE
Pioneer at Dumbleton	10/04/2017 19:32	NA	NA	14.34	PRD	TRUE
Pioneer at Dumbleton	10/04/2017 19:42	NA	NA	14.38	PRD	TRUE
Pioneer at Dumbleton	10/04/2017 19:52	NA	NA	14.34	PRD	TRUE
Pioneer at Dumbleton	10/04/2017 20:02	NA	NA	14.37	PRD	TRUE
Pioneer at Dumbleton	10/04/2017 21:02	NA	NA	14.34	PRD	TRUE
Pioneer at Dumbleton	10/04/2017 21:42	NA	NA	14.38	PRD	TRUE
Pioneer at Dumbleton	10/04/2017 21:52	NA	NA	14.34	PRD	TRUE
Pioneer at Dumbleton	10/04/2017 22:02	NA	NA	14.39	PRD	TRUE
Pioneer at Dumbleton	10/04/2017 22:12	NA	NA	14.34	PRD	TRUE
Pioneer at Dumbleton	10/04/2017 23:02	NA	NA	14.38	PRD	TRUE
Pioneer at Dumbleton	10/04/2017 23:12	NA	NA	14.34	PRD	TRUE
Pioneer at Dumbleton	10/04/2017 23:22	NA	NA	14.38	PRD	TRUE
Pioneer at Dumbleton	10/04/2017 23:32	NA	NA	14.34	PRD	TRUE
Pioneer at Dumbleton	10/04/2017 23:52	NA	NA	14.37	PRD	TRUE
Pioneer at Dumbleton	11/04/2017 0:02	NA	NA	14.34	PRD	TRUE
Pioneer at Dumbleton	11/04/2017 0:52	NA	NA	14.38	PRD	TRUE
Pioneer at Dumbleton	11/04/2017 1:02	NA	NA	14.34	PRD	TRUE
Pioneer at Dumbleton	11/04/2017 1:12	NA	NA	14.38	PRD	TRUE
Pioneer at Dumbleton	11/04/2017 1:22	NA	NA	14.34	PRD	TRUE
Pioneer at Dumbleton	11/04/2017 1:52	NA	NA	14.38	PRD	TRUE
Pioneer at Dumbleton	11/04/2017 2:02	NA	NA	14.33	PRD	TRUE
Pioneer at Dumbleton	11/04/2017 2:12	NA	NA	14.38	PRD	TRUE
Pioneer at Dumbleton	11/04/2017 2:22	NA	NA	14.34	PRD	TRUE
Pioneer at Dumbleton	11/04/2017 2:52	NA	NA	14.38	PRD	TRUE
Pioneer at Dumbleton	11/04/2017 3:02	NA	NA	14.33	PRD	TRUE
Pioneer at Dumbleton	11/04/2017 3:42	NA	NA	14.36	PRD	TRUE
Pioneer at Dumbleton	11/04/2017 4:02	NA	NA	14.33	PRD	TRUE
Pioneer at Dumbleton	11/04/2017 4:12	NA	NA	NA	PRD	FALSE
Pioneer at Dumbleton	11/04/2017 4:42	NA	NA	14.36	PRD	TRUE
Pioneer at Dumbleton	11/04/2017 5:02	NA	NA	14.33	PRD	TRUE
Pioneer at Dumbleton	11/04/2017 5:42	NA	NA	14.38	PRD	TRUE
Pioneer at Dumbleton	11/04/2017 5:52	NA	NA	14.33	PRD	TRUE
Pioneer at Dumbleton	11/04/2017 6:02	NA	NA	14.33	PRD	TRUE
Pioneer at Dumbleton	11/04/2017 6:22	NA	NA	14.36	PRD	TRUE
Pioneer at Dumbleton	11/04/2017 6:42	NA	NA	14.33	PRD	TRUE
Pioneer at Dumbleton	11/04/2017 7:02	NA	NA	14.33	PRD	TRUE
Pioneer at Dumbleton	11/04/2017 7:12	NA	NA	14.37	PRD	TRUE
Pioneer at Dumbleton	11/04/2017 7:22	NA	NA	14.33	PRD	TRUE
Pioneer at Dumbleton	11/04/2017 7:52	NA	NA	14.39	PRD	TRUE
Pioneer at Dumbleton	11/04/2017 8:02	NA	NA	14.33	PRD	TRUE
Pioneer at Dumbleton	11/04/2017 8:22	NA	NA	14.38	PRD	TRUE
Pioneer at Dumbleton	11/04/2017 8:32	NA	NA	14.33	PRD	TRUE
Pioneer at Dumbleton	11/04/2017 8:52	NA	NA	14.38	PRD	TRUE
Pioneer at Dumbleton	11/04/2017 9:02	NA	NA	14.33	PRD	TRUE
Pioneer at Dumbleton	11/04/2017 9:22	NA	NA	14.38	PRD	TRUE
Pioneer at Dumbleton	11/04/2017 9:32	NA	NA	14.33	PRD	TRUE
Pioneer at Dumbleton	11/04/2017 10:02	NA	NA	14.33	PRD	TRUE
Pioneer at Dumbleton	11/04/2017 10:32	NA	NA	14.38	PRD	TRUE
Pioneer at Dumbleton	11/04/2017 10:42	NA	NA	14.33	PRD	TRUE
Pioneer at Dumbleton	11/04/2017 10:52	NA	NA	14.36	PRD	TRUE
Pioneer at Dumbleton	11/04/2017 11:02	NA	NA	14.34	PRD	TRUE
Pioneer at Dumbleton	11/04/2017 11:12	NA	NA	14.37	PRD	TRUE
Pioneer at Dumbleton	11/04/2017 11:22	NA	NA	14.33	PRD	TRUE
Pioneer at Dumbleton	11/04/2017 11:52	NA	NA	14.37	PRD	TRUE
Pioneer at Dumbleton	11/04/2017 12:02	NA	NA	14.32	PRD	TRUE
Pioneer at Dumbleton	11/04/2017 12:22	NA	NA	14.37	PRD	TRUE
Pioneer at Dumbleton	11/04/2017 12:32	NA	NA	14.33	PRD	TRUE
Pioneer at Dumbleton	11/04/2017 12:52	NA	NA	14.38	PRD	TRUE
Pioneer at Dumbleton	11/04/2017 13:02	NA	NA	14.32	PRD	TRUE
Pioneer at Dumbleton	11/04/2017 13:12	NA	NA	14.37	PRD	TRUE
Pioneer at Dumbleton	11/04/2017 13:22	NA	NA	14.32	PRD	TRUE
Pioneer at Dumbleton	11/04/2017 13:32	NA	NA	14.35	PRD	TRUE
Pioneer at Dumbleton	11/04/2017 13:52	NA	NA	14.32	PRD	TRUE
Pioneer at Dumbleton	11/04/2017 14:02	NA	NA	14.32	PRD	TRUE
Pioneer at Dumbleton	11/04/2017 14:22	NA	NA	14.37	PRD	TRUE
Pioneer at Dumbleton	11/04/2017 14:32	NA	NA	14.32	PRD	TRUE
Pioneer at Dumbleton	11/04/2017 15:02	NA	NA	14.37	PRD	TRUE
Pioneer at Dumbleton	11/04/2017 15:12	NA	NA	14.32	PRD	TRUE
Pioneer at Dumbleton	11/04/2017 15:22	NA	NA	14.35	PRD	TRUE
Pioneer at Dumbleton	11/04/2017 15:52	NA	NA	14.32	PRD	TRUE
Pioneer at Dumbleton	11/04/2017 16:02	NA	NA	14.37	PRD	TRUE
Pioneer at Dumbleton	11/04/2017 16:12	NA	NA	14.32	PRD	TRUE
Pioneer at Dumbleton	11/04/2017 16:52	NA	NA	14.36	PRD	TRUE
Pioneer at Dumbleton	11/04/2017 17:02	NA	NA	14.32	PRD	TRUE
Pioneer at Dumbleton	11/04/2017 17:12	NA	NA	14.37	PRD	TRUE
Pioneer at Dumbleton	11/04/2017 17:22	NA	NA	14.32	PRD	TRUE
Pioneer at Dumbleton	11/04/2017 17:32	NA	NA	14.35	PRD	TRUE
Pioneer at Dumbleton	11/04/2017 18:02	NA	NA	14.32	PRD	TRUE
Pioneer at Dumbleton	11/04/2017 18:12	NA	NA	14.36	PRD	TRUE
Pioneer at Dumbleton	11/04/2017 18:22	NA	NA	14.32	PRD	TRUE
Pioneer at Dumbleton	11/04/2017 18:32	NA	NA	14.36	PRD	TRUE
Pioneer at Dumbleton	11/04/2017 18:42	NA	NA	14.32	PRD	TRUE
Pioneer at Dumbleton	11/04/2017 18:52	NA	NA	14.37	PRD	TRUE
Pioneer at Dumbleton	11/04/2017 19:02	NA	NA	14.32	PRD	TRUE
Pioneer at Dumbleton	11/04/2017 19:12	NA	NA	14.36	PRD	TRUE
Pioneer at Dumbleton	11/04/2017 19:22	NA	NA	14.32	PRD	TRUE
Pioneer at Dumbleton	11/04/2017 19:32	NA	NA	14.36	PRD	TRUE
Pioneer at Dumbleton	11/04/2017 19:42	NA	NA	14.32	PRD	TRUE
Pioneer at Dumbleton	11/04/2017 19:52	NA	NA	14.35	PRD	TRUE
Pioneer at Dumbleton	11/04/2017 20:02	NA	NA	14.33	PRD	TRUE
Pioneer at Dumbleton	11/04/2017 21:02	NA	NA	14.32	PRD	TRUE
Pioneer at Dumbleton	11/04/2017 22:02	NA	NA	14.32	PRD	TRUE
Pioneer at Dumbleton	11/04/2017 22:12	NA	NA	14.36	PRD	TRUE
Pioneer at Dumbleton	11/04/2017 22:22	NA	NA	14.32	PRD	TRUE
Pioneer at Dumbleton	11/04/2017 23:02	NA	NA	14.32	PRD	TRUE
Pioneer at Dumbleton	11/04/2017 23:22	NA	NA	14.36	PRD	TRUE
Pioneer at Dumbleton	11/04/2017 23:32	NA	NA	14.32	PRD	TRUE
Pioneer at Dumbleton	12/04/2017 0:02	NA	NA	14.32	PRD	TRUE
Pioneer at Dumbleton	12/04/2017 0:32	NA	NA	14.37	PRD	TRUE
Pioneer at Dumbleton	12/04/2017 0:42	NA	NA	14.32	PRD	TRUE
Pioneer at Dumbleton	12/04/2017 1:02	NA	NA	14.32	PRD	TRUE
Pioneer at Dumbleton	12/04/2017 1:32	NA	NA	14.37	PRD	TRUE
Pioneer at Dumbleton	12/04/2017 1:42	NA	NA	14.32	PRD	TRUE
Pioneer at Dumbleton	12/04/2017 1:52	NA	NA	14.35	PRD	TRUE
Pioneer at Dumbleton	12/04/2017 2:02	NA	NA	14.33	PRD	TRUE
Pioneer at Dumbleton	12/04/2017 2:52	NA	NA	14.36	PRD	TRUE
Pioneer at Dumbleton	12/04/2017 3:02	NA	NA	14.32	PRD	TRUE
Pioneer at Dumbleton	12/04/2017 4:02	NA	NA	14.36	PRD	TRUE
Pioneer at Dumbleton	12/04/2017 4:12	NA	NA	14.31	PRD	TRUE
Pioneer at Dumbleton	12/04/2017 4:22	NA	NA	14.36	PRD	TRUE
Pioneer at Dumbleton	12/04/2017 4:32	NA	NA	14.33	PRD	TRUE
Pioneer at Dumbleton	12/04/2017 5:02	NA	NA	14.32	PRD	TRUE
Pioneer at Dumbleton	12/04/2017 5:32	NA	NA	14.37	PRD	TRUE
Pioneer at Dumbleton	12/04/2017 5:42	NA	NA	14.31	PRD	TRUE
Pioneer at Dumbleton	12/04/2017 6:02	NA	NA	14.36	PRD	TRUE
Pioneer at Dumbleton	12/04/2017 6:12	NA	NA	14.31	PRD	TRUE
Pioneer at Dumbleton	12/04/2017 7:02	NA	NA	14.36	PRD	TRUE
Pioneer at Dumbleton	12/04/2017 7:12	NA	NA	14.31	PRD	TRUE
Pioneer at Dumbleton	12/04/2017 8:02	NA	NA	14.37	PRD	TRUE
Pioneer at Dumbleton	12/04/2017 8:12	NA	NA	14.31	PRD	TRUE
Pioneer at Dumbleton	12/04/2017 9:02	NA	NA	14.32	PRD	TRUE
Pioneer at Dumbleton	12/04/2017 10:02	NA	NA	14.31	PRD	TRUE
Pioneer at Dumbleton	12/04/2017 11:02	NA	NA	14.31	PRD	TRUE
Pioneer at Dumbleton	12/04/2017 11:22	NA	NA	14.36	PRD	TRUE
Pioneer at Dumbleton	12/04/2017 11:32	NA	NA	14.31	PRD	TRUE
Pioneer at Dumbleton	12/04/2017 12:02	NA	NA	14.31	PRD	TRUE
Pioneer at Dumbleton	12/04/2017 13:02	NA	NA	14.31	PRD	TRUE
Pioneer at Dumbleton	12/04/2017 14:02	NA	NA	14.31	PRD	TRUE
Pioneer at Dumbleton	12/04/2017 14:12	NA	NA	14.35	PRD	TRUE
Pioneer at Dumbleton	12/04/2017 14:22	NA	NA	14.31	PRD	TRUE
Pioneer at Dumbleton	12/04/2017 14:42	NA	NA	14.35	PRD	TRUE
Pioneer at Dumbleton	12/04/2017 14:52	NA	NA	14.3	PRD	TRUE
Pioneer at Dumbleton	12/04/2017 15:02	NA	NA	14.3	PRD	TRUE
Pioneer at Dumbleton	12/04/2017 15:12	NA	NA	14.33	PRD	TRUE
Pioneer at Dumbleton	12/04/2017 16:02	NA	NA	14.3	PRD	TRUE
Pioneer at Dumbleton	12/04/2017 16:12	NA	NA	14.35	PRD	TRUE
Pioneer at Dumbleton	12/04/2017 16:22	NA	NA	14.3	PRD	TRUE
Pioneer at Dumbleton	12/04/2017 16:32	NA	NA	14.33	PRD	TRUE
Pioneer at Dumbleton	12/04/2017 17:02	NA	NA	14.31	PRD	TRUE
Pioneer at Dumbleton	12/04/2017 17:12	NA	NA	14.35	PRD	TRUE
Pioneer at Dumbleton	12/04/2017 17:22	NA	NA	14.3	PRD	TRUE
Pioneer at Dumbleton	12/04/2017 17:32	NA	NA	14.33	PRD	TRUE
Pioneer at Dumbleton	12/04/2017 18:02	NA	NA	14.3	PRD	TRUE
Pioneer at Dumbleton	12/04/2017 18:12	NA	NA	14.35	PRD	TRUE
Pioneer at Dumbleton	12/04/2017 18:22	NA	NA	14.3	PRD	TRUE
Pioneer at Dumbleton	12/04/2017 18:32	NA	NA	14.35	PRD	TRUE
Pioneer at Dumbleton	12/04/2017 18:42	NA	NA	14.3	PRD	TRUE
Pioneer at Dumbleton	12/04/2017 18:52	NA	NA	14.33	PRD	TRUE
Pioneer at Dumbleton	12/04/2017 19:02	NA	NA	14.32	PRD	TRUE
Pioneer at Dumbleton	12/04/2017 20:02	NA	NA	14.31	PRD	TRUE
Pioneer at Dumbleton	12/04/2017 21:02	NA	NA	14.31	PRD	TRUE
Pioneer at Dumbleton	12/04/2017 21:22	NA	NA	14.35	PRD	TRUE
Pioneer at Dumbleton	12/04/2017 21:32	NA	NA	14.31	PRD	TRUE
Pioneer at Dumbleton	12/04/2017 22:02	NA	NA	14.31	PRD	TRUE
Pioneer at Dumbleton	12/04/2017 22:32	NA	NA	14.36	PRD	TRUE
Pioneer at Dumbleton	12/04/2017 22:42	NA	NA	14.31	PRD	TRUE
Pioneer at Dumbleton	12/04/2017 23:02	NA	NA	14.31	PRD	TRUE
Pioneer at Dumbleton	12/04/2017 23:32	NA	NA	14.36	PRD	TRUE
Pioneer at Dumbleton	12/04/2017 23:42	NA	NA	14.31	PRD	TRUE
Pioneer at Dumbleton	12/04/2017 23:52	NA	NA	14.34	PRD	TRUE
Pioneer at Dumbleton	13/04/2017 0:02	NA	NA	14.31	PRD	TRUE
Pioneer at Dumbleton	13/04/2017 0:52	NA	NA	14.35	PRD	TRUE
Pioneer at Dumbleton	13/04/2017 1:02	NA	NA	14.3	PRD	TRUE
Pioneer at Dumbleton	13/04/2017 1:52	NA	NA	14.35	PRD	TRUE
Pioneer at Dumbleton	13/04/2017 2:02	NA	NA	14.3	PRD	TRUE
Pioneer at Dumbleton	13/04/2017 2:52	NA	NA	14.34	PRD	TRUE
Pioneer at Dumbleton	13/04/2017 3:02	NA	NA	14.31	PRD	TRUE
Pioneer at Dumbleton	13/04/2017 3:52	NA	NA	14.34	PRD	TRUE
Pioneer at Dumbleton	13/04/2017 4:02	NA	NA	14.3	PRD	TRUE
Pioneer at Dumbleton	13/04/2017 4:42	NA	NA	14.34	PRD	TRUE
Pioneer at Dumbleton	13/04/2017 4:52	NA	NA	14.3	PRD	TRUE
Pioneer at Dumbleton	13/04/2017 5:02	NA	NA	14.3	PRD	TRUE
Pioneer at Dumbleton	13/04/2017 5:32	NA	NA	14.36	PRD	TRUE
Pioneer at Dumbleton	13/04/2017 5:42	NA	NA	14.3	PRD	TRUE
Pioneer at Dumbleton	13/04/2017 6:02	NA	NA	14.3	PRD	TRUE
Pioneer at Dumbleton	13/04/2017 6:22	NA	NA	14.34	PRD	TRUE
Pioneer at Dumbleton	13/04/2017 6:32	NA	NA	14.3	PRD	TRUE
Pioneer at Dumbleton	13/04/2017 6:42	NA	NA	14.34	PRD	TRUE
Pioneer at Dumbleton	13/04/2017 6:52	NA	NA	14.3	PRD	TRUE
Pioneer at Dumbleton	13/04/2017 7:02	NA	NA	14.3	PRD	TRUE
[truncated: 17,710 more rows]
