# Supplementary material for: Predicting sediment and nutrient concentrations from high-frequency water-quality data
Source: PLoS One. 2019 Aug 30;14(8):e0215503. doi: 10.1371/journal.pone.0215503 (PMC6716630; doi:10.1371/journal.pone.0215503)
Supplement: S1 File — Water-quality data files used to fit and predict from the TSS and NOx models using the R script herein. (ZIP) [file pone.0215503.s001.zip › SC_sensor.csv]

StationName	DateTime	Cond_Sensor	Turb_Sensor	Level_Sensor	Site	lvl
Sandy Creek at Homebush	12/03/2017 1:00	326.34	34.47	0.636	SC	TRUE
Sandy Creek at Homebush	12/03/2017 2:30	326.63	34.06	0.636	SC	TRUE
Sandy Creek at Homebush	12/03/2017 4:00	327	33.39	0.635	SC	TRUE
Sandy Creek at Homebush	12/03/2017 5:30	327.31	32.61	0.633	SC	TRUE
Sandy Creek at Homebush	12/03/2017 7:00	327.81	33.34	0.634	SC	TRUE
Sandy Creek at Homebush	12/03/2017 8:30	328.7	32.22	0.631	SC	TRUE
Sandy Creek at Homebush	12/03/2017 10:00	329.79	31.66	0.631	SC	TRUE
Sandy Creek at Homebush	12/03/2017 11:30	331.06	30.67	0.629	SC	TRUE
Sandy Creek at Homebush	12/03/2017 13:00	332.63	30.66	0.629	SC	TRUE
Sandy Creek at Homebush	12/03/2017 14:30	334.24	29.85	0.627	SC	TRUE
Sandy Creek at Homebush	12/03/2017 16:00	336.13	29.11	0.627	SC	TRUE
Sandy Creek at Homebush	12/03/2017 17:30	338.76	28.92	0.623	SC	TRUE
Sandy Creek at Homebush	12/03/2017 19:00	340.62	28.27	0.621	SC	TRUE
Sandy Creek at Homebush	12/03/2017 20:30	341.96	28.31	0.62	SC	TRUE
Sandy Creek at Homebush	12/03/2017 22:00	342.45	27.65	0.62	SC	TRUE
Sandy Creek at Homebush	12/03/2017 23:30	342	27.94	0.618	SC	TRUE
Sandy Creek at Homebush	13/03/2017 1:00	341.43	27.7	0.617	SC	TRUE
Sandy Creek at Homebush	13/03/2017 2:30	340.48	27.6	0.617	SC	TRUE
Sandy Creek at Homebush	13/03/2017 4:00	339.5	28.34	0.616	SC	TRUE
Sandy Creek at Homebush	13/03/2017 5:30	338.89	28	0.614	SC	TRUE
Sandy Creek at Homebush	13/03/2017 7:00	338.55	27.39	0.614	SC	TRUE
Sandy Creek at Homebush	13/03/2017 8:30	338.4	27.7	0.614	SC	TRUE
Sandy Creek at Homebush	13/03/2017 10:00	338.74	26.68	0.612	SC	TRUE
Sandy Creek at Homebush	13/03/2017 11:30	339.33	26.54	0.609	SC	TRUE
Sandy Creek at Homebush	13/03/2017 13:00	340.02	25.98	0.61	SC	TRUE
Sandy Creek at Homebush	13/03/2017 14:30	341.14	25.22	0.609	SC	TRUE
Sandy Creek at Homebush	13/03/2017 16:00	342.61	25.39	0.607	SC	TRUE
Sandy Creek at Homebush	13/03/2017 17:30	344.5	25.47	0.606	SC	TRUE
Sandy Creek at Homebush	13/03/2017 19:00	346.43	24.44	0.604	SC	TRUE
Sandy Creek at Homebush	13/03/2017 20:30	348.33	24.65	0.601	SC	TRUE
Sandy Creek at Homebush	13/03/2017 22:00	350.22	24.02	0.6	SC	TRUE
Sandy Creek at Homebush	13/03/2017 23:30	351.26	23.37	0.602	SC	TRUE
Sandy Creek at Homebush	14/03/2017 1:00	351.88	23.15	0.599	SC	TRUE
Sandy Creek at Homebush	14/03/2017 2:30	352.16	22.98	0.599	SC	TRUE
Sandy Creek at Homebush	14/03/2017 4:00	352.66	22.66	0.6	SC	TRUE
Sandy Creek at Homebush	14/03/2017 5:30	352.96	22.99	0.596	SC	TRUE
Sandy Creek at Homebush	14/03/2017 7:00	353.37	22.53	0.595	SC	TRUE
Sandy Creek at Homebush	14/03/2017 8:30	354.04	22.1	0.595	SC	TRUE
Sandy Creek at Homebush	14/03/2017 10:00	354.87	21.52	0.595	SC	TRUE
Sandy Creek at Homebush	14/03/2017 11:30	355.21	21.81	0.593	SC	TRUE
Sandy Creek at Homebush	14/03/2017 13:00	355.57	20.61	0.592	SC	TRUE
Sandy Creek at Homebush	14/03/2017 14:30	355.98	20.85	0.591	SC	TRUE
Sandy Creek at Homebush	14/03/2017 16:00	356.46	20.93	0.591	SC	TRUE
Sandy Creek at Homebush	14/03/2017 17:30	357.02	19.91	0.589	SC	TRUE
Sandy Creek at Homebush	14/03/2017 19:00	357.98	19.42	0.588	SC	TRUE
Sandy Creek at Homebush	14/03/2017 20:30	359.2	19.65	0.588	SC	TRUE
Sandy Creek at Homebush	14/03/2017 22:00	360.34	19.2	0.587	SC	TRUE
Sandy Creek at Homebush	14/03/2017 23:30	362.05	18.98	0.586	SC	TRUE
Sandy Creek at Homebush	15/03/2017 1:00	363.95	18.72	0.586	SC	TRUE
Sandy Creek at Homebush	15/03/2017 2:30	365.65	18.34	0.583	SC	TRUE
Sandy Creek at Homebush	15/03/2017 4:00	366.99	18.46	0.583	SC	TRUE
Sandy Creek at Homebush	15/03/2017 5:30	368.57	18.16	0.582	SC	TRUE
Sandy Creek at Homebush	15/03/2017 7:00	370.04	18.18	0.583	SC	TRUE
Sandy Creek at Homebush	15/03/2017 8:30	371.96	18.52	0.581	SC	TRUE
Sandy Creek at Homebush	15/03/2017 10:00	373.23	17.48	0.579	SC	TRUE
Sandy Creek at Homebush	15/03/2017 11:30	374.64	16.87	0.579	SC	TRUE
Sandy Creek at Homebush	15/03/2017 13:00	375.89	16.64	0.578	SC	TRUE
Sandy Creek at Homebush	15/03/2017 14:30	377.14	16.18	0.578	SC	TRUE
Sandy Creek at Homebush	15/03/2017 16:00	378.1	16.17	0.576	SC	TRUE
Sandy Creek at Homebush	15/03/2017 17:30	378.55	15.94	0.576	SC	TRUE
Sandy Creek at Homebush	15/03/2017 19:00	379.13	16.17	0.577	SC	TRUE
Sandy Creek at Homebush	15/03/2017 20:30	380.07	16.09	0.576	SC	TRUE
Sandy Creek at Homebush	15/03/2017 22:00	381.42	15.48	0.577	SC	TRUE
Sandy Creek at Homebush	15/03/2017 23:30	382.45	15.32	0.576	SC	TRUE
Sandy Creek at Homebush	16/03/2017 1:00	384.01	15.53	0.576	SC	TRUE
Sandy Creek at Homebush	16/03/2017 2:30	386.29	16.34	0.576	SC	TRUE
Sandy Creek at Homebush	16/03/2017 4:00	388.53	15.63	0.575	SC	TRUE
Sandy Creek at Homebush	16/03/2017 5:30	391.07	15.12	0.577	SC	TRUE
Sandy Creek at Homebush	16/03/2017 7:00	393.51	14.95	0.577	SC	TRUE
Sandy Creek at Homebush	16/03/2017 8:30	395.85	14.99	0.577	SC	TRUE
Sandy Creek at Homebush	16/03/2017 10:00	397.47	15.53	0.575	SC	TRUE
Sandy Creek at Homebush	16/03/2017 11:30	398.7	14.52	0.574	SC	TRUE
Sandy Creek at Homebush	16/03/2017 13:00	400.31	13.93	0.574	SC	TRUE
Sandy Creek at Homebush	16/03/2017 14:30	401.34	13.53	0.574	SC	TRUE
Sandy Creek at Homebush	16/03/2017 16:10	402.99	13.49	0.573	SC	TRUE
Sandy Creek at Homebush	16/03/2017 17:40	404.23	13.29	0.575	SC	TRUE
Sandy Creek at Homebush	16/03/2017 19:10	405.56	13.23	0.575	SC	TRUE
Sandy Creek at Homebush	16/03/2017 20:40	407.28	13.19	0.574	SC	TRUE
Sandy Creek at Homebush	16/03/2017 22:10	408.31	12.98	0.575	SC	TRUE
Sandy Creek at Homebush	16/03/2017 23:40	409.74	12.79	0.574	SC	TRUE
Sandy Creek at Homebush	17/03/2017 1:10	411.47	12.92	0.575	SC	TRUE
Sandy Creek at Homebush	17/03/2017 2:40	413.3	12.88	0.574	SC	TRUE
Sandy Creek at Homebush	17/03/2017 4:10	415.39	13.25	0.576	SC	TRUE
Sandy Creek at Homebush	17/03/2017 5:40	417.48	12.83	0.575	SC	TRUE
Sandy Creek at Homebush	17/03/2017 7:10	419.74	12.83	0.576	SC	TRUE
Sandy Creek at Homebush	17/03/2017 8:40	422.37	12.93	0.576	SC	TRUE
Sandy Creek at Homebush	17/03/2017 10:20	423.9	12.41	0.575	SC	TRUE
Sandy Creek at Homebush	17/03/2017 11:50	426.09	12.25	0.573	SC	TRUE
Sandy Creek at Homebush	17/03/2017 13:20	427.68	12.07	0.574	SC	TRUE
Sandy Creek at Homebush	17/03/2017 14:50	429.13	12.09	0.573	SC	TRUE
Sandy Creek at Homebush	17/03/2017 16:20	429.98	12.48	0.57	SC	TRUE
Sandy Creek at Homebush	17/03/2017 17:50	431	12.31	0.568	SC	TRUE
Sandy Creek at Homebush	17/03/2017 19:20	432.17	12.2	0.568	SC	TRUE
Sandy Creek at Homebush	17/03/2017 20:50	433.18	12.2	0.565	SC	TRUE
Sandy Creek at Homebush	17/03/2017 22:20	434.01	12.32	0.565	SC	TRUE
Sandy Creek at Homebush	17/03/2017 23:50	435.25	12.09	0.565	SC	TRUE
Sandy Creek at Homebush	18/03/2017 1:20	435.59	12.13	0.566	SC	TRUE
Sandy Creek at Homebush	18/03/2017 2:50	436.76	11.99	0.565	SC	TRUE
Sandy Creek at Homebush	18/03/2017 4:20	437.85	12.32	0.567	SC	TRUE
Sandy Creek at Homebush	18/03/2017 5:50	439.51	12.87	0.568	SC	TRUE
Sandy Creek at Homebush	18/03/2017 7:20	441.46	13.14	0.567	SC	TRUE
Sandy Creek at Homebush	18/03/2017 8:50	443.69	13.28	0.567	SC	TRUE
Sandy Creek at Homebush	18/03/2017 10:20	445.02	12.95	0.565	SC	TRUE
Sandy Creek at Homebush	18/03/2017 11:50	446.75	13.19	0.566	SC	TRUE
Sandy Creek at Homebush	18/03/2017 13:20	447.62	13.8	0.561	SC	TRUE
Sandy Creek at Homebush	18/03/2017 14:50	448.27	13.49	0.563	SC	TRUE
Sandy Creek at Homebush	18/03/2017 16:20	448.58	13.21	0.562	SC	TRUE
Sandy Creek at Homebush	18/03/2017 17:50	449.05	13.16	0.561	SC	TRUE
Sandy Creek at Homebush	18/03/2017 19:20	449.52	13.35	0.56	SC	TRUE
Sandy Creek at Homebush	18/03/2017 20:50	450.35	12.91	0.561	SC	TRUE
Sandy Creek at Homebush	18/03/2017 22:20	450.97	13.13	0.559	SC	TRUE
Sandy Creek at Homebush	18/03/2017 23:50	451.52	13.05	0.56	SC	TRUE
Sandy Creek at Homebush	19/03/2017 1:20	452.02	13.11	0.561	SC	TRUE
Sandy Creek at Homebush	19/03/2017 2:50	452.99	12.89	0.561	SC	TRUE
Sandy Creek at Homebush	19/03/2017 4:20	454.19	12.9	0.562	SC	TRUE
Sandy Creek at Homebush	19/03/2017 5:50	455.58	12.77	0.56	SC	TRUE
Sandy Creek at Homebush	19/03/2017 7:20	457.49	13.07	0.56	SC	TRUE
Sandy Creek at Homebush	19/03/2017 8:50	459.33	13.19	0.56	SC	TRUE
Sandy Creek at Homebush	19/03/2017 10:20	460.66	12.75	0.56	SC	TRUE
Sandy Creek at Homebush	19/03/2017 11:50	461.67	12.76	0.559	SC	TRUE
Sandy Creek at Homebush	19/03/2017 13:20	462.76	12.8	0.559	SC	TRUE
Sandy Creek at Homebush	19/03/2017 14:50	463.22	12.64	0.558	SC	TRUE
Sandy Creek at Homebush	19/03/2017 16:20	461.21	12.95	0.57	SC	TRUE
Sandy Creek at Homebush	19/03/2017 17:50	421.29	22.72	0.641	SC	TRUE
Sandy Creek at Homebush	19/03/2017 19:20	401.57	22.94	0.594	SC	TRUE
Sandy Creek at Homebush	19/03/2017 20:50	394.76	23.03	0.593	SC	TRUE
Sandy Creek at Homebush	19/03/2017 22:20	367.16	31.14	0.692	SC	TRUE
Sandy Creek at Homebush	19/03/2017 23:50	352.19	40.64	0.83	SC	TRUE
Sandy Creek at Homebush	20/03/2017 1:20	364.93	63.18	1.067	SC	TRUE
Sandy Creek at Homebush	20/03/2017 2:50	385.85	51.75	1.003	SC	TRUE
Sandy Creek at Homebush	20/03/2017 4:20	407.59	44.05	0.938	SC	TRUE
Sandy Creek at Homebush	20/03/2017 5:50	438.88	35.54	0.91	SC	TRUE
Sandy Creek at Homebush	20/03/2017 7:20	456.7	33.33	0.927	SC	TRUE
Sandy Creek at Homebush	20/03/2017 8:50	478.44	35.64	0.986	SC	TRUE
Sandy Creek at Homebush	20/03/2017 10:20	499.04	45.54	0.989	SC	TRUE
Sandy Creek at Homebush	20/03/2017 11:50	504.32	46.83	0.974	SC	TRUE
Sandy Creek at Homebush	20/03/2017 13:20	514.42	42.59	0.955	SC	TRUE
Sandy Creek at Homebush	20/03/2017 14:50	414.31	95.66	1.211	SC	TRUE
Sandy Creek at Homebush	20/03/2017 16:40	220.88	235.48	2.272	SC	FALSE
Sandy Creek at Homebush	20/03/2017 18:20	201.87	221.66	2.908	SC	FALSE
Sandy Creek at Homebush	20/03/2017 19:50	193.2	244.07	3.064	SC	FALSE
Sandy Creek at Homebush	20/03/2017 21:30	152.81	430.16	3.581	SC	FALSE
Sandy Creek at Homebush	20/03/2017 23:00	119.86	287.79	3.772	SC	FALSE
Sandy Creek at Homebush	21/03/2017 0:30	114.43	204.74	3.554	SC	FALSE
Sandy Creek at Homebush	21/03/2017 2:00	144.33	169.39	2.972	SC	FALSE
Sandy Creek at Homebush	21/03/2017 3:40	157.94	160.83	2.361	SC	FALSE
Sandy Creek at Homebush	21/03/2017 5:10	159.34	164.58	2.101	SC	FALSE
Sandy Creek at Homebush	21/03/2017 6:40	162.84	119.88	1.942	SC	FALSE
Sandy Creek at Homebush	21/03/2017 8:20	168.17	122.27	1.814	SC	FALSE
Sandy Creek at Homebush	21/03/2017 9:50	171.01	114.41	1.72	SC	FALSE
Sandy Creek at Homebush	21/03/2017 11:20	173.57	105.64	1.64	SC	TRUE
Sandy Creek at Homebush	21/03/2017 12:50	175.64	100.71	1.571	SC	TRUE
Sandy Creek at Homebush	21/03/2017 14:20	178.18	103.17	1.52	SC	TRUE
Sandy Creek at Homebush	21/03/2017 15:50	180.23	90.69	1.479	SC	TRUE
Sandy Creek at Homebush	21/03/2017 17:20	181.14	87.25	1.454	SC	TRUE
Sandy Creek at Homebush	21/03/2017 18:50	179.9	97.49	1.431	SC	TRUE
Sandy Creek at Homebush	21/03/2017 20:20	180.21	80.94	1.406	SC	TRUE
Sandy Creek at Homebush	21/03/2017 21:50	164.94	97.3	1.529	SC	TRUE
Sandy Creek at Homebush	21/03/2017 23:20	167.19	84.86	1.626	SC	TRUE
Sandy Creek at Homebush	22/03/2017 0:50	159.53	76.5	1.536	SC	TRUE
Sandy Creek at Homebush	22/03/2017 2:20	158.36	71.09	1.489	SC	TRUE
Sandy Creek at Homebush	22/03/2017 3:50	162.56	69.77	1.444	SC	TRUE
Sandy Creek at Homebush	22/03/2017 5:20	167.84	66.94	1.399	SC	TRUE
Sandy Creek at Homebush	22/03/2017 6:50	172.34	63.9	1.363	SC	TRUE
Sandy Creek at Homebush	22/03/2017 8:30	177.11	57.47	1.321	SC	TRUE
Sandy Creek at Homebush	22/03/2017 10:00	NA	NA	1.289	SC	TRUE
Sandy Creek at Homebush	22/03/2017 11:10	180.85	49.09	1.266	SC	TRUE
Sandy Creek at Homebush	22/03/2017 12:40	181.36	51.93	1.238	SC	TRUE
Sandy Creek at Homebush	22/03/2017 14:10	182	68.24	1.214	SC	TRUE
Sandy Creek at Homebush	22/03/2017 15:40	182.01	66.46	1.189	SC	TRUE
Sandy Creek at Homebush	22/03/2017 17:10	181.88	62.4	1.17	SC	TRUE
Sandy Creek at Homebush	22/03/2017 18:40	181.9	58.53	1.183	SC	TRUE
Sandy Creek at Homebush	22/03/2017 20:10	160.87	66.64	1.311	SC	TRUE
Sandy Creek at Homebush	22/03/2017 21:40	163.14	61.36	1.434	SC	TRUE
Sandy Creek at Homebush	22/03/2017 23:20	196.6	56.49	1.864	SC	FALSE
Sandy Creek at Homebush	23/03/2017 0:50	204.35	57.41	1.736	SC	FALSE
Sandy Creek at Homebush	23/03/2017 2:20	138.79	89.13	1.739	SC	FALSE
Sandy Creek at Homebush	23/03/2017 3:50	111.6	114.86	1.927	SC	FALSE
Sandy Creek at Homebush	23/03/2017 5:30	120.02	165.48	2.802	SC	FALSE
Sandy Creek at Homebush	23/03/2017 7:10	100.06	163.49	3.409	SC	FALSE
Sandy Creek at Homebush	23/03/2017 8:40	119.14	131.38	3.845	SC	FALSE
Sandy Creek at Homebush	23/03/2017 10:20	112.42	213.79	4.362	SC	FALSE
Sandy Creek at Homebush	23/03/2017 11:50	114.6	137.6	4.525	SC	FALSE
Sandy Creek at Homebush	23/03/2017 13:20	118.6	130.94	4.461	SC	FALSE
Sandy Creek at Homebush	23/03/2017 14:50	123.6	114.16	4.195	SC	FALSE
Sandy Creek at Homebush	23/03/2017 16:30	117.99	108.46	3.789	SC	FALSE
Sandy Creek at Homebush	23/03/2017 18:00	119.98	111.48	3.443	SC	FALSE
Sandy Creek at Homebush	23/03/2017 19:40	113.48	117.61	3.64	SC	FALSE
Sandy Creek at Homebush	23/03/2017 21:10	100.56	127.47	4.09	SC	FALSE
Sandy Creek at Homebush	23/03/2017 22:50	91.63	125.33	4.714	SC	FALSE
Sandy Creek at Homebush	24/03/2017 0:30	83.21	133.72	5.497	SC	FALSE
Sandy Creek at Homebush	24/03/2017 2:10	76.71	118.35	5.761	SC	FALSE
Sandy Creek at Homebush	24/03/2017 3:40	78.23	113.65	5.668	SC	FALSE
Sandy Creek at Homebush	24/03/2017 5:10	77.62	108.55	5.524	SC	FALSE
Sandy Creek at Homebush	24/03/2017 6:40	79.36	105.44	5.264	SC	FALSE
Sandy Creek at Homebush	24/03/2017 8:20	84.11	108.8	4.761	SC	FALSE
Sandy Creek at Homebush	24/03/2017 9:50	87.73	92.98	4.279	SC	FALSE
Sandy Creek at Homebush	24/03/2017 11:30	90.44	90.81	3.818	SC	FALSE
Sandy Creek at Homebush	24/03/2017 13:00	91.79	87.46	3.522	SC	FALSE
Sandy Creek at Homebush	24/03/2017 14:30	92.54	85.87	3.318	SC	FALSE
Sandy Creek at Homebush	24/03/2017 16:00	93.14	87.04	3.146	SC	FALSE
Sandy Creek at Homebush	24/03/2017 17:30	93.15	83.03	3.015	SC	FALSE
Sandy Creek at Homebush	24/03/2017 19:00	93.54	81.2	2.869	SC	FALSE
Sandy Creek at Homebush	24/03/2017 20:30	94.05	82.15	2.753	SC	FALSE
Sandy Creek at Homebush	24/03/2017 22:00	94.58	81.15	2.633	SC	FALSE
Sandy Creek at Homebush	24/03/2017 23:30	95.23	80.11	2.538	SC	FALSE
Sandy Creek at Homebush	25/03/2017 1:00	95.97	82.11	2.439	SC	FALSE
Sandy Creek at Homebush	25/03/2017 2:30	96.83	81.57	2.356	SC	FALSE
Sandy Creek at Homebush	25/03/2017 4:00	97.87	76.63	2.282	SC	FALSE
Sandy Creek at Homebush	25/03/2017 5:30	99.1	76.98	2.214	SC	FALSE
Sandy Creek at Homebush	25/03/2017 7:00	100.55	76.95	2.139	SC	FALSE
Sandy Creek at Homebush	25/03/2017 8:30	101.99	74.28	2.076	SC	FALSE
Sandy Creek at Homebush	25/03/2017 10:00	103.59	73.77	2.014	SC	FALSE
Sandy Creek at Homebush	25/03/2017 11:30	105.15	74.01	1.945	SC	FALSE
Sandy Creek at Homebush	25/03/2017 13:00	106.78	71.59	1.883	SC	FALSE
Sandy Creek at Homebush	25/03/2017 14:30	108.54	70.28	1.828	SC	FALSE
Sandy Creek at Homebush	25/03/2017 16:00	110.24	70.62	1.769	SC	FALSE
Sandy Creek at Homebush	25/03/2017 17:30	112.24	68.24	1.722	SC	FALSE
Sandy Creek at Homebush	25/03/2017 19:00	114.21	66.75	1.673	SC	TRUE
Sandy Creek at Homebush	25/03/2017 20:30	116.32	66.09	1.629	SC	TRUE
Sandy Creek at Homebush	25/03/2017 22:00	118.32	67.99	1.588	SC	TRUE
Sandy Creek at Homebush	25/03/2017 23:30	120.08	67.25	1.55	SC	TRUE
Sandy Creek at Homebush	26/03/2017 1:00	122.23	65.18	1.515	SC	TRUE
Sandy Creek at Homebush	26/03/2017 2:30	124.29	63.31	1.487	SC	TRUE
Sandy Creek at Homebush	26/03/2017 4:00	126.41	62.93	1.454	SC	TRUE
Sandy Creek at Homebush	26/03/2017 5:30	128.53	62.57	1.428	SC	TRUE
Sandy Creek at Homebush	26/03/2017 7:00	130.81	61.7	1.4	SC	TRUE
Sandy Creek at Homebush	26/03/2017 8:30	133.23	59.94	1.376	SC	TRUE
Sandy Creek at Homebush	26/03/2017 10:00	135.69	58.56	1.347	SC	TRUE
Sandy Creek at Homebush	26/03/2017 11:30	138.3	57.36	1.319	SC	TRUE
Sandy Creek at Homebush	26/03/2017 13:00	141.02	55.72	1.293	SC	TRUE
Sandy Creek at Homebush	26/03/2017 14:30	143.75	54.81	1.269	SC	TRUE
Sandy Creek at Homebush	26/03/2017 16:00	146.52	53.46	1.245	SC	TRUE
Sandy Creek at Homebush	26/03/2017 17:30	149.32	52.49	1.221	SC	TRUE
Sandy Creek at Homebush	26/03/2017 19:00	152.19	51.49	1.198	SC	TRUE
Sandy Creek at Homebush	26/03/2017 20:30	155.24	50.19	1.175	SC	TRUE
Sandy Creek at Homebush	26/03/2017 22:00	158.49	48.03	1.148	SC	TRUE
Sandy Creek at Homebush	26/03/2017 23:30	162.02	47.29	1.126	SC	TRUE
Sandy Creek at Homebush	27/03/2017 1:00	165.64	46.25	1.109	SC	TRUE
Sandy Creek at Homebush	27/03/2017 2:30	169.07	45.04	1.096	SC	TRUE
Sandy Creek at Homebush	27/03/2017 4:00	172.13	43.47	1.085	SC	TRUE
Sandy Creek at Homebush	27/03/2017 5:30	174.53	42.68	1.079	SC	TRUE
Sandy Creek at Homebush	27/03/2017 7:00	177.67	40.86	1.077	SC	TRUE
Sandy Creek at Homebush	27/03/2017 8:30	179.89	41.93	1.073	SC	TRUE
Sandy Creek at Homebush	27/03/2017 10:00	182.57	40.87	1.077	SC	TRUE
Sandy Creek at Homebush	27/03/2017 11:30	184.77	41.33	1.096	SC	TRUE
Sandy Creek at Homebush	27/03/2017 13:00	186.16	39.61	1.105	SC	TRUE
Sandy Creek at Homebush	27/03/2017 14:30	183.53	51.16	1.149	SC	TRUE
Sandy Creek at Homebush	27/03/2017 16:00	145.79	152.27	1.806	SC	FALSE
Sandy Creek at Homebush	27/03/2017 17:40	125.67	132.07	2.588	SC	FALSE
Sandy Creek at Homebush	27/03/2017 19:10	127.85	103.27	2.9	SC	FALSE
Sandy Creek at Homebush	27/03/2017 20:50	154.95	151.62	3.542	SC	FALSE
Sandy Creek at Homebush	27/03/2017 22:20	107.8	162.24	4.175	SC	FALSE
Sandy Creek at Homebush	27/03/2017 23:50	98.17	172.28	4.464	SC	FALSE
Sandy Creek at Homebush	28/03/2017 1:30	88.36	151.55	5.009	SC	FALSE
Sandy Creek at Homebush	28/03/2017 3:00	82.91	173.97	5.584	SC	FALSE
Sandy Creek at Homebush	28/03/2017 4:30	79.21	225.31	5.852	SC	FALSE
Sandy Creek at Homebush	28/03/2017 6:00	78.86	172.57	5.943	SC	FALSE
Sandy Creek at Homebush	28/03/2017 7:30	77.81	168.94	6.241	SC	FALSE
Sandy Creek at Homebush	28/03/2017 9:10	74.65	174.48	6.861	SC	FALSE
Sandy Creek at Homebush	28/03/2017 10:40	73.15	157.61	7.377	SC	FALSE
Sandy Creek at Homebush	28/03/2017 12:10	72.99	167.14	7.546	SC	FALSE
Sandy Creek at Homebush	28/03/2017 13:40	71.84	150.04	7.553	SC	FALSE
Sandy Creek at Homebush	28/03/2017 15:10	70.67	143.97	7.761	SC	FALSE
Sandy Creek at Homebush	28/03/2017 16:40	68.57	157.15	8.18	SC	FALSE
Sandy Creek at Homebush	28/03/2017 18:10	66.05	166.07	8.66	SC	FALSE
Sandy Creek at Homebush	28/03/2017 19:50	62.92	108.44	9.07	SC	FALSE
Sandy Creek at Homebush	28/03/2017 21:20	61.84	113.11	9.45	SC	FALSE
Sandy Creek at Homebush	28/03/2017 22:50	59.76	131.17	9.91	SC	FALSE
Sandy Creek at Homebush	29/03/2017 0:20	57.3	127.34	10.22	SC	FALSE
Sandy Creek at Homebush	29/03/2017 1:50	55.49	127.47	10.47	SC	FALSE
Sandy Creek at Homebush	29/03/2017 3:30	53.85	116.76	10.67	SC	FALSE
Sandy Creek at Homebush	29/03/2017 5:00	53.76	125.51	10.73	SC	FALSE
Sandy Creek at Homebush	29/03/2017 6:30	54.79	106.1	10.73	SC	FALSE
Sandy Creek at Homebush	29/03/2017 8:00	56.26	91.45	10.99	SC	FALSE
Sandy Creek at Homebush	29/03/2017 9:30	51.42	180.89	12.14	SC	FALSE
Sandy Creek at Homebush	29/03/2017 11:10	46	164.26	13.23	SC	FALSE
Sandy Creek at Homebush	29/03/2017 12:40	43.51	158.63	13.94	SC	FALSE
Sandy Creek at Homebush	29/03/2017 14:10	37.67	190.3	14.46	SC	FALSE
Sandy Creek at Homebush	29/03/2017 15:50	33.83	175.93	14.77	SC	FALSE
Sandy Creek at Homebush	29/03/2017 17:20	34.34	141.21	14.69	SC	FALSE
Sandy Creek at Homebush	29/03/2017 18:50	33.84	103.59	14.61	SC	FALSE
Sandy Creek at Homebush	29/03/2017 20:20	33.39	100.16	14.5	SC	FALSE
Sandy Creek at Homebush	29/03/2017 21:50	33.24	84.5	14.3	SC	FALSE
Sandy Creek at Homebush	29/03/2017 23:20	32.47	73.06	14.02	SC	FALSE
Sandy Creek at Homebush	30/03/2017 0:50	31.67	NA	13.78	SC	FALSE
Sandy Creek at Homebush	30/03/2017 2:20	30.89	NA	13.54	SC	FALSE
Sandy Creek at Homebush	30/03/2017 3:50	29.81	NA	13.24	SC	FALSE
Sandy Creek at Homebush	30/03/2017 5:20	29.68	NA	12.93	SC	FALSE
Sandy Creek at Homebush	30/03/2017 6:50	30.23	NA	12.46	SC	FALSE
Sandy Creek at Homebush	30/03/2017 8:20	31.56	NA	11.96	SC	FALSE
Sandy Creek at Homebush	30/03/2017 9:50	33.32	NA	11.4	SC	FALSE
Sandy Creek at Homebush	30/03/2017 11:20	35.44	NA	10.86	SC	FALSE
Sandy Creek at Homebush	30/03/2017 12:50	37.57	NA	10.37	SC	FALSE
Sandy Creek at Homebush	30/03/2017 14:30	40.22	NA	9.9	SC	FALSE
Sandy Creek at Homebush	30/03/2017 16:00	42.65	NA	9.46	SC	FALSE
Sandy Creek at Homebush	30/03/2017 17:30	44.66	NA	9.11	SC	FALSE
Sandy Creek at Homebush	30/03/2017 19:00	46.77	NA	8.76	SC	FALSE
Sandy Creek at Homebush	30/03/2017 20:30	48.56	NA	8.45	SC	FALSE
Sandy Creek at Homebush	30/03/2017 22:00	50.7	NA	8.1	SC	FALSE
Sandy Creek at Homebush	30/03/2017 23:30	52.84	NA	7.743	SC	FALSE
Sandy Creek at Homebush	31/03/2017 1:00	55.07	NA	7.354	SC	FALSE
Sandy Creek at Homebush	31/03/2017 2:40	58.55	NA	6.909	SC	FALSE
Sandy Creek at Homebush	31/03/2017 4:10	60.64	NA	6.482	SC	FALSE
Sandy Creek at Homebush	31/03/2017 5:40	62.26	NA	6.055	SC	FALSE
Sandy Creek at Homebush	31/03/2017 7:10	64.84	NA	5.585	SC	FALSE
Sandy Creek at Homebush	31/03/2017 8:40	67.11	NA	5.199	SC	FALSE
Sandy Creek at Homebush	31/03/2017 10:10	68.93	NA	4.813	SC	FALSE
Sandy Creek at Homebush	31/03/2017 11:40	70.67	NA	4.452	SC	FALSE
Sandy Creek at Homebush	31/03/2017 13:10	72.76	NA	4.176	SC	FALSE
Sandy Creek at Homebush	31/03/2017 14:40	75.21	NA	3.932	SC	FALSE
Sandy Creek at Homebush	31/03/2017 16:10	77.7	NA	3.746	SC	FALSE
Sandy Creek at Homebush	31/03/2017 17:40	79.94	NA	3.577	SC	FALSE
Sandy Creek at Homebush	31/03/2017 19:10	82.5	NA	3.423	SC	FALSE
Sandy Creek at Homebush	31/03/2017 20:40	84.71	NA	3.286	SC	FALSE
Sandy Creek at Homebush	31/03/2017 22:10	86.96	NA	3.162	SC	FALSE
Sandy Creek at Homebush	31/03/2017 23:40	89.78	NA	3.064	SC	FALSE
Sandy Creek at Homebush	1/04/2017 1:10	92.98	NA	2.966	SC	FALSE
Sandy Creek at Homebush	1/04/2017 2:40	96.71	NA	2.873	SC	FALSE
Sandy Creek at Homebush	1/04/2017 4:10	100.26	NA	2.792	SC	FALSE
Sandy Creek at Homebush	1/04/2017 5:40	103.37	NA	2.709	SC	FALSE
Sandy Creek at Homebush	1/04/2017 7:10	106.58	NA	2.632	SC	FALSE
Sandy Creek at Homebush	1/04/2017 8:40	109.63	NA	2.555	SC	FALSE
Sandy Creek at Homebush	1/04/2017 10:10	112.8	NA	2.499	SC	FALSE
Sandy Creek at Homebush	1/04/2017 11:40	115.75	NA	2.441	SC	FALSE
Sandy Creek at Homebush	1/04/2017 13:10	119.26	NA	2.401	SC	FALSE
Sandy Creek at Homebush	1/04/2017 14:40	122.37	NA	2.361	SC	FALSE
Sandy Creek at Homebush	1/04/2017 16:10	124.86	NA	2.32	SC	FALSE
Sandy Creek at Homebush	1/04/2017 17:40	127.23	NA	2.282	SC	FALSE
Sandy Creek at Homebush	1/04/2017 19:10	129.16	NA	2.252	SC	FALSE
Sandy Creek at Homebush	1/04/2017 20:40	130.31	NA	2.224	SC	FALSE
Sandy Creek at Homebush	1/04/2017 22:10	132.25	NA	2.202	SC	FALSE
Sandy Creek at Homebush	1/04/2017 23:40	134.6	NA	2.179	SC	FALSE
Sandy Creek at Homebush	2/04/2017 1:10	136.27	NA	2.159	SC	FALSE
Sandy Creek at Homebush	2/04/2017 2:40	137.32	NA	2.141	SC	FALSE
Sandy Creek at Homebush	2/04/2017 4:10	138.94	NA	2.12	SC	FALSE
Sandy Creek at Homebush	2/04/2017 5:40	140.03	NA	2.098	SC	FALSE
Sandy Creek at Homebush	2/04/2017 7:10	141.42	NA	2.083	SC	FALSE
Sandy Creek at Homebush	2/04/2017 8:40	142.37	NA	2.063	SC	FALSE
Sandy Creek at Homebush	2/04/2017 10:20	143.95	NA	2.044	SC	FALSE
Sandy Creek at Homebush	2/04/2017 11:50	145	NA	2.027	SC	FALSE
Sandy Creek at Homebush	2/04/2017 13:20	146.32	NA	2.011	SC	FALSE
Sandy Creek at Homebush	2/04/2017 14:50	146.72	NA	1.991	SC	FALSE
Sandy Creek at Homebush	2/04/2017 16:20	147.38	NA	1.975	SC	FALSE
Sandy Creek at Homebush	2/04/2017 17:50	149.52	NA	1.961	SC	FALSE
Sandy Creek at Homebush	2/04/2017 19:20	151.94	NA	1.949	SC	FALSE
Sandy Creek at Homebush	2/04/2017 20:50	153.37	NA	1.937	SC	FALSE
Sandy Creek at Homebush	2/04/2017 22:20	155.38	NA	1.937	SC	FALSE
Sandy Creek at Homebush	2/04/2017 23:50	155.67	NA	1.932	SC	FALSE
Sandy Creek at Homebush	3/04/2017 1:20	156.17	NA	1.923	SC	FALSE
Sandy Creek at Homebush	3/04/2017 2:50	156.27	NA	1.915	SC	FALSE
Sandy Creek at Homebush	3/04/2017 4:20	155.77	NA	1.911	SC	FALSE
Sandy Creek at Homebush	3/04/2017 5:50	150.44	NA	1.903	SC	FALSE
Sandy Creek at Homebush	3/04/2017 7:20	148.05	NA	1.896	SC	FALSE
Sandy Creek at Homebush	3/04/2017 8:50	148.16	NA	1.892	SC	FALSE
Sandy Creek at Homebush	3/04/2017 10:20	149.56	NA	1.884	SC	FALSE
Sandy Creek at Homebush	3/04/2017 11:50	150.85	NA	1.88	SC	FALSE
Sandy Creek at Homebush	3/04/2017 13:20	152.04	NA	1.876	SC	FALSE
Sandy Creek at Homebush	3/04/2017 14:50	153.44	NA	1.869	SC	FALSE
Sandy Creek at Homebush	3/04/2017 16:20	154.51	NA	1.879	SC	FALSE
Sandy Creek at Homebush	3/04/2017 17:50	155.42	NA	1.876	SC	FALSE
Sandy Creek at Homebush	3/04/2017 19:20	155.96	NA	1.872	SC	FALSE
Sandy Creek at Homebush	3/04/2017 20:50	157.64	NA	1.868	SC	FALSE
Sandy Creek at Homebush	3/04/2017 22:20	157.49	NA	1.863	SC	FALSE
Sandy Creek at Homebush	3/04/2017 23:50	158.44	NA	1.861	SC	FALSE
Sandy Creek at Homebush	4/04/2017 1:20	158.59	NA	1.859	SC	FALSE
Sandy Creek at Homebush	4/04/2017 2:50	158.41	NA	1.856	SC	FALSE
Sandy Creek at Homebush	4/04/2017 4:20	156.68	NA	1.852	SC	FALSE
Sandy Creek at Homebush	4/04/2017 5:50	154.97	NA	1.85	SC	FALSE
Sandy Creek at Homebush	4/04/2017 7:20	152.21	NA	1.849	SC	FALSE
Sandy Creek at Homebush	4/04/2017 8:50	150.89	NA	1.846	SC	FALSE
Sandy Creek at Homebush	4/04/2017 10:20	150.95	NA	1.841	SC	FALSE
Sandy Creek at Homebush	4/04/2017 11:50	151.44	NA	1.843	SC	FALSE
Sandy Creek at Homebush	4/04/2017 13:20	152.58	NA	1.834	SC	FALSE
Sandy Creek at Homebush	4/04/2017 14:50	153.88	NA	1.833	SC	FALSE
Sandy Creek at Homebush	4/04/2017 16:20	154.93	NA	1.831	SC	FALSE
Sandy Creek at Homebush	4/04/2017 17:50	156.07	NA	1.828	SC	FALSE
Sandy Creek at Homebush	4/04/2017 19:20	157.16	NA	1.823	SC	FALSE
Sandy Creek at Homebush	4/04/2017 20:50	157.35	NA	1.795	SC	FALSE
Sandy Creek at Homebush	4/04/2017 22:20	159.1	NA	1.668	SC	TRUE
Sandy Creek at Homebush	4/04/2017 23:50	162.62	NA	1.48	SC	TRUE
Sandy Creek at Homebush	5/04/2017 1:20	167.57	NA	1.31	SC	TRUE
Sandy Creek at Homebush	5/04/2017 2:50	174.54	NA	1.184	SC	TRUE
Sandy Creek at Homebush	5/04/2017 4:20	182.02	NA	1.093	SC	TRUE
Sandy Creek at Homebush	5/04/2017 5:50	188.29	NA	1.042	SC	TRUE
Sandy Creek at Homebush	5/04/2017 7:20	194.08	NA	1.005	SC	TRUE
Sandy Creek at Homebush	5/04/2017 8:50	199.13	NA	0.983	SC	TRUE
Sandy Creek at Homebush	5/04/2017 10:20	202.46	NA	0.967	SC	TRUE
Sandy Creek at Homebush	5/04/2017 11:50	205.98	NA	0.951	SC	TRUE
Sandy Creek at Homebush	5/04/2017 13:20	209.23	NA	0.944	SC	TRUE
Sandy Creek at Homebush	5/04/2017 14:50	213.15	NA	0.932	SC	TRUE
Sandy Creek at Homebush	5/04/2017 16:20	215.64	NA	0.924	SC	TRUE
Sandy Creek at Homebush	5/04/2017 17:50	218.77	NA	0.917	SC	TRUE
Sandy Creek at Homebush	5/04/2017 19:20	221.25	NA	0.913	SC	TRUE
Sandy Creek at Homebush	5/04/2017 20:50	223.62	NA	0.91	SC	TRUE
Sandy Creek at Homebush	5/04/2017 22:20	226.17	NA	0.907	SC	TRUE
Sandy Creek at Homebush	5/04/2017 23:50	227.79	NA	0.903	SC	TRUE
Sandy Creek at Homebush	6/04/2017 1:20	230.23	NA	0.898	SC	TRUE
Sandy Creek at Homebush	6/04/2017 2:50	232.97	NA	0.899	SC	TRUE
Sandy Creek at Homebush	6/04/2017 4:20	235.08	NA	0.895	SC	TRUE
Sandy Creek at Homebush	6/04/2017 5:50	238.93	NA	0.893	SC	TRUE
Sandy Creek at Homebush	6/04/2017 7:20	242.51	NA	0.891	SC	TRUE
Sandy Creek at Homebush	6/04/2017 8:50	245.39	NA	0.888	SC	TRUE
Sandy Creek at Homebush	6/04/2017 10:20	249.28	NA	0.887	SC	TRUE
Sandy Creek at Homebush	6/04/2017 11:50	253.35	NA	0.884	SC	TRUE
Sandy Creek at Homebush	6/04/2017 13:20	258.42	NA	0.882	SC	TRUE
Sandy Creek at Homebush	6/04/2017 14:50	262.96	NA	0.882	SC	TRUE
Sandy Creek at Homebush	6/04/2017 16:20	268.01	NA	0.882	SC	TRUE
Sandy Creek at Homebush	6/04/2017 17:50	272.07	NA	0.879	SC	TRUE
Sandy Creek at Homebush	6/04/2017 19:20	276.35	NA	0.875	SC	TRUE
Sandy Creek at Homebush	6/04/2017 20:50	281.56	NA	0.872	SC	TRUE
Sandy Creek at Homebush	6/04/2017 22:20	285.77	NA	0.875	SC	TRUE
Sandy Creek at Homebush	6/04/2017 23:50	288.86	NA	0.874	SC	TRUE
Sandy Creek at Homebush	7/04/2017 1:20	292.75	NA	0.872	SC	TRUE
Sandy Creek at Homebush	7/04/2017 2:50	296.57	NA	0.871	SC	TRUE
Sandy Creek at Homebush	7/04/2017 4:20	299.97	NA	0.871	SC	TRUE
Sandy Creek at Homebush	7/04/2017 5:50	303.8	NA	0.87	SC	TRUE
Sandy Creek at Homebush	7/04/2017 7:20	306.99	NA	0.867	SC	TRUE
Sandy Creek at Homebush	7/04/2017 8:50	310.56	NA	0.863	SC	TRUE
Sandy Creek at Homebush	7/04/2017 10:20	311.5	NA	0.862	SC	TRUE
Sandy Creek at Homebush	7/04/2017 11:50	314.57	NA	0.859	SC	TRUE
Sandy Creek at Homebush	7/04/2017 13:20	316.23	NA	0.861	SC	TRUE
Sandy Creek at Homebush	7/04/2017 14:50	318.39	NA	0.856	SC	TRUE
Sandy Creek at Homebush	7/04/2017 16:20	319.93	NA	0.855	SC	TRUE
Sandy Creek at Homebush	7/04/2017 17:50	321.25	NA	0.854	SC	TRUE
Sandy Creek at Homebush	7/04/2017 19:20	322.69	NA	0.852	SC	TRUE
Sandy Creek at Homebush	7/04/2017 20:50	323.31	NA	0.849	SC	TRUE
Sandy Creek at Homebush	7/04/2017 22:20	324.63	NA	0.846	SC	TRUE
Sandy Creek at Homebush	7/04/2017 23:50	325.63	NA	0.844	SC	TRUE
Sandy Creek at Homebush	8/04/2017 1:20	325.59	NA	0.843	SC	TRUE
Sandy Creek at Homebush	8/04/2017 2:50	326.12	NA	0.844	SC	TRUE
Sandy Creek at Homebush	8/04/2017 4:20	325.9	NA	0.841	SC	TRUE
Sandy Creek at Homebush	8/04/2017 5:50	327.32	NA	0.839	SC	TRUE
Sandy Creek at Homebush	8/04/2017 7:20	328.97	NA	0.838	SC	TRUE
Sandy Creek at Homebush	8/04/2017 8:50	330.57	NA	0.836	SC	TRUE
Sandy Creek at Homebush	8/04/2017 10:20	331.08	NA	0.835	SC	TRUE
Sandy Creek at Homebush	8/04/2017 11:50	332.85	NA	0.83	SC	TRUE
Sandy Creek at Homebush	8/04/2017 13:20	334.38	NA	0.83	SC	TRUE
Sandy Creek at Homebush	8/04/2017 14:50	336.11	NA	0.826	SC	TRUE
Sandy Creek at Homebush	8/04/2017 16:20	337.59	NA	0.824	SC	TRUE
Sandy Creek at Homebush	8/04/2017 17:50	339.07	NA	0.821	SC	TRUE
Sandy Creek at Homebush	8/04/2017 19:20	340.57	NA	0.817	SC	TRUE
Sandy Creek at Homebush	8/04/2017 20:50	343.84	NA	0.815	SC	TRUE
Sandy Creek at Homebush	8/04/2017 22:20	346.13	NA	0.812	SC	TRUE
Sandy Creek at Homebush	8/04/2017 23:50	347.29	NA	0.811	SC	TRUE
Sandy Creek at Homebush	9/04/2017 1:20	348.88	NA	0.806	SC	TRUE
Sandy Creek at Homebush	9/04/2017 2:50	351.46	NA	0.806	SC	TRUE
Sandy Creek at Homebush	9/04/2017 4:20	352.39	NA	0.809	SC	TRUE
Sandy Creek at Homebush	9/04/2017 5:50	354.15	NA	0.807	SC	TRUE
Sandy Creek at Homebush	9/04/2017 7:20	356.2	NA	0.809	SC	TRUE
Sandy Creek at Homebush	9/04/2017 8:50	357.62	NA	0.805	SC	TRUE
Sandy Creek at Homebush	9/04/2017 10:20	358.36	NA	0.803	SC	TRUE
Sandy Creek at Homebush	9/04/2017 11:50	359.05	NA	0.804	SC	TRUE
Sandy Creek at Homebush	9/04/2017 13:20	358.37	NA	0.8	SC	TRUE
Sandy Creek at Homebush	9/04/2017 14:50	357.06	NA	0.798	SC	TRUE
Sandy Creek at Homebush	9/04/2017 16:20	356.95	NA	0.795	SC	TRUE
Sandy Creek at Homebush	9/04/2017 17:50	357.47	NA	0.789	SC	TRUE
Sandy Creek at Homebush	9/04/2017 19:20	358.63	NA	0.787	SC	TRUE
Sandy Creek at Homebush	9/04/2017 20:50	359.99	NA	0.783	SC	TRUE
Sandy Creek at Homebush	9/04/2017 22:20	360.71	NA	0.781	SC	TRUE
Sandy Creek at Homebush	9/04/2017 23:50	363.3	NA	0.777	SC	TRUE
Sandy Creek at Homebush	10/04/2017 1:20	366.91	NA	0.778	SC	TRUE
Sandy Creek at Homebush	10/04/2017 2:50	371.86	NA	0.777	SC	TRUE
Sandy Creek at Homebush	10/04/2017 4:20	375.82	NA	0.773	SC	TRUE
Sandy Creek at Homebush	10/04/2017 5:50	378.95	NA	0.772	SC	TRUE
Sandy Creek at Homebush	10/04/2017 7:20	382.26	NA	0.777	SC	TRUE
Sandy Creek at Homebush	10/04/2017 8:50	385.2	NA	0.777	SC	TRUE
Sandy Creek at Homebush	10/04/2017 10:20	387.94	NA	0.774	SC	TRUE
Sandy Creek at Homebush	10/04/2017 11:50	391.2	NA	0.772	SC	TRUE
Sandy Creek at Homebush	10/04/2017 13:20	391.36	NA	0.77	SC	TRUE
Sandy Creek at Homebush	10/04/2017 14:50	392.8	NA	0.767	SC	TRUE
Sandy Creek at Homebush	10/04/2017 16:20	392.54	NA	0.765	SC	TRUE
Sandy Creek at Homebush	10/04/2017 17:50	395.26	NA	0.767	SC	TRUE
Sandy Creek at Homebush	10/04/2017 19:20	397.77	NA	0.772	SC	TRUE
Sandy Creek at Homebush	10/04/2017 20:50	399.46	NA	0.775	SC	TRUE
Sandy Creek at Homebush	10/04/2017 22:20	402.49	NA	0.774	SC	TRUE
Sandy Creek at Homebush	10/04/2017 23:50	405.61	NA	0.775	SC	TRUE
Sandy Creek at Homebush	11/04/2017 1:20	409.03	NA	0.773	SC	TRUE
Sandy Creek at Homebush	11/04/2017 2:50	412.07	NA	0.772	SC	TRUE
Sandy Creek at Homebush	11/04/2017 4:20	411.54	NA	0.77	SC	TRUE
Sandy Creek at Homebush	11/04/2017 5:50	406.29	NA	0.769	SC	TRUE
Sandy Creek at Homebush	11/04/2017 7:20	399.74	NA	0.768	SC	TRUE
Sandy Creek at Homebush	11/04/2017 8:50	395.62	NA	0.765	SC	TRUE
Sandy Creek at Homebush	11/04/2017 10:20	389.49	NA	0.762	SC	TRUE
Sandy Creek at Homebush	11/04/2017 11:50	387.98	NA	0.766	SC	TRUE
Sandy Creek at Homebush	11/04/2017 13:20	387.28	NA	0.785	SC	TRUE
Sandy Creek at Homebush	11/04/2017 14:50	379.06	NA	0.784	SC	TRUE
Sandy Creek at Homebush	11/04/2017 16:20	370.73	NA	0.781	SC	TRUE
Sandy Creek at Homebush	11/04/2017 17:50	362.96	NA	0.774	SC	TRUE
Sandy Creek at Homebush	11/04/2017 19:20	354.74	NA	0.772	SC	TRUE
Sandy Creek at Homebush	11/04/2017 20:50	349.58	NA	0.765	SC	TRUE
Sandy Creek at Homebush	11/04/2017 22:20	349.41	NA	0.757	SC	TRUE
Sandy Creek at Homebush	11/04/2017 23:50	355.19	NA	0.754	SC	TRUE
Sandy Creek at Homebush	12/04/2017 1:20	367.24	NA	0.751	SC	TRUE
Sandy Creek at Homebush	12/04/2017 2:50	380.23	NA	0.748	SC	TRUE
Sandy Creek at Homebush	12/04/2017 4:20	389.76	NA	0.747	SC	TRUE
Sandy Creek at Homebush	12/04/2017 5:50	399.87	NA	0.745	SC	TRUE
Sandy Creek at Homebush	12/04/2017 7:20	405.73	NA	0.745	SC	TRUE
Sandy Creek at Homebush	12/04/2017 8:50	409.96	NA	0.744	SC	TRUE
Sandy Creek at Homebush	12/04/2017 10:20	412.9	NA	0.741	SC	TRUE
Sandy Creek at Homebush	12/04/2017 11:50	412.91	NA	0.741	SC	TRUE
Sandy Creek at Homebush	12/04/2017 13:20	411.16	NA	0.74	SC	TRUE
Sandy Creek at Homebush	12/04/2017 14:50	409.67	NA	0.736	SC	TRUE
Sandy Creek at Homebush	12/04/2017 16:20	409.51	NA	0.734	SC	TRUE
Sandy Creek at Homebush	12/04/2017 17:50	408.39	NA	0.731	SC	TRUE
Sandy Creek at Homebush	12/04/2017 19:20	410.82	NA	0.729	SC	TRUE
Sandy Creek at Homebush	12/04/2017 20:50	412.48	NA	0.729	SC	TRUE
Sandy Creek at Homebush	12/04/2017 22:20	415.02	NA	0.727	SC	TRUE
Sandy Creek at Homebush	12/04/2017 23:50	417.55	NA	0.723	SC	TRUE
Sandy Creek at Homebush	13/04/2017 1:20	419.14	NA	0.724	SC	TRUE
Sandy Creek at Homebush	13/04/2017 2:50	421.8	NA	0.724	SC	TRUE
Sandy Creek at Homebush	13/04/2017 4:20	424.41	NA	0.724	SC	TRUE
Sandy Creek at Homebush	13/04/2017 5:50	426.29	NA	0.723	SC	TRUE
Sandy Creek at Homebush	13/04/2017 7:20	429.68	NA	0.724	SC	TRUE
Sandy Creek at Homebush	13/04/2017 8:50	433.64	NA	0.723	SC	TRUE
Sandy Creek at Homebush	13/04/2017 10:20	437.2	NA	0.723	SC	TRUE
Sandy Creek at Homebush	13/04/2017 11:50	439.57	NA	0.722	SC	TRUE
Sandy Creek at Homebush	13/04/2017 13:20	438.93	NA	0.721	SC	TRUE
Sandy Creek at Homebush	13/04/2017 14:50	438.64	NA	0.721	SC	TRUE
Sandy Creek at Homebush	13/04/2017 16:20	438.56	NA	0.717	SC	TRUE
Sandy Creek at Homebush	13/04/2017 17:50	438.13	NA	0.714	SC	TRUE
Sandy Creek at Homebush	13/04/2017 19:20	436.81	NA	0.712	SC	TRUE
Sandy Creek at Homebush	13/04/2017 20:50	437.2	NA	0.713	SC	TRUE
Sandy Creek at Homebush	13/04/2017 22:20	436.22	NA	0.712	SC	TRUE
Sandy Creek at Homebush	13/04/2017 23:50	437.48	NA	0.711	SC	TRUE
Sandy Creek at Homebush	14/04/2017 1:20	437.13	NA	0.711	SC	TRUE
Sandy Creek at Homebush	14/04/2017 2:50	438.65	NA	0.71	SC	TRUE
Sandy Creek at Homebush	14/04/2017 4:20	440.5	NA	0.71	SC	TRUE
Sandy Creek at Homebush	14/04/2017 5:50	442.64	NA	0.71	SC	TRUE
Sandy Creek at Homebush	14/04/2017 7:20	444.19	NA	0.71	SC	TRUE
Sandy Creek at Homebush	14/04/2017 8:50	445.74	NA	0.71	SC	TRUE
Sandy Creek at Homebush	14/04/2017 10:20	449.67	NA	0.71	SC	TRUE
Sandy Creek at Homebush	14/04/2017 11:50	453.06	NA	0.71	SC	TRUE
Sandy Creek at Homebush	14/04/2017 13:20	456.04	NA	0.708	SC	TRUE
Sandy Creek at Homebush	14/04/2017 14:50	457.37	NA	0.706	SC	TRUE
Sandy Creek at Homebush	14/04/2017 16:20	457.85	NA	0.706	SC	TRUE
Sandy Creek at Homebush	14/04/2017 17:50	457.45	NA	0.703	SC	TRUE
Sandy Creek at Homebush	14/04/2017 19:20	457.23	NA	0.703	SC	TRUE
Sandy Creek at Homebush	14/04/2017 20:50	454.1	NA	0.702	SC	TRUE
Sandy Creek at Homebush	14/04/2017 22:20	454.54	NA	0.703	SC	TRUE
Sandy Creek at Homebush	14/04/2017 23:50	454.17	NA	0.7	SC	TRUE
Sandy Creek at Homebush	15/04/2017 1:20	453.05	NA	0.7	SC	TRUE
Sandy Creek at Homebush	15/04/2017 2:50	453.78	NA	0.701	SC	TRUE
Sandy Creek at Homebush	15/04/2017 4:20	455.11	NA	0.7	SC	TRUE
Sandy Creek at Homebush	15/04/2017 5:50	457.08	NA	0.699	SC	TRUE
Sandy Creek at Homebush	15/04/2017 7:20	458.19	NA	0.699	SC	TRUE
Sandy Creek at Homebush	15/04/2017 8:50	461.62	NA	0.699	SC	TRUE
Sandy Creek at Homebush	15/04/2017 10:20	465.29	NA	0.699	SC	TRUE
Sandy Creek at Homebush	15/04/2017 11:50	468.22	NA	0.698	SC	TRUE
Sandy Creek at Homebush	15/04/2017 13:20	470.75	NA	0.7	SC	TRUE
Sandy Creek at Homebush	15/04/2017 14:50	470.77	NA	0.698	SC	TRUE
Sandy Creek at Homebush	15/04/2017 16:20	472.22	NA	0.696	SC	TRUE
Sandy Creek at Homebush	15/04/2017 17:50	470.98	NA	0.697	SC	TRUE
Sandy Creek at Homebush	15/04/2017 19:20	470.75	NA	0.696	SC	TRUE
Sandy Creek at Homebush	15/04/2017 20:50	470.15	NA	0.695	SC	TRUE
Sandy Creek at Homebush	15/04/2017 22:20	467.35	NA	0.693	SC	TRUE
Sandy Creek at Homebush	15/04/2017 23:50	467.53	NA	0.694	SC	TRUE
Sandy Creek at Homebush	16/04/2017 1:20	467.47	NA	0.692	SC	TRUE
Sandy Creek at Homebush	16/04/2017 2:50	467.83	NA	0.692	SC	TRUE
Sandy Creek at Homebush	16/04/2017 4:20	468.01	NA	0.692	SC	TRUE
Sandy Creek at Homebush	16/04/2017 5:50	469.02	NA	0.692	SC	TRUE
Sandy Creek at Homebush	16/04/2017 7:20	469.36	NA	0.692	SC	TRUE
Sandy Creek at Homebush	16/04/2017 8:50	470.37	NA	0.691	SC	TRUE
Sandy Creek at Homebush	16/04/2017 10:20	473.6	NA	0.691	SC	TRUE
Sandy Creek at Homebush	16/04/2017 11:50	477.22	NA	0.691	SC	TRUE
Sandy Creek at Homebush	16/04/2017 13:20	480.65	NA	0.691	SC	TRUE
Sandy Creek at Homebush	16/04/2017 14:50	483.23	NA	0.691	SC	TRUE
Sandy Creek at Homebush	16/04/2017 16:20	484.88	NA	0.689	SC	TRUE
Sandy Creek at Homebush	16/04/2017 17:50	484.63	NA	0.688	SC	TRUE
Sandy Creek at Homebush	16/04/2017 19:20	485.5	NA	0.686	SC	TRUE
Sandy Creek at Homebush	16/04/2017 20:50	483.77	NA	0.686	SC	TRUE
Sandy Creek at Homebush	16/04/2017 22:20	480.88	NA	0.685	SC	TRUE
Sandy Creek at Homebush	16/04/2017 23:50	481.36	NA	0.683	SC	TRUE
Sandy Creek at Homebush	17/04/2017 1:20	482.23	NA	0.684	SC	TRUE
Sandy Creek at Homebush	17/04/2017 2:50	480.96	NA	0.685	SC	TRUE
Sandy Creek at Homebush	17/04/2017 4:20	481.84	NA	0.683	SC	TRUE
Sandy Creek at Homebush	17/04/2017 5:50	482.48	NA	0.682	SC	TRUE
Sandy Creek at Homebush	17/04/2017 7:20	484.86	NA	0.683	SC	TRUE
Sandy Creek at Homebush	17/04/2017 8:50	485.93	NA	0.682	SC	TRUE
Sandy Creek at Homebush	17/04/2017 10:20	489.02	NA	0.684	SC	TRUE
Sandy Creek at Homebush	17/04/2017 11:50	491.06	NA	0.68	SC	TRUE
Sandy Creek at Homebush	17/04/2017 13:20	492.01	NA	0.682	SC	TRUE
Sandy Creek at Homebush	17/04/2017 14:50	493.44	NA	0.681	SC	TRUE
Sandy Creek at Homebush	17/04/2017 16:20	494.23	NA	0.68	SC	TRUE
Sandy Creek at Homebush	17/04/2017 17:50	495.23	NA	0.679	SC	TRUE
Sandy Creek at Homebush	17/04/2017 19:20	495.7	NA	0.681	SC	TRUE
Sandy Creek at Homebush	17/04/2017 20:50	495.16	NA	0.679	SC	TRUE
Sandy Creek at Homebush	17/04/2017 22:20	494.32	NA	0.679	SC	TRUE
Sandy Creek at Homebush	17/04/2017 23:50	494.72	NA	0.679	SC	TRUE
Sandy Creek at Homebush	18/04/2017 1:20	493.09	NA	0.679	SC	TRUE
Sandy Creek at Homebush	18/04/2017 2:50	493.46	NA	0.681	SC	TRUE
Sandy Creek at Homebush	18/04/2017 4:20	494.09	NA	0.68	SC	TRUE
Sandy Creek at Homebush	18/04/2017 5:50	495.97	NA	0.681	SC	TRUE
Sandy Creek at Homebush	18/04/2017 7:20	495.52	NA	0.68	SC	TRUE
Sandy Creek at Homebush	18/04/2017 8:50	496.64	NA	0.678	SC	TRUE
Sandy Creek at Homebush	18/04/2017 10:20	496.51	NA	0.677	SC	TRUE
Sandy Creek at Homebush	18/04/2017 11:50	499.64	NA	0.678	SC	TRUE
Sandy Creek at Homebush	18/04/2017 13:20	501.36	NA	0.676	SC	TRUE
Sandy Creek at Homebush	18/04/2017 14:50	503.43	NA	0.676	SC	TRUE
Sandy Creek at Homebush	18/04/2017 16:20	505.64	NA	0.675	SC	TRUE
Sandy Creek at Homebush	18/04/2017 17:50	507.9	NA	0.673	SC	TRUE
Sandy Creek at Homebush	18/04/2017 19:20	508.15	NA	0.673	SC	TRUE
Sandy Creek at Homebush	18/04/2017 20:50	507.79	NA	0.672	SC	TRUE
Sandy Creek at Homebush	18/04/2017 22:20	506.35	NA	0.673	SC	TRUE
Sandy Creek at Homebush	18/04/2017 23:50	504.83	NA	0.674	SC	TRUE
Sandy Creek at Homebush	19/04/2017 1:20	504.47	NA	0.67	SC	TRUE
Sandy Creek at Homebush	19/04/2017 2:50	504.91	NA	0.672	SC	TRUE
Sandy Creek at Homebush	19/04/2017 4:20	506.17	NA	0.672	SC	TRUE
Sandy Creek at Homebush	19/04/2017 5:50	508.02	NA	0.673	SC	TRUE
Sandy Creek at Homebush	19/04/2017 7:20	509.33	NA	0.67	SC	TRUE
Sandy Creek at Homebush	19/04/2017 8:50	510.73	NA	0.669	SC	TRUE
Sandy Creek at Homebush	19/04/2017 10:20	510.12	NA	0.671	SC	TRUE
Sandy Creek at Homebush	19/04/2017 11:50	511	NA	0.668	SC	TRUE
Sandy Creek at Homebush	19/04/2017 13:20	512.18	NA	0.669	SC	TRUE
Sandy Creek at Homebush	19/04/2017 14:50	514.49	NA	0.669	SC	TRUE
Sandy Creek at Homebush	19/04/2017 16:20	518.86	NA	0.667	SC	TRUE
Sandy Creek at Homebush	19/04/2017 17:50	521.09	NA	0.669	SC	TRUE
Sandy Creek at Homebush	19/04/2017 19:20	522.87	NA	0.666	SC	TRUE
Sandy Creek at Homebush	19/04/2017 20:50	523.15	NA	0.667	SC	TRUE
Sandy Creek at Homebush	19/04/2017 22:20	523.15	NA	0.667	SC	TRUE
Sandy Creek at Homebush	19/04/2017 23:50	520.53	NA	0.665	SC	TRUE
Sandy Creek at Homebush	20/04/2017 1:20	519.64	NA	0.665	SC	TRUE
Sandy Creek at Homebush	20/04/2017 2:50	519.53	NA	0.666	SC	TRUE
Sandy Creek at Homebush	20/04/2017 4:20	519.83	NA	0.665	SC	TRUE
Sandy Creek at Homebush	20/04/2017 5:50	520.6	NA	0.665	SC	TRUE
Sandy Creek at Homebush	20/04/2017 7:20	522.26	NA	0.664	SC	TRUE
Sandy Creek at Homebush	20/04/2017 8:50	524.01	NA	0.665	SC	TRUE
Sandy Creek at Homebush	20/04/2017 10:20	525.69	NA	0.664	SC	TRUE
Sandy Creek at Homebush	20/04/2017 11:50	526.6	NA	0.661	SC	TRUE
Sandy Creek at Homebush	20/04/2017 13:20	528.14	NA	0.662	SC	TRUE
Sandy Creek at Homebush	20/04/2017 14:50	529.93	NA	0.662	SC	TRUE
Sandy Creek at Homebush	20/04/2017 16:20	532.33	NA	0.666	SC	TRUE
Sandy Creek at Homebush	20/04/2017 17:50	534.47	NA	0.677	SC	TRUE
Sandy Creek at Homebush	20/04/2017 19:20	535.16	NA	0.677	SC	TRUE
Sandy Creek at Homebush	20/04/2017 20:50	535.89	NA	0.677	SC	TRUE
Sandy Creek at Homebush	20/04/2017 22:20	530.01	NA	0.676	SC	TRUE
Sandy Creek at Homebush	20/04/2017 23:50	518.9	NA	0.674	SC	TRUE
Sandy Creek at Homebush	21/04/2017 1:20	512.66	NA	0.673	SC	TRUE
Sandy Creek at Homebush	21/04/2017 2:50	509.83	NA	0.674	SC	TRUE
Sandy Creek at Homebush	21/04/2017 4:20	502.3	NA	0.67	SC	TRUE
Sandy Creek at Homebush	21/04/2017 5:50	497.87	NA	0.667	SC	TRUE
Sandy Creek at Homebush	21/04/2017 7:20	496.82	NA	0.665	SC	TRUE
Sandy Creek at Homebush	21/04/2017 8:50	496.55	NA	0.663	SC	TRUE
Sandy Creek at Homebush	21/04/2017 10:20	499.56	NA	0.66	SC	TRUE
Sandy Creek at Homebush	21/04/2017 11:50	502.26	NA	0.659	SC	TRUE
Sandy Creek at Homebush	21/04/2017 13:20	504.33	NA	0.659	SC	TRUE
Sandy Creek at Homebush	21/04/2017 14:50	507.85	NA	0.66	SC	TRUE
Sandy Creek at Homebush	21/04/2017 16:20	512.35	NA	0.661	SC	TRUE
Sandy Creek at Homebush	21/04/2017 17:50	517.91	NA	0.659	SC	TRUE
Sandy Creek at Homebush	21/04/2017 19:20	523.51	NA	0.66	SC	TRUE
Sandy Creek at Homebush	21/04/2017 20:50	527.2	NA	0.656	SC	TRUE
Sandy Creek at Homebush	21/04/2017 22:20	528.66	NA	0.657	SC	TRUE
Sandy Creek at Homebush	21/04/2017 23:50	526.71	NA	0.661	SC	TRUE
Sandy Creek at Homebush	22/04/2017 1:20	524.25	8.37	0.658	SC	TRUE
Sandy Creek at Homebush	22/04/2017 2:50	523.86	5.56	0.657	SC	TRUE
Sandy Creek at Homebush	22/04/2017 4:20	524.91	5.7	0.658	SC	TRUE
Sandy Creek at Homebush	22/04/2017 5:50	526.97	5.81	0.655	SC	TRUE
Sandy Creek at Homebush	22/04/2017 7:20	530.54	6.22	0.658	SC	TRUE
Sandy Creek at Homebush	22/04/2017 8:50	533.79	6.06	0.656	SC	TRUE
Sandy Creek at Homebush	22/04/2017 10:20	536.91	6.63	0.657	SC	TRUE
Sandy Creek at Homebush	22/04/2017 11:50	536.26	7.39	0.657	SC	TRUE
Sandy Creek at Homebush	22/04/2017 13:20	536.76	5.94	0.656	SC	TRUE
Sandy Creek at Homebush	22/04/2017 14:50	539.41	6.34	0.656	SC	TRUE
Sandy Creek at Homebush	22/04/2017 16:20	543.89	6.24	0.653	SC	TRUE
Sandy Creek at Homebush	22/04/2017 17:50	545.65	6.2	0.653	SC	TRUE
Sandy Creek at Homebush	22/04/2017 19:20	549.84	5.64	0.653	SC	TRUE
Sandy Creek at Homebush	22/04/2017 20:50	552.17	5.53	0.657	SC	TRUE
Sandy Creek at Homebush	22/04/2017 22:20	552.56	6.98	0.657	SC	TRUE
Sandy Creek at Homebush	22/04/2017 23:50	551.12	6.29	0.657	SC	TRUE
Sandy Creek at Homebush	23/04/2017 1:20	548.37	6.79	0.657	SC	TRUE
Sandy Creek at Homebush	23/04/2017 2:50	546.03	5.8	0.661	SC	TRUE
Sandy Creek at Homebush	23/04/2017 4:20	545.34	5.55	0.662	SC	TRUE
Sandy Creek at Homebush	23/04/2017 5:50	545.76	5.97	0.661	SC	TRUE
Sandy Creek at Homebush	23/04/2017 7:20	546.93	5.71	0.664	SC	TRUE
Sandy Creek at Homebush	23/04/2017 8:50	548.06	5.45	0.665	SC	TRUE
Sandy Creek at Homebush	23/04/2017 10:30	549.28	3.39	0.668	SC	TRUE
Sandy Creek at Homebush	23/04/2017 12:00	549.04	5.33	0.667	SC	TRUE
Sandy Creek at Homebush	23/04/2017 13:30	549.22	5.88	0.667	SC	TRUE
Sandy Creek at Homebush	23/04/2017 15:00	550.99	5.57	0.669	SC	TRUE
Sandy Creek at Homebush	23/04/2017 16:30	552.93	5.51	0.665	SC	TRUE
Sandy Creek at Homebush	23/04/2017 18:00	554.33	6.35	0.667	SC	TRUE
Sandy Creek at Homebush	23/04/2017 19:30	555.78	3.25	0.664	SC	TRUE
Sandy Creek at Homebush	23/04/2017 21:00	555.91	2.98	0.667	SC	TRUE
Sandy Creek at Homebush	23/04/2017 22:30	555.5	2.93	0.664	SC	TRUE
Sandy Creek at Homebush	24/04/2017 0:00	553.64	5.07	0.667	SC	TRUE
Sandy Creek at Homebush	24/04/2017 1:30	553.24	7.29	0.665	SC	TRUE
Sandy Creek at Homebush	24/04/2017 3:00	552.42	7.73	0.664	SC	TRUE
Sandy Creek at Homebush	24/04/2017 4:30	552.36	6.39	0.666	SC	TRUE
Sandy Creek at Homebush	24/04/2017 6:00	553.04	6.24	0.667	SC	TRUE
Sandy Creek at Homebush	24/04/2017 7:30	554.95	5.89	0.666	SC	TRUE
Sandy Creek at Homebush	24/04/2017 9:00	557.88	5.6	0.666	SC	TRUE
Sandy Creek at Homebush	24/04/2017 10:30	560.38	5.14	0.666	SC	TRUE
Sandy Creek at Homebush	24/04/2017 12:00	563.49	7.9	0.667	SC	TRUE
Sandy Creek at Homebush	24/04/2017 13:30	565.79	5.31	0.666	SC	TRUE
Sandy Creek at Homebush	24/04/2017 15:00	568.22	3.55	0.669	SC	TRUE
Sandy Creek at Homebush	24/04/2017 16:30	570.99	5.14	0.667	SC	TRUE
Sandy Creek at Homebush	24/04/2017 18:00	573.76	5.12	0.667	SC	TRUE
Sandy Creek at Homebush	24/04/2017 19:30	576.76	5.32	0.669	SC	TRUE
Sandy Creek at Homebush	24/04/2017 21:00	578.18	5.17	0.668	SC	TRUE
Sandy Creek at Homebush	24/04/2017 22:30	578.51	5.38	0.67	SC	TRUE
Sandy Creek at Homebush	25/04/2017 0:00	578.8	5.21	0.669	SC	TRUE
Sandy Creek at Homebush	25/04/2017 1:30	579.09	6.13	0.667	SC	TRUE
Sandy Creek at Homebush	25/04/2017 3:00	579.63	5.06	0.67	SC	TRUE
Sandy Creek at Homebush	25/04/2017 4:30	580.36	5.67	0.671	SC	TRUE
Sandy Creek at Homebush	25/04/2017 6:00	581.06	5.67	0.671	SC	TRUE
Sandy Creek at Homebush	25/04/2017 7:30	582.99	5.42	0.668	SC	TRUE
Sandy Creek at Homebush	25/04/2017 9:00	586.39	6.27	0.667	SC	TRUE
Sandy Creek at Homebush	25/04/2017 10:30	590.81	5.34	0.664	SC	TRUE
Sandy Creek at Homebush	25/04/2017 12:00	594.38	4.9	0.663	SC	TRUE
Sandy Creek at Homebush	25/04/2017 13:30	597.32	3.13	0.661	SC	TRUE
Sandy Creek at Homebush	25/04/2017 15:00	600.88	3.07	0.66	SC	TRUE
Sandy Creek at Homebush	25/04/2017 16:30	604.35	4.85	0.658	SC	TRUE
Sandy Creek at Homebush	25/04/2017 18:00	607.2	5.24	0.655	SC	TRUE
Sandy Creek at Homebush	25/04/2017 19:30	610.55	3.04	0.653	SC	TRUE
Sandy Creek at Homebush	25/04/2017 21:00	610.59	4.6	0.652	SC	TRUE
Sandy Creek at Homebush	25/04/2017 22:30	609.46	4.5	0.65	SC	TRUE
Sandy Creek at Homebush	26/04/2017 0:00	607.17	5.65	0.65	SC	TRUE
Sandy Creek at Homebush	26/04/2017 1:30	605.43	4.68	0.649	SC	TRUE
Sandy Creek at Homebush	26/04/2017 3:00	604.71	5.08	0.65	SC	TRUE
Sandy Creek at Homebush	26/04/2017 4:30	604.93	4.54	0.648	SC	TRUE
Sandy Creek at Homebush	26/04/2017 6:00	604.89	4.94	0.648	SC	TRUE
Sandy Creek at Homebush	26/04/2017 7:30	604.31	5.27	0.648	SC	TRUE
Sandy Creek at Homebush	26/04/2017 9:00	603.37	5.36	0.647	SC	TRUE
Sandy Creek at Homebush	26/04/2017 10:30	602.43	5.13	0.648	SC	TRUE
Sandy Creek at Homebush	26/04/2017 12:00	603.92	4.86	0.647	SC	TRUE
Sandy Creek at Homebush	26/04/2017 13:30	605.15	5.18	0.646	SC	TRUE
Sandy Creek at Homebush	26/04/2017 15:00	606.2	4.74	0.645	SC	TRUE
Sandy Creek at Homebush	26/04/2017 16:30	608.07	4.41	0.644	SC	TRUE
Sandy Creek at Homebush	26/04/2017 18:00	608.55	4.77	0.643	SC	TRUE
Sandy Creek at Homebush	26/04/2017 19:30	608.36	4.53	0.642	SC	TRUE
Sandy Creek at Homebush	26/04/2017 21:00	606.89	5.38	0.641	SC	TRUE
Sandy Creek at Homebush	26/04/2017 22:30	606.11	4.46	0.642	SC	TRUE
Sandy Creek at Homebush	27/04/2017 0:00	604.85	4.49	0.644	SC	TRUE
Sandy Creek at Homebush	27/04/2017 1:30	605.17	2.96	0.645	SC	TRUE
Sandy Creek at Homebush	27/04/2017 3:00	604.39	4.1	0.646	SC	TRUE
Sandy Creek at Homebush	27/04/2017 4:30	606.18	4.4	0.645	SC	TRUE
Sandy Creek at Homebush	27/04/2017 6:00	608.21	4.25	0.644	SC	TRUE
Sandy Creek at Homebush	27/04/2017 7:30	609.55	4.58	0.643	SC	TRUE
Sandy Creek at Homebush	27/04/2017 9:00	610.72	2.84	0.64	SC	TRUE
Sandy Creek at Homebush	27/04/2017 10:30	608.66	5.05	0.642	SC	TRUE
Sandy Creek at Homebush	27/04/2017 12:00	608.39	4.77	0.641	SC	TRUE
Sandy Creek at Homebush	27/04/2017 13:30	609.46	4.44	0.639	SC	TRUE
Sandy Creek at Homebush	27/04/2017 15:00	610.53	4.78	0.64	SC	TRUE
Sandy Creek at Homebush	27/04/2017 16:30	612.42	3.03	0.64	SC	TRUE
Sandy Creek at Homebush	27/04/2017 18:00	611.97	4.24	0.638	SC	TRUE
Sandy Creek at Homebush	27/04/2017 19:30	613.34	2.98	0.638	SC	TRUE
Sandy Creek at Homebush	27/04/2017 21:00	612.17	4.41	0.637	SC	TRUE
Sandy Creek at Homebush	27/04/2017 22:30	612.5	4.29	0.635	SC	TRUE
Sandy Creek at Homebush	28/04/2017 0:00	613.23	2.81	0.635	SC	TRUE
Sandy Creek at Homebush	28/04/2017 1:30	610.16	4.28	0.635	SC	TRUE
Sandy Creek at Homebush	28/04/2017 3:00	609.65	2.81	0.636	SC	TRUE
Sandy Creek at Homebush	28/04/2017 4:30	605.78	4.07	0.634	SC	TRUE
Sandy Creek at Homebush	28/04/2017 6:00	605.63	2.87	0.635	SC	TRUE
Sandy Creek at Homebush	28/04/2017 7:30	602.3	3.98	0.633	SC	TRUE
Sandy Creek at Homebush	28/04/2017 9:00	602.63	3.98	0.634	SC	TRUE
Sandy Creek at Homebush	28/04/2017 10:30	604.32	4.38	0.632	SC	TRUE
Sandy Creek at Homebush	28/04/2017 12:00	607.92	4.48	0.631	SC	TRUE
Sandy Creek at Homebush	28/04/2017 13:30	612.17	4.91	0.63	SC	TRUE
Sandy Creek at Homebush	28/04/2017 15:00	615.33	4.44	0.632	SC	TRUE
Sandy Creek at Homebush	28/04/2017 16:30	616.64	4.33	0.629	SC	TRUE
Sandy Creek at Homebush	28/04/2017 18:00	616.35	4.42	0.628	SC	TRUE
Sandy Creek at Homebush	28/04/2017 19:30	614.93	5.04	0.629	SC	TRUE
Sandy Creek at Homebush	28/04/2017 21:00	612.6	5.14	0.628	SC	TRUE
Sandy Creek at Homebush	28/04/2017 22:30	610.42	5.16	0.626	SC	TRUE
Sandy Creek at Homebush	29/04/2017 0:00	609.37	4.57	0.625	SC	TRUE
Sandy Creek at Homebush	29/04/2017 1:30	609.73	4.68	0.624	SC	TRUE
Sandy Creek at Homebush	29/04/2017 3:00	610.88	4.5	0.626	SC	TRUE
Sandy Creek at Homebush	29/04/2017 4:30	610.85	4.6	0.624	SC	TRUE
Sandy Creek at Homebush	29/04/2017 6:00	610.42	4.64	0.625	SC	TRUE
Sandy Creek at Homebush	29/04/2017 7:30	610.7	4.51	0.624	SC	TRUE
Sandy Creek at Homebush	29/04/2017 9:00	611.71	4.93	0.624	SC	TRUE
Sandy Creek at Homebush	29/04/2017 10:30	612.74	5.98	0.623	SC	TRUE
Sandy Creek at Homebush	29/04/2017 12:00	614.05	4.88	0.625	SC	TRUE
Sandy Creek at Homebush	29/04/2017 13:30	614.43	4.61	0.624	SC	TRUE
Sandy Creek at Homebush	29/04/2017 15:00	614.31	5.02	0.62	SC	TRUE
Sandy Creek at Homebush	29/04/2017 16:30	614.03	6.22	0.623	SC	TRUE
Sandy Creek at Homebush	29/04/2017 18:00	613.28	4.62	0.622	SC	TRUE
Sandy Creek at Homebush	29/04/2017 19:30	611.68	2.96	0.622	SC	TRUE
Sandy Creek at Homebush	29/04/2017 21:00	607.4	3.93	0.621	SC	TRUE
Sandy Creek at Homebush	29/04/2017 22:30	606.24	4.26	0.619	SC	TRUE
Sandy Creek at Homebush	30/04/2017 0:00	606.59	4.3	0.62	SC	TRUE
Sandy Creek at Homebush	30/04/2017 1:30	607.2	5.22	0.619	SC	TRUE
Sandy Creek at Homebush	30/04/2017 3:00	608.19	3.08	0.62	SC	TRUE
Sandy Creek at Homebush	30/04/2017 4:30	606.89	4.46	0.62	SC	TRUE
Sandy Creek at Homebush	30/04/2017 6:00	607.95	4.94	0.62	SC	TRUE
Sandy Creek at Homebush	30/04/2017 7:30	609.97	3.18	0.618	SC	TRUE
Sandy Creek at Homebush	30/04/2017 9:00	609.91	4.24	0.622	SC	TRUE
Sandy Creek at Homebush	30/04/2017 10:30	611.78	4.66	0.62	SC	TRUE
Sandy Creek at Homebush	30/04/2017 12:00	612.72	4.26	0.621	SC	TRUE
Sandy Creek at Homebush	30/04/2017 13:30	612.34	5.38	0.62	SC	TRUE
Sandy Creek at Homebush	30/04/2017 15:00	611.39	4.47	0.619	SC	TRUE
Sandy Creek at Homebush	30/04/2017 16:30	610.27	4.48	0.617	SC	TRUE
Sandy Creek at Homebush	30/04/2017 18:00	610.07	4.41	0.617	SC	TRUE
Sandy Creek at Homebush	30/04/2017 19:30	610.87	4.04	0.616	SC	TRUE
Sandy Creek at Homebush	30/04/2017 21:00	611.99	4.16	0.616	SC	TRUE
Sandy Creek at Homebush	30/04/2017 22:30	612.68	4.2	0.615	SC	TRUE
Sandy Creek at Homebush	1/05/2017 0:00	611.56	4.42	0.614	SC	TRUE
Sandy Creek at Homebush	1/05/2017 1:30	608.88	4.47	0.613	SC	TRUE
Sandy Creek at Homebush	1/05/2017 3:00	604.91	4.48	0.613	SC	TRUE
Sandy Creek at Homebush	1/05/2017 4:30	602.84	2.93	0.613	SC	TRUE
Sandy Creek at Homebush	1/05/2017 6:00	598.53	4.02	0.613	SC	TRUE
Sandy Creek at Homebush	1/05/2017 7:30	597.93	5.57	0.614	SC	TRUE
Sandy Creek at Homebush	1/05/2017 9:00	598.98	4.44	0.613	SC	TRUE
Sandy Creek at Homebush	1/05/2017 10:30	599.74	4.86	0.613	SC	TRUE
Sandy Creek at Homebush	1/05/2017 12:00	600.69	4.49	0.612	SC	TRUE
Sandy Creek at Homebush	1/05/2017 13:30	602.04	4.83	0.612	SC	TRUE
Sandy Creek at Homebush	1/05/2017 15:00	603.5	5.35	0.614	SC	TRUE
Sandy Creek at Homebush	1/05/2017 16:30	605.41	4.5	0.612	SC	TRUE
Sandy Creek at Homebush	1/05/2017 18:00	607.65	4.75	0.612	SC	TRUE
Sandy Creek at Homebush	1/05/2017 19:30	609.34	4.26	0.613	SC	TRUE
Sandy Creek at Homebush	1/05/2017 21:00	609.98	4.17	0.612	SC	TRUE
Sandy Creek at Homebush	1/05/2017 22:30	610.39	3.97	0.61	SC	TRUE
Sandy Creek at Homebush	2/05/2017 0:00	611.35	2.8	0.611	SC	TRUE
Sandy Creek at Homebush	2/05/2017 1:30	608.92	3.81	0.612	SC	TRUE
Sandy Creek at Homebush	2/05/2017 3:00	607.03	4.42	0.612	SC	TRUE
Sandy Creek at Homebush	2/05/2017 4:30	604.58	4.27	0.611	SC	TRUE
Sandy Creek at Homebush	2/05/2017 6:00	601.23	4.56	0.612	SC	TRUE
Sandy Creek at Homebush	2/05/2017 7:30	599.52	4.28	0.614	SC	TRUE
Sandy Creek at Homebush	2/05/2017 9:00	599.15	4.3	0.612	SC	TRUE
Sandy Creek at Homebush	2/05/2017 10:30	599.62	4.26	0.612	SC	TRUE
Sandy Creek at Homebush	2/05/2017 12:00	600.73	3.97	0.613	SC	TRUE
Sandy Creek at Homebush	2/05/2017 13:30	602.3	4.41	0.615	SC	TRUE
Sandy Creek at Homebush	2/05/2017 15:00	602.91	4.92	0.617	SC	TRUE
Sandy Creek at Homebush	2/05/2017 16:30	603.8	4.21	0.618	SC	TRUE
Sandy Creek at Homebush	2/05/2017 18:00	605.17	4.24	0.617	SC	TRUE
Sandy Creek at Homebush	2/05/2017 19:30	606.8	4.19	0.613	SC	TRUE
Sandy Creek at Homebush	2/05/2017 21:00	607.95	4.1	0.61	SC	TRUE
Sandy Creek at Homebush	2/05/2017 22:30	608.07	3.99	0.61	SC	TRUE
Sandy Creek at Homebush	3/05/2017 0:00	606.74	4.23	0.609	SC	TRUE
Sandy Creek at Homebush	3/05/2017 1:30	605.26	3.96	0.609	SC	TRUE
Sandy Creek at Homebush	3/05/2017 3:00	603.47	3.93	0.611	SC	TRUE
Sandy Creek at Homebush	3/05/2017 4:30	601.52	4.46	0.61	SC	TRUE
Sandy Creek at Homebush	3/05/2017 6:00	600.34	4.12	0.61	SC	TRUE
Sandy Creek at Homebush	3/05/2017 7:30	599.91	4.42	0.609	SC	TRUE
Sandy Creek at Homebush	3/05/2017 9:00	600.27	4.92	0.61	SC	TRUE
Sandy Creek at Homebush	3/05/2017 10:30	601.05	4.53	0.61	SC	TRUE
Sandy Creek at Homebush	3/05/2017 12:00	602.97	4.93	0.609	SC	TRUE
Sandy Creek at Homebush	3/05/2017 13:30	606.36	4.59	0.61	SC	TRUE
Sandy Creek at Homebush	3/05/2017 15:00	607.73	4.58	0.61	SC	TRUE
Sandy Creek at Homebush	3/05/2017 16:30	609.56	4.55	0.61	SC	TRUE
Sandy Creek at Homebush	3/05/2017 18:00	611.07	4.41	0.609	SC	TRUE
Sandy Creek at Homebush	3/05/2017 19:30	613.23	3.97	0.608	SC	TRUE
Sandy Creek at Homebush	3/05/2017 21:00	615.67	4.06	0.609	SC	TRUE
Sandy Creek at Homebush	3/05/2017 22:30	618.56	3.97	0.607	SC	TRUE
Sandy Creek at Homebush	4/05/2017 0:00	621.06	3.81	0.609	SC	TRUE
Sandy Creek at Homebush	4/05/2017 1:30	623.13	4.18	0.607	SC	TRUE
Sandy Creek at Homebush	4/05/2017 3:00	623.24	5.83	0.609	SC	TRUE
Sandy Creek at Homebush	4/05/2017 4:30	621.16	10.36	0.607	SC	TRUE
Sandy Creek at Homebush	4/05/2017 6:00	619.35	10.11	0.608	SC	TRUE
Sandy Creek at Homebush	4/05/2017 7:30	617.17	6.21	0.608	SC	TRUE
Sandy Creek at Homebush	4/05/2017 9:00	616.65	6.48	0.61	SC	TRUE
Sandy Creek at Homebush	4/05/2017 10:30	616.81	5.14	0.609	SC	TRUE
Sandy Creek at Homebush	4/05/2017 12:00	617.37	6.18	0.609	SC	TRUE
Sandy Creek at Homebush	4/05/2017 13:30	619.6	5.21	0.61	SC	TRUE
Sandy Creek at Homebush	4/05/2017 15:00	621.88	4.96	0.61	SC	TRUE
Sandy Creek at Homebush	4/05/2017 16:30	625.83	5.24	0.608	SC	TRUE
Sandy Creek at Homebush	4/05/2017 18:00	628.01	4.87	0.607	SC	TRUE
Sandy Creek at Homebush	4/05/2017 19:30	631.79	5.25	0.606	SC	TRUE
Sandy Creek at Homebush	4/05/2017 21:00	634.72	10.84	0.608	SC	TRUE
Sandy Creek at Homebush	4/05/2017 22:30	638.47	3.42	0.606	SC	TRUE
Sandy Creek at Homebush	5/05/2017 0:00	639.02	5.06	0.606	SC	TRUE
Sandy Creek at Homebush	5/05/2017 1:30	639.93	3.34	0.606	SC	TRUE
Sandy Creek at Homebush	5/05/2017 3:00	635.1	4.43	0.607	SC	TRUE
Sandy Creek at Homebush	5/05/2017 4:30	631.96	10.47	0.608	SC	TRUE
Sandy Creek at Homebush	5/05/2017 6:00	628.81	6.35	0.609	SC	TRUE
Sandy Creek at Homebush	5/05/2017 7:30	627.07	5.12	0.609	SC	TRUE
Sandy Creek at Homebush	5/05/2017 9:00	627.19	3.37	0.611	SC	TRUE
Sandy Creek at Homebush	5/05/2017 10:30	625.47	4.66	0.609	SC	TRUE
Sandy Creek at Homebush	5/05/2017 12:00	627.55	5.62	0.609	SC	TRUE
Sandy Creek at Homebush	5/05/2017 13:30	629.09	11.99	0.607	SC	TRUE
Sandy Creek at Homebush	5/05/2017 15:00	632.33	5.77	0.607	SC	TRUE
Sandy Creek at Homebush	5/05/2017 16:30	636.67	4.49	0.605	SC	TRUE
Sandy Creek at Homebush	5/05/2017 18:00	638.84	4.92	0.605	SC	TRUE
Sandy Creek at Homebush	5/05/2017 19:30	640.54	4.62	0.604	SC	TRUE
Sandy Creek at Homebush	5/05/2017 21:00	643.63	3.27	0.604	SC	TRUE
Sandy Creek at Homebush	5/05/2017 22:30	646.31	4.74	0.604	SC	TRUE
Sandy Creek at Homebush	6/05/2017 0:00	650.05	3.37	0.604	SC	TRUE
Sandy Creek at Homebush	6/05/2017 1:30	650.92	4.65	0.604	SC	TRUE
Sandy Creek at Homebush	6/05/2017 3:00	652.06	5.11	0.603	SC	TRUE
Sandy Creek at Homebush	6/05/2017 4:30	651.19	8.59	0.605	SC	TRUE
Sandy Creek at Homebush	6/05/2017 6:00	651.02	4.08	0.605	SC	TRUE
Sandy Creek at Homebush	6/05/2017 7:30	647.14	4.99	0.605	SC	TRUE
Sandy Creek at Homebush	6/05/2017 9:00	645.88	3.67	0.605	SC	TRUE
Sandy Creek at Homebush	6/05/2017 10:30	644.99	7.07	0.605	SC	TRUE
Sandy Creek at Homebush	6/05/2017 12:00	645.76	5.35	0.604	SC	TRUE
Sandy Creek at Homebush	6/05/2017 13:30	646.85	5.05	0.604	SC	TRUE
Sandy Creek at Homebush	6/05/2017 15:00	648.89	5.06	0.605	SC	TRUE
Sandy Creek at Homebush	6/05/2017 16:30	652.18	4.75	0.604	SC	TRUE
Sandy Creek at Homebush	6/05/2017 18:00	654.36	6.63	0.603	SC	TRUE
Sandy Creek at Homebush	6/05/2017 19:30	656.29	14.22	0.602	SC	TRUE
Sandy Creek at Homebush	6/05/2017 21:00	659.1	4.55	0.602	SC	TRUE
Sandy Creek at Homebush	6/05/2017 22:30	662.06	4.54	0.6	SC	TRUE
Sandy Creek at Homebush	7/05/2017 0:00	665.13	3.13	0.6	SC	TRUE
Sandy Creek at Homebush	7/05/2017 1:30	664.55	5.61	0.6	SC	TRUE
Sandy Creek at Homebush	7/05/2017 3:00	662.8	4.78	0.601	SC	TRUE
Sandy Creek at Homebush	7/05/2017 4:30	658.75	4.8	0.599	SC	TRUE
Sandy Creek at Homebush	7/05/2017 6:00	655.14	4.68	0.6	SC	TRUE
Sandy Creek at Homebush	7/05/2017 7:30	652.29	5.11	0.598	SC	TRUE
Sandy Creek at Homebush	7/05/2017 9:00	650.9	11.77	0.601	SC	TRUE
Sandy Creek at Homebush	7/05/2017 10:30	648.58	4.19	0.6	SC	TRUE
Sandy Creek at Homebush	7/05/2017 12:00	649.12	12.1	0.6	SC	TRUE
Sandy Creek at Homebush	7/05/2017 13:30	652.63	3.79	0.6	SC	TRUE
Sandy Creek at Homebush	7/05/2017 15:00	656.22	9.84	0.6	SC	TRUE
Sandy Creek at Homebush	7/05/2017 16:30	659.15	6.31	0.597	SC	TRUE
Sandy Creek at Homebush	7/05/2017 18:00	660.95	4.24	0.598	SC	TRUE
Sandy Creek at Homebush	7/05/2017 19:30	661.19	4.32	0.597	SC	TRUE
Sandy Creek at Homebush	7/05/2017 21:00	665.13	6.71	0.596	SC	TRUE
Sandy Creek at Homebush	7/05/2017 22:30	670.22	5.23	0.597	SC	TRUE
Sandy Creek at Homebush	8/05/2017 0:00	674.87	4.07	0.597	SC	TRUE
Sandy Creek at Homebush	8/05/2017 1:30	677.12	8.67	0.598	SC	TRUE
Sandy Creek at Homebush	8/05/2017 3:00	675.16	4.18	0.599	SC	TRUE
Sandy Creek at Homebush	8/05/2017 4:30	670.4	6.38	0.599	SC	TRUE
Sandy Creek at Homebush	8/05/2017 6:00	663.02	4.85	0.599	SC	TRUE
Sandy Creek at Homebush	8/05/2017 7:30	655.66	5.64	0.6	SC	TRUE
Sandy Creek at Homebush	8/05/2017 9:00	653.02	3.59	0.598	SC	TRUE
Sandy Creek at Homebush	8/05/2017 10:30	648.75	5.2	0.597	SC	TRUE
Sandy Creek at Homebush	8/05/2017 12:00	649.1	5.26	0.597	SC	TRUE
Sandy Creek at Homebush	8/05/2017 13:30	650.52	5.22	0.598	SC	TRUE
Sandy Creek at Homebush	8/05/2017 15:00	656.81	4.99	0.597	SC	TRUE
Sandy Creek at Homebush	8/05/2017 16:30	666.8	3.49	0.595	SC	TRUE
Sandy Creek at Homebush	8/05/2017 18:00	673.68	5.08	0.596	SC	TRUE
Sandy Creek at Homebush	8/05/2017 19:30	678.01	7.45	0.596	SC	TRUE
Sandy Creek at Homebush	8/05/2017 21:00	680.13	7.73	0.596	SC	TRUE
Sandy Creek at Homebush	8/05/2017 22:30	681.88	4.06	0.597	SC	TRUE
Sandy Creek at Homebush	9/05/2017 0:00	683.78	2.76	0.595	SC	TRUE
Sandy Creek at Homebush	9/05/2017 1:30	682.34	3.77	0.594	SC	TRUE
Sandy Creek at Homebush	9/05/2017 3:00	681.4	4.3	0.593	SC	TRUE
Sandy Creek at Homebush	9/05/2017 4:30	679.6	4.08	0.593	SC	TRUE
Sandy Creek at Homebush	9/05/2017 6:00	678.21	2.62	0.594	SC	TRUE
Sandy Creek at Homebush	9/05/2017 7:30	675.21	2.85	0.594	SC	TRUE
Sandy Creek at Homebush	9/05/2017 9:00	671.61	6.45	0.596	SC	TRUE
Sandy Creek at Homebush	9/05/2017 10:30	670.63	5.3	0.596	SC	TRUE
Sandy Creek at Homebush	9/05/2017 12:00	671.05	11.1	0.595	SC	TRUE
Sandy Creek at Homebush	9/05/2017 13:30	672.07	5.13	0.597	SC	TRUE
Sandy Creek at Homebush	9/05/2017 15:00	673.54	5.64	0.597	SC	TRUE
Sandy Creek at Homebush	9/05/2017 16:30	673.58	8	0.596	SC	TRUE
Sandy Creek at Homebush	9/05/2017 18:00	674.37	5.7	0.597	SC	TRUE
Sandy Creek at Homebush	9/05/2017 19:30	674.97	13.41	0.597	SC	TRUE
Sandy Creek at Homebush	9/05/2017 21:00	672.16	4.56	0.597	SC	TRUE
Sandy Creek at Homebush	9/05/2017 22:30	671.07	4.75	0.596	SC	TRUE
Sandy Creek at Homebush	10/05/2017 0:00	668.56	5.07	0.597	SC	TRUE
Sandy Creek at Homebush	10/05/2017 1:30	668.65	3.59	0.597	SC	TRUE
Sandy Creek at Homebush	10/05/2017 3:00	664.71	4.77	0.598	SC	TRUE
Sandy Creek at Homebush	10/05/2017 4:30	663.75	4.93	0.598	SC	TRUE
Sandy Creek at Homebush	10/05/2017 6:00	664.41	5.55	0.599	SC	TRUE
Sandy Creek at Homebush	10/05/2017 7:30	665.72	5.46	0.601	SC	TRUE
Sandy Creek at Homebush	10/05/2017 9:00	668.01	3.58	0.602	SC	TRUE
Sandy Creek at Homebush	10/05/2017 10:30	667.65	5.39	0.601	SC	TRUE
Sandy Creek at Homebush	10/05/2017 12:00	669.35	5.79	0.603	SC	TRUE
Sandy Creek at Homebush	10/05/2017 13:30	671.56	5.86	0.604	SC	TRUE
Sandy Creek at Homebush	10/05/2017 15:00	673.3	5.07	0.602	SC	TRUE
Sandy Creek at Homebush	10/05/2017 16:30	673.48	5.22	0.601	SC	TRUE
Sandy Creek at Homebush	10/05/2017 18:00	673.3	5.83	0.602	SC	TRUE
Sandy Creek at Homebush	10/05/2017 19:30	673.13	4.75	0.602	SC	TRUE
Sandy Creek at Homebush	10/05/2017 21:00	673.98	4.41	0.6	SC	TRUE
Sandy Creek at Homebush	10/05/2017 22:30	672.67	5.07	0.6	SC	TRUE
Sandy Creek at Homebush	11/05/2017 0:00	674.63	7.31	0.598	SC	TRUE
Sandy Creek at Homebush	11/05/2017 1:30	677.75	3.57	0.6	SC	TRUE
Sandy Creek at Homebush	11/05/2017 3:00	679.78	3.94	0.599	SC	TRUE
Sandy Creek at Homebush	11/05/2017 4:30	680.46	3.56	0.598	SC	TRUE
Sandy Creek at Homebush	11/05/2017 6:00	677.62	4.68	0.6	SC	TRUE
Sandy Creek at Homebush	11/05/2017 7:30	675.48	5.59	0.6	SC	TRUE
Sandy Creek at Homebush	11/05/2017 9:00	672.91	7.82	0.599	SC	TRUE
Sandy Creek at Homebush	11/05/2017 10:30	670.18	4.78	0.598	SC	TRUE
Sandy Creek at Homebush	11/05/2017 12:00	670.17	6.66	0.6	SC	TRUE
Sandy Creek at Homebush	11/05/2017 13:30	673.72	9.91	0.601	SC	TRUE
Sandy Creek at Homebush	11/05/2017 15:00	677.59	6.8	0.601	SC	TRUE
Sandy Creek at Homebush	11/05/2017 16:30	681.13	5.62	0.6	SC	TRUE
Sandy Creek at Homebush	11/05/2017 18:00	683.25	6.7	0.599	SC	TRUE
Sandy Creek at Homebush	11/05/2017 19:30	684.11	5.55	0.599	SC	TRUE
Sandy Creek at Homebush	11/05/2017 21:00	685.09	5.53	0.599	SC	TRUE
Sandy Creek at Homebush	11/05/2017 22:30	687.08	4.72	0.599	SC	TRUE
Sandy Creek at Homebush	12/05/2017 0:00	689.76	6.08	0.597	SC	TRUE
Sandy Creek at Homebush	12/05/2017 1:30	690.73	5.66	0.597	SC	TRUE
Sandy Creek at Homebush	12/05/2017 3:00	690.8	4.93	0.597	SC	TRUE
Sandy Creek at Homebush	12/05/2017 4:30	689.84	5.12	0.595	SC	TRUE
Sandy Creek at Homebush	12/05/2017 6:00	688.88	5.28	0.594	SC	TRUE
Sandy Creek at Homebush	12/05/2017 7:30	688.86	5.48	0.595	SC	TRUE
Sandy Creek at Homebush	12/05/2017 9:00	690.29	6.81	0.598	SC	TRUE
Sandy Creek at Homebush	12/05/2017 10:30	690.88	5.78	0.598	SC	TRUE
Sandy Creek at Homebush	12/05/2017 12:00	691.66	7.59	0.599	SC	TRUE
Sandy Creek at Homebush	12/05/2017 13:30	691.57	5.31	0.602	SC	TRUE
Sandy Creek at Homebush	12/05/2017 15:00	692.49	8.52	0.599	SC	TRUE
Sandy Creek at Homebush	12/05/2017 16:30	695.31	3.52	0.598	SC	TRUE
Sandy Creek at Homebush	12/05/2017 18:00	696.76	7.98	0.597	SC	TRUE
Sandy Creek at Homebush	12/05/2017 19:30	699.9	3.29	0.596	SC	TRUE
Sandy Creek at Homebush	12/05/2017 21:00	701.84	5.54	0.597	SC	TRUE
Sandy Creek at Homebush	12/05/2017 22:30	705.45	6.1	0.594	SC	TRUE
Sandy Creek at Homebush	13/05/2017 0:00	708.77	4.61	0.595	SC	TRUE
Sandy Creek at Homebush	13/05/2017 1:30	710.26	5.72	0.599	SC	TRUE
Sandy Creek at Homebush	13/05/2017 3:00	709.26	4.74	0.597	SC	TRUE
Sandy Creek at Homebush	13/05/2017 4:30	707.49	5.53	0.597	SC	TRUE
Sandy Creek at Homebush	13/05/2017 6:00	706.05	5.61	0.599	SC	TRUE
Sandy Creek at Homebush	13/05/2017 7:30	705.57	6.42	0.598	SC	TRUE
Sandy Creek at Homebush	13/05/2017 9:00	706.17	5.66	0.599	SC	TRUE
Sandy Creek at Homebush	13/05/2017 10:30	707.51	5.98	0.599	SC	TRUE
Sandy Creek at Homebush	13/05/2017 12:00	709.16	6.64	0.598	SC	TRUE
Sandy Creek at Homebush	13/05/2017 13:30	711.05	5.81	0.598	SC	TRUE
Sandy Creek at Homebush	13/05/2017 15:00	712.21	5.47	0.6	SC	TRUE
Sandy Creek at Homebush	13/05/2017 16:30	713.19	3.28	0.6	SC	TRUE
Sandy Creek at Homebush	13/05/2017 18:00	712.75	3.33	0.6	SC	TRUE
Sandy Creek at Homebush	13/05/2017 19:30	711.77	5.13	0.599	SC	TRUE
Sandy Creek at Homebush	13/05/2017 21:00	713	5.17	0.6	SC	TRUE
Sandy Creek at Homebush	13/05/2017 22:30	715.22	5.21	0.6	SC	TRUE
Sandy Creek at Homebush	14/05/2017 0:00	717.63	7.2	0.6	SC	TRUE
Sandy Creek at Homebush	14/05/2017 1:30	721.49	3.68	0.603	SC	TRUE
Sandy Creek at Homebush	14/05/2017 3:00	721.32	5.25	0.598	SC	TRUE
Sandy Creek at Homebush	14/05/2017 4:30	719.42	4.83	0.6	SC	TRUE
Sandy Creek at Homebush	14/05/2017 6:00	714.27	7.23	0.599	SC	TRUE
Sandy Creek at Homebush	14/05/2017 7:30	710.21	4.98	0.598	SC	TRUE
Sandy Creek at Homebush	14/05/2017 9:00	705.23	4.85	0.596	SC	TRUE
Sandy Creek at Homebush	14/05/2017 10:30	703.56	6.13	0.596	SC	TRUE
Sandy Creek at Homebush	14/05/2017 12:00	701.74	5.64	0.596	SC	TRUE
Sandy Creek at Homebush	14/05/2017 13:30	701.24	7.17	0.593	SC	TRUE
Sandy Creek at Homebush	14/05/2017 15:00	702.58	6.28	0.595	SC	TRUE
Sandy Creek at Homebush	14/05/2017 16:30	704.7	7.57	0.594	SC	TRUE
Sandy Creek at Homebush	14/05/2017 18:00	706.06	7.27	0.591	SC	TRUE
Sandy Creek at Homebush	14/05/2017 19:30	708.03	5.02	0.59	SC	TRUE
Sandy Creek at Homebush	14/05/2017 21:00	707.56	4.95	0.591	SC	TRUE
Sandy Creek at Homebush	14/05/2017 22:30	709.93	7.17	0.589	SC	TRUE
Sandy Creek at Homebush	15/05/2017 0:00	708.92	4.65	0.591	SC	TRUE
Sandy Creek at Homebush	15/05/2017 1:30	708.75	5.54	0.589	SC	TRUE
Sandy Creek at Homebush	15/05/2017 3:00	707.39	5.06	0.591	SC	TRUE
Sandy Creek at Homebush	15/05/2017 4:30	704.67	4.72	0.589	SC	TRUE
Sandy Creek at Homebush	15/05/2017 6:00	702.76	5.46	0.59	SC	TRUE
Sandy Creek at Homebush	15/05/2017 7:30	700.72	5.91	0.592	SC	TRUE
Sandy Creek at Homebush	15/05/2017 9:00	699.46	6.51	0.59	SC	TRUE
Sandy Creek at Homebush	15/05/2017 10:30	699.12	6.39	0.589	SC	TRUE
Sandy Creek at Homebush	15/05/2017 12:00	699.42	8.02	0.59	SC	TRUE
Sandy Creek at Homebush	15/05/2017 13:30	701.66	6	0.589	SC	TRUE
Sandy Creek at Homebush	15/05/2017 15:00	704.32	5.95	0.589	SC	TRUE
Sandy Creek at Homebush	15/05/2017 16:30	706.24	6.38	0.59	SC	TRUE
Sandy Creek at Homebush	15/05/2017 18:00	707.7	6.4	0.59	SC	TRUE
Sandy Creek at Homebush	15/05/2017 19:30	708.15	4.97	0.589	SC	TRUE
Sandy Creek at Homebush	15/05/2017 21:00	707.7	11.92	0.59	SC	TRUE
Sandy Creek at Homebush	15/05/2017 22:30	707.57	5.47	0.589	SC	TRUE
Sandy Creek at Homebush	16/05/2017 0:00	707.59	4.72	0.591	SC	TRUE
Sandy Creek at Homebush	16/05/2017 1:30	707.53	6.05	0.59	SC	TRUE
Sandy Creek at Homebush	16/05/2017 3:00	707.72	6.08	0.591	SC	TRUE
Sandy Creek at Homebush	16/05/2017 4:30	708.96	9.76	0.593	SC	TRUE
Sandy Creek at Homebush	16/05/2017 6:00	708.66	3.41	0.592	SC	TRUE
Sandy Creek at Homebush	16/05/2017 7:30	706.96	5.52	0.592	SC	TRUE
Sandy Creek at Homebush	16/05/2017 9:00	707.84	6.95	0.592	SC	TRUE
Sandy Creek at Homebush	16/05/2017 10:30	708.75	5.52	0.59	SC	TRUE
Sandy Creek at Homebush	16/05/2017 12:00	709.57	5.22	0.591	SC	TRUE
Sandy Creek at Homebush	16/05/2017 13:30	713.02	5.08	0.591	SC	TRUE
Sandy Creek at Homebush	16/05/2017 15:00	715.37	5.24	0.589	SC	TRUE
Sandy Creek at Homebush	16/05/2017 16:30	716.84	5.74	0.589	SC	TRUE
Sandy Creek at Homebush	16/05/2017 18:00	716.81	5.17	0.586	SC	TRUE
Sandy Creek at Homebush	16/05/2017 19:30	716.82	4.83	0.586	SC	TRUE
Sandy Creek at Homebush	16/05/2017 21:00	716.94	6.77	0.586	SC	TRUE
Sandy Creek at Homebush	16/05/2017 22:30	717.67	5.58	0.586	SC	TRUE
Sandy Creek at Homebush	17/05/2017 0:00	718.65	5.09	0.585	SC	TRUE
Sandy Creek at Homebush	17/05/2017 1:30	718.73	6.5	0.585	SC	TRUE
Sandy Creek at Homebush	17/05/2017 3:00	717.34	6.98	0.584	SC	TRUE
Sandy Creek at Homebush	17/05/2017 4:30	715.05	6.04	0.583	SC	TRUE
Sandy Creek at Homebush	17/05/2017 6:00	712.82	5.18	0.581	SC	TRUE
Sandy Creek at Homebush	17/05/2017 7:30	710.96	8.22	0.581	SC	TRUE
Sandy Creek at Homebush	17/05/2017 9:00	709.96	5.67	0.582	SC	TRUE
Sandy Creek at Homebush	17/05/2017 10:30	710.69	4.1	0.581	SC	TRUE
Sandy Creek at Homebush	17/05/2017 12:00	710.3	3.48	0.582	SC	TRUE
Sandy Creek at Homebush	17/05/2017 13:30	710.31	5.36	0.579	SC	TRUE
Sandy Creek at Homebush	17/05/2017 15:00	712	5.61	0.578	SC	TRUE
Sandy Creek at Homebush	17/05/2017 16:30	711.43	7.17	0.578	SC	TRUE
Sandy Creek at Homebush	17/05/2017 18:00	711.35	5.16	0.577	SC	TRUE
Sandy Creek at Homebush	17/05/2017 19:30	711.39	5.39	0.577	SC	TRUE
Sandy Creek at Homebush	17/05/2017 21:00	711.94	5.1	0.577	SC	TRUE
Sandy Creek at Homebush	17/05/2017 22:30	713.13	4.94	0.576	SC	TRUE
Sandy Creek at Homebush	18/05/2017 0:00	710.09	4.76	0.582	SC	TRUE
Sandy Creek at Homebush	18/05/2017 1:30	711.92	5.38	0.581	SC	TRUE
Sandy Creek at Homebush	18/05/2017 3:00	711.08	5.21	0.583	SC	TRUE
Sandy Creek at Homebush	18/05/2017 4:30	709.31	5.09	0.586	SC	TRUE
Sandy Creek at Homebush	18/05/2017 6:00	705.68	4.99	0.589	SC	TRUE
Sandy Creek at Homebush	18/05/2017 7:30	702.79	6.07	0.591	SC	TRUE
Sandy Creek at Homebush	18/05/2017 9:00	698.28	5.68	0.597	SC	TRUE
Sandy Creek at Homebush	18/05/2017 10:30	693.88	6.48	0.603	SC	TRUE
Sandy Creek at Homebush	18/05/2017 12:00	689.66	5.68	0.62	SC	TRUE
Sandy Creek at Homebush	18/05/2017 13:30	685.89	6.19	0.632	SC	TRUE
Sandy Creek at Homebush	18/05/2017 15:00	677.24	8.41	0.669	SC	TRUE
Sandy Creek at Homebush	18/05/2017 16:40	657.08	16.04	0.772	SC	TRUE
Sandy Creek at Homebush	18/05/2017 18:10	556.05	66.08	0.998	SC	TRUE
Sandy Creek at Homebush	18/05/2017 19:40	586.91	99.97	1.588	SC	TRUE
Sandy Creek at Homebush	18/05/2017 21:20	645.67	75	2.204	SC	FALSE
Sandy Creek at Homebush	18/05/2017 23:00	479.43	137.7	2.492	SC	FALSE
Sandy Creek at Homebush	19/05/2017 0:30	355.74	116.09	2.657	SC	FALSE
Sandy Creek at Homebush	19/05/2017 2:10	274.4	109.57	2.701	SC	FALSE
Sandy Creek at Homebush	19/05/2017 3:40	254.94	149.64	2.662	SC	FALSE
Sandy Creek at Homebush	19/05/2017 5:10	240.3	139.4	2.603	SC	FALSE
Sandy Creek at Homebush	19/05/2017 6:40	236.19	126.74	2.556	SC	FALSE
Sandy Creek at Homebush	19/05/2017 8:20	221.71	98.28	2.556	SC	FALSE
Sandy Creek at Homebush	19/05/2017 9:50	202.96	101.39	2.574	SC	FALSE
Sandy Creek at Homebush	19/05/2017 11:20	191.35	97.11	2.575	SC	FALSE
Sandy Creek at Homebush	19/05/2017 12:50	195.96	108.26	2.578	SC	FALSE
Sandy Creek at Homebush	19/05/2017 14:20	191.49	96.7	2.556	SC	FALSE
Sandy Creek at Homebush	19/05/2017 15:50	183.13	87.23	2.515	SC	FALSE
Sandy Creek at Homebush	19/05/2017 17:20	174.72	107.8	2.476	SC	FALSE
Sandy Creek at Homebush	19/05/2017 18:50	167.57	98.46	2.436	SC	FALSE
Sandy Creek at Homebush	19/05/2017 20:20	159.54	82.95	2.39	SC	FALSE
Sandy Creek at Homebush	19/05/2017 21:50	151.38	83.08	2.344	SC	FALSE
Sandy Creek at Homebush	19/05/2017 23:20	146.4	84.86	2.294	SC	FALSE
Sandy Creek at Homebush	20/05/2017 1:00	141.17	72.03	2.237	SC	FALSE
Sandy Creek at Homebush	20/05/2017 2:30	137.99	80.08	2.19	SC	FALSE
Sandy Creek at Homebush	20/05/2017 4:00	134.46	83.78	2.14	SC	FALSE
Sandy Creek at Homebush	20/05/2017 5:30	131.52	80.79	2.096	SC	FALSE
Sandy Creek at Homebush	20/05/2017 7:00	129.11	82.37	2.05	SC	FALSE
Sandy Creek at Homebush	20/05/2017 8:30	127.68	82.84	1.992	SC	FALSE
Sandy Creek at Homebush	20/05/2017 10:00	126.19	80.33	1.944	SC	FALSE
Sandy Creek at Homebush	20/05/2017 11:30	124.9	85.22	1.892	SC	FALSE
Sandy Creek at Homebush	20/05/2017 13:10	124.2	71.22	1.842	SC	FALSE
Sandy Creek at Homebush	20/05/2017 14:40	123.5	80.65	1.789	SC	FALSE
Sandy Creek at Homebush	20/05/2017 16:10	123.1	89.91	1.74	SC	FALSE
Sandy Creek at Homebush	20/05/2017 17:40	123.19	78.67	1.695	SC	FALSE
Sandy Creek at Homebush	20/05/2017 19:10	123.23	81.81	1.649	SC	TRUE
Sandy Creek at Homebush	20/05/2017 20:40	124.2	80.16	1.601	SC	TRUE
Sandy Creek at Homebush	20/05/2017 22:10	124.48	80.75	1.558	SC	TRUE
Sandy Creek at Homebush	20/05/2017 23:40	125.28	87.52	1.521	SC	TRUE
Sandy Creek at Homebush	21/05/2017 1:20	126.76	73.21	1.471	SC	TRUE
Sandy Creek at Homebush	21/05/2017 2:50	127.81	105.86	1.434	SC	TRUE
Sandy Creek at Homebush	21/05/2017 4:20	129.44	115.15	1.394	SC	TRUE
Sandy Creek at Homebush	21/05/2017 5:50	131.62	103.41	1.357	SC	TRUE
Sandy Creek at Homebush	21/05/2017 7:20	133.85	78.89	1.32	SC	TRUE
Sandy Creek at Homebush	21/05/2017 8:50	137.01	103.45	1.285	SC	TRUE
Sandy Creek at Homebush	21/05/2017 10:20	139.82	77.55	1.259	SC	TRUE
Sandy Creek at Homebush	21/05/2017 11:50	142.64	74.71	1.227	SC	TRUE
Sandy Creek at Homebush	21/05/2017 13:20	144.68	76.31	1.2	SC	TRUE
Sandy Creek at Homebush	21/05/2017 14:50	147.37	82.66	1.172	SC	TRUE
Sandy Creek at Homebush	21/05/2017 16:20	150.69	73.64	1.146	SC	TRUE
Sandy Creek at Homebush	21/05/2017 18:00	153.72	69.31	1.117	SC	TRUE
Sandy Creek at Homebush	21/05/2017 19:30	156.25	104.32	1.089	SC	TRUE
Sandy Creek at Homebush	21/05/2017 21:00	159.29	72.69	1.065	SC	TRUE
Sandy Creek at Homebush	21/05/2017 22:30	162.73	71.11	1.043	SC	TRUE
Sandy Creek at Homebush	22/05/2017 0:00	166.61	68.6	1.026	SC	TRUE
Sandy Creek at Homebush	22/05/2017 1:30	169.78	67.08	1.01	SC	TRUE
Sandy Creek at Homebush	22/05/2017 3:00	172.79	66.51	0.995	SC	TRUE
Sandy Creek at Homebush	22/05/2017 4:30	175.44	66.77	0.978	SC	TRUE
Sandy Creek at Homebush	22/05/2017 6:00	178.63	66.77	0.969	SC	TRUE
Sandy Creek at Homebush	22/05/2017 7:30	180.97	65.12	0.958	SC	TRUE
Sandy Creek at Homebush	22/05/2017 9:00	184.42	64.31	0.948	SC	TRUE
Sandy Creek at Homebush	22/05/2017 10:40	187.35	63.03	0.938	SC	TRUE
Sandy Creek at Homebush	22/05/2017 12:10	190.74	61.09	0.927	SC	TRUE
Sandy Creek at Homebush	22/05/2017 13:40	194	61.69	0.917	SC	TRUE
Sandy Creek at Homebush	22/05/2017 15:10	197.06	62.31	0.906	SC	TRUE
Sandy Creek at Homebush	22/05/2017 16:40	200.32	60.64	0.898	SC	TRUE
Sandy Creek at Homebush	22/05/2017 18:10	203.37	60.36	0.887	SC	TRUE
Sandy Creek at Homebush	22/05/2017 19:40	206.66	59.86	0.881	SC	TRUE
Sandy Creek at Homebush	22/05/2017 21:10	210.32	58.79	0.872	SC	TRUE
Sandy Creek at Homebush	22/05/2017 22:40	214.3	58.44	0.864	SC	TRUE
Sandy Creek at Homebush	23/05/2017 0:10	218.19	56.27	0.856	SC	TRUE
Sandy Creek at Homebush	23/05/2017 1:50	223.67	51.67	0.852	SC	TRUE
Sandy Creek at Homebush	23/05/2017 3:20	225.91	55.3	0.846	SC	TRUE
Sandy Creek at Homebush	23/05/2017 4:50	229.07	53.96	0.838	SC	TRUE
Sandy Creek at Homebush	23/05/2017 6:20	232.21	53.55	0.836	SC	TRUE
Sandy Creek at Homebush	23/05/2017 7:50	235.86	52.59	0.83	SC	TRUE
Sandy Creek at Homebush	23/05/2017 9:20	238.65	51.85	0.827	SC	TRUE
Sandy Creek at Homebush	23/05/2017 10:50	241.32	51.61	0.819	SC	TRUE
Sandy Creek at Homebush	23/05/2017 12:20	244.42	49.98	0.814	SC	TRUE
Sandy Creek at Homebush	23/05/2017 13:50	247.49	48.94	0.805	SC	TRUE
Sandy Creek at Homebush	23/05/2017 15:20	250.32	48.81	0.803	SC	TRUE
Sandy Creek at Homebush	23/05/2017 16:50	253.42	47.01	0.797	SC	TRUE
Sandy Creek at Homebush	23/05/2017 18:20	255.62	45.74	0.792	SC	TRUE
Sandy Creek at Homebush	23/05/2017 19:50	258.92	47.2	0.787	SC	TRUE
Sandy Creek at Homebush	23/05/2017 21:20	261	45.81	0.783	SC	TRUE
Sandy Creek at Homebush	23/05/2017 22:50	263.24	44.75	0.781	SC	TRUE
Sandy Creek at Homebush	24/05/2017 0:20	266.98	45.05	0.778	SC	TRUE
Sandy Creek at Homebush	24/05/2017 1:50	270.02	42.07	0.775	SC	TRUE
Sandy Creek at Homebush	24/05/2017 3:20	272.69	43.01	0.77	SC	TRUE
Sandy Creek at Homebush	24/05/2017 4:50	275.13	42.51	0.768	SC	TRUE
Sandy Creek at Homebush	24/05/2017 6:20	277.35	42.34	0.765	SC	TRUE
Sandy Creek at Homebush	24/05/2017 7:50	280.35	41.88	0.764	SC	TRUE
Sandy Creek at Homebush	24/05/2017 9:20	282.9	40.18	0.76	SC	TRUE
Sandy Creek at Homebush	24/05/2017 10:50	284.42	40.12	0.756	SC	TRUE
Sandy Creek at Homebush	24/05/2017 12:20	287.19	39.02	0.755	SC	TRUE
Sandy Creek at Homebush	24/05/2017 13:50	289.18	39.77	0.753	SC	TRUE
Sandy Creek at Homebush	24/05/2017 15:20	290.82	38.46	0.749	SC	TRUE
Sandy Creek at Homebush	24/05/2017 16:50	292.19	37.89	0.747	SC	TRUE
Sandy Creek at Homebush	24/05/2017 18:20	293.6	37.47	0.744	SC	TRUE
Sandy Creek at Homebush	24/05/2017 19:50	295.16	36.45	0.742	SC	TRUE
Sandy Creek at Homebush	24/05/2017 21:20	296.97	37.2	0.738	SC	TRUE
Sandy Creek at Homebush	24/05/2017 22:50	299.02	35.68	0.737	SC	TRUE
Sandy Creek at Homebush	25/05/2017 0:20	301.27	35.75	0.734	SC	TRUE
Sandy Creek at Homebush	25/05/2017 1:50	303.63	36.34	0.733	SC	TRUE
Sandy Creek at Homebush	25/05/2017 3:20	307.56	35.29	0.731	SC	TRUE
Sandy Creek at Homebush	25/05/2017 4:50	309.16	35.17	0.728	SC	TRUE
Sandy Creek at Homebush	25/05/2017 6:20	312.18	34.92	0.729	SC	TRUE
Sandy Creek at Homebush	25/05/2017 7:50	314.2	34.44	0.726	SC	TRUE
Sandy Creek at Homebush	25/05/2017 9:20	316.35	33.78	0.724	SC	TRUE
Sandy Creek at Homebush	25/05/2017 10:50	318.37	33.42	0.722	SC	TRUE
Sandy Creek at Homebush	25/05/2017 12:20	320.64	34.26	0.72	SC	TRUE
Sandy Creek at Homebush	25/05/2017 13:50	322.55	32.15	0.717	SC	TRUE
Sandy Creek at Homebush	25/05/2017 15:20	324.07	31.66	0.716	SC	TRUE
Sandy Creek at Homebush	25/05/2017 16:50	324.9	35.57	0.715	SC	TRUE
Sandy Creek at Homebush	25/05/2017 18:20	324.7	31.85	0.712	SC	TRUE
Sandy Creek at Homebush	25/05/2017 19:50	324.74	31.5	0.709	SC	TRUE
Sandy Creek at Homebush	25/05/2017 21:20	324.93	31.12	0.709	SC	TRUE
Sandy Creek at Homebush	25/05/2017 22:50	326.98	30.71	0.706	SC	TRUE
Sandy Creek at Homebush	26/05/2017 0:20	328.52	30.45	0.704	SC	TRUE
Sandy Creek at Homebush	26/05/2017 1:50	330.64	29.5	0.702	SC	TRUE
Sandy Creek at Homebush	26/05/2017 3:20	332.64	29.17	0.7	SC	TRUE
Sandy Creek at Homebush	26/05/2017 4:50	334.73	28.94	0.7	SC	TRUE
Sandy Creek at Homebush	26/05/2017 6:20	337.01	28.89	0.7	SC	TRUE
Sandy Creek at Homebush	26/05/2017 7:50	340.06	28.61	0.699	SC	TRUE
Sandy Creek at Homebush	26/05/2017 9:20	344.13	28.49	0.697	SC	TRUE
Sandy Creek at Homebush	26/05/2017 10:50	347.99	27.48	0.697	SC	TRUE
Sandy Creek at Homebush	26/05/2017 12:20	350.66	27.74	0.696	SC	TRUE
Sandy Creek at Homebush	26/05/2017 13:50	352.63	27.34	0.694	SC	TRUE
Sandy Creek at Homebush	26/05/2017 15:20	354.75	26.02	0.692	SC	TRUE
Sandy Creek at Homebush	26/05/2017 16:50	356.26	25.65	0.691	SC	TRUE
Sandy Creek at Homebush	26/05/2017 18:20	357.26	26.05	0.687	SC	TRUE
Sandy Creek at Homebush	26/05/2017 19:50	358.01	25.83	0.687	SC	TRUE
Sandy Creek at Homebush	26/05/2017 21:20	357.97	25.29	0.686	SC	TRUE
Sandy Creek at Homebush	26/05/2017 22:50	358.06	24.95	0.684	SC	TRUE
Sandy Creek at Homebush	27/05/2017 0:20	358.48	24.48	0.683	SC	TRUE
Sandy Creek at Homebush	27/05/2017 1:50	359.44	23.75	0.684	SC	TRUE
Sandy Creek at Homebush	27/05/2017 3:20	360.85	24.06	0.682	SC	TRUE
Sandy Creek at Homebush	27/05/2017 4:50	362.24	23.95	0.681	SC	TRUE
Sandy Creek at Homebush	27/05/2017 6:20	364.45	23.98	0.68	SC	TRUE
Sandy Creek at Homebush	27/05/2017 7:50	367.01	23.24	0.681	SC	TRUE
Sandy Creek at Homebush	27/05/2017 9:20	370.16	22.95	0.679	SC	TRUE
Sandy Creek at Homebush	27/05/2017 10:50	374.51	23.91	0.678	SC	TRUE
Sandy Creek at Homebush	27/05/2017 12:20	378.04	22.13	0.678	SC	TRUE
Sandy Creek at Homebush	27/05/2017 13:50	380.24	22.27	0.675	SC	TRUE
Sandy Creek at Homebush	27/05/2017 15:20	382.01	21.43	0.675	SC	TRUE
Sandy Creek at Homebush	27/05/2017 16:50	383.04	20.79	0.674	SC	TRUE
Sandy Creek at Homebush	27/05/2017 18:20	384.01	20.77	0.674	SC	TRUE
Sandy Creek at Homebush	27/05/2017 19:50	384.7	20.38	0.673	SC	TRUE
Sandy Creek at Homebush	27/05/2017 21:20	385.46	20.81	0.67	SC	TRUE
Sandy Creek at Homebush	27/05/2017 22:50	386.02	28.04	0.671	SC	TRUE
Sandy Creek at Homebush	28/05/2017 0:20	386.46	20.31	0.669	SC	TRUE
Sandy Creek at Homebush	28/05/2017 1:50	386.81	20.73	0.669	SC	TRUE
Sandy Creek at Homebush	28/05/2017 3:20	387.43	19.74	0.667	SC	TRUE
Sandy Creek at Homebush	28/05/2017 4:50	388.45	20.03	0.669	SC	TRUE
Sandy Creek at Homebush	28/05/2017 6:20	389.79	20.39	0.669	SC	TRUE
Sandy Creek at Homebush	28/05/2017 7:50	391.86	19.86	0.667	SC	TRUE
Sandy Creek at Homebush	28/05/2017 9:20	393.44	19.28	0.665	SC	TRUE
Sandy Creek at Homebush	28/05/2017 10:50	395.46	19.45	0.665	SC	TRUE
Sandy Creek at Homebush	28/05/2017 12:20	399.11	18.29	0.665	SC	TRUE
Sandy Creek at Homebush	28/05/2017 13:50	402.25	18.93	0.665	SC	TRUE
Sandy Creek at Homebush	28/05/2017 15:20	405.43	18.18	0.664	SC	TRUE
Sandy Creek at Homebush	28/05/2017 16:50	406.9	18.34	0.664	SC	TRUE
Sandy Creek at Homebush	28/05/2017 18:20	407.02	18.2	0.661	SC	TRUE
Sandy Creek at Homebush	28/05/2017 19:50	408.24	17.47	0.661	SC	TRUE
Sandy Creek at Homebush	28/05/2017 21:20	409.45	17.63	0.661	SC	TRUE
Sandy Creek at Homebush	28/05/2017 22:50	409.96	16.95	0.663	SC	TRUE
Sandy Creek at Homebush	29/05/2017 0:20	410.24	18.24	0.662	SC	TRUE
Sandy Creek at Homebush	29/05/2017 1:50	412.1	17.51	0.661	SC	TRUE
Sandy Creek at Homebush	29/05/2017 3:20	412.62	17.11	0.66	SC	TRUE
Sandy Creek at Homebush	29/05/2017 4:50	413.04	17.3	0.66	SC	TRUE
Sandy Creek at Homebush	29/05/2017 6:20	413.9	16.97	0.658	SC	TRUE
Sandy Creek at Homebush	29/05/2017 7:50	416.69	16.37	0.658	SC	TRUE
Sandy Creek at Homebush	29/05/2017 9:20	418.69	16.34	0.657	SC	TRUE
Sandy Creek at Homebush	29/05/2017 10:50	421.51	15.51	0.658	SC	TRUE
Sandy Creek at Homebush	29/05/2017 12:20	422.93	15.83	0.657	SC	TRUE
Sandy Creek at Homebush	29/05/2017 13:50	424.66	16.31	0.656	SC	TRUE
Sandy Creek at Homebush	29/05/2017 15:20	425.49	16.43	0.656	SC	TRUE
Sandy Creek at Homebush	29/05/2017 16:50	426.55	15.48	0.657	SC	TRUE
Sandy Creek at Homebush	29/05/2017 18:20	426.9	15.95	0.654	SC	TRUE
Sandy Creek at Homebush	29/05/2017 19:50	427.76	15.62	0.655	SC	TRUE
Sandy Creek at Homebush	29/05/2017 21:20	428.34	15.55	0.655	SC	TRUE
Sandy Creek at Homebush	29/05/2017 22:50	429.86	15.56	0.659	SC	TRUE
Sandy Creek at Homebush	30/05/2017 0:20	430.99	15.88	0.665	SC	TRUE
Sandy Creek at Homebush	30/05/2017 1:50	433.07	14.77	0.668	SC	TRUE
Sandy Creek at Homebush	30/05/2017 3:20	433.5	15.18	0.669	SC	TRUE
Sandy Creek at Homebush	30/05/2017 4:50	434.34	15.73	0.669	SC	TRUE
Sandy Creek at Homebush	30/05/2017 6:20	436.71	17.77	0.669	SC	TRUE
Sandy Creek at Homebush	30/05/2017 7:50	438.14	16.25	0.672	SC	TRUE
Sandy Creek at Homebush	30/05/2017 9:20	437.13	15.01	0.669	SC	TRUE
Sandy Creek at Homebush	30/05/2017 10:50	429.59	16.18	0.667	SC	TRUE
Sandy Creek at Homebush	30/05/2017 12:20	421.81	15.49	0.666	SC	TRUE
Sandy Creek at Homebush	30/05/2017 13:50	416.96	14.49	0.666	SC	TRUE
Sandy Creek at Homebush	30/05/2017 15:20	414.67	15.06	0.665	SC	TRUE
Sandy Creek at Homebush	30/05/2017 16:50	413.41	14.45	0.663	SC	TRUE
Sandy Creek at Homebush	30/05/2017 18:20	412.8	14.68	0.662	SC	TRUE
Sandy Creek at Homebush	30/05/2017 19:50	412.99	13.92	0.657	SC	TRUE
Sandy Creek at Homebush	30/05/2017 21:20	413.23	13.42	0.656	SC	TRUE
Sandy Creek at Homebush	30/05/2017 22:50	413.99	14.18	0.656	SC	TRUE
Sandy Creek at Homebush	31/05/2017 0:20	414.97	16.18	0.657	SC	TRUE
Sandy Creek at Homebush	31/05/2017 1:50	416.37	13.65	0.66	SC	TRUE
Sandy Creek at Homebush	31/05/2017 3:20	417.67	13.87	0.657	SC	TRUE
Sandy Creek at Homebush	31/05/2017 4:50	418.94	13.81	0.659	SC	TRUE
Sandy Creek at Homebush	31/05/2017 6:20	421.11	14.88	0.659	SC	TRUE
Sandy Creek at Homebush	31/05/2017 7:50	422.96	14.73	0.657	SC	TRUE
Sandy Creek at Homebush	31/05/2017 9:20	426.45	13.28	0.656	SC	TRUE
Sandy Creek at Homebush	31/05/2017 10:50	429.86	13.74	0.656	SC	TRUE
Sandy Creek at Homebush	31/05/2017 12:20	432.37	12.81	0.653	SC	TRUE
Sandy Creek at Homebush	31/05/2017 13:50	433.8	12.87	0.653	SC	TRUE
Sandy Creek at Homebush	31/05/2017 15:20	434.84	13.02	0.653	SC	TRUE
Sandy Creek at Homebush	31/05/2017 16:50	435.56	12.7	0.647	SC	TRUE
Sandy Creek at Homebush	31/05/2017 18:20	436.02	13.36	0.648	SC	TRUE
Sandy Creek at Homebush	31/05/2017 19:50	436.24	12.55	0.648	SC	TRUE
Sandy Creek at Homebush	31/05/2017 21:20	437.76	12.9	0.648	SC	TRUE
Sandy Creek at Homebush	31/05/2017 22:50	439.3	13.24	0.646	SC	TRUE
Sandy Creek at Homebush	1/06/2017 0:20	440.1	15.58	0.645	SC	TRUE
Sandy Creek at Homebush	1/06/2017 1:50	443	14.1	0.648	SC	TRUE
Sandy Creek at Homebush	1/06/2017 3:20	444.15	13.95	0.646	SC	TRUE
Sandy Creek at Homebush	1/06/2017 4:50	446.91	12.8	0.646	SC	TRUE
Sandy Creek at Homebush	1/06/2017 6:20	449.39	13.26	0.645	SC	TRUE
Sandy Creek at Homebush	1/06/2017 7:50	451.69	12.53	0.644	SC	TRUE
Sandy Creek at Homebush	1/06/2017 9:20	455.06	12.6	0.646	SC	TRUE
Sandy Creek at Homebush	1/06/2017 10:50	457.61	11.83	0.643	SC	TRUE
Sandy Creek at Homebush	1/06/2017 12:20	460.3	13.25	0.64	SC	TRUE
Sandy Creek at Homebush	1/06/2017 13:50	461.27	12.04	0.639	SC	TRUE
Sandy Creek at Homebush	1/06/2017 15:20	461.72	12.59	0.638	SC	TRUE
Sandy Creek at Homebush	1/06/2017 16:50	461.87	12.48	0.636	SC	TRUE
Sandy Creek at Homebush	1/06/2017 18:20	461.61	12.94	0.634	SC	TRUE
Sandy Creek at Homebush	1/06/2017 19:50	461.49	13.25	0.633	SC	TRUE
Sandy Creek at Homebush	1/06/2017 21:20	462.96	12.15	0.631	SC	TRUE
Sandy Creek at Homebush	1/06/2017 22:50	464.23	12.47	0.63	SC	TRUE
Sandy Creek at Homebush	2/06/2017 0:20	465.7	12.12	0.627	SC	TRUE
Sandy Creek at Homebush	2/06/2017 1:50	468.44	12.19	0.627	SC	TRUE
Sandy Creek at Homebush	2/06/2017 3:20	470.61	12.93	0.627	SC	TRUE
Sandy Creek at Homebush	2/06/2017 4:50	473.04	12.8	0.627	SC	TRUE
Sandy Creek at Homebush	2/06/2017 6:20	474.8	12.91	0.627	SC	TRUE
Sandy Creek at Homebush	2/06/2017 7:50	476.86	12.66	0.627	SC	TRUE
Sandy Creek at Homebush	2/06/2017 9:20	479	12.3	0.626	SC	TRUE
Sandy Creek at Homebush	2/06/2017 10:50	480.89	12.29	0.624	SC	TRUE
Sandy Creek at Homebush	2/06/2017 12:20	482.95	11.65	0.624	SC	TRUE
Sandy Creek at Homebush	2/06/2017 13:50	484.7	12.92	0.625	SC	TRUE
Sandy Creek at Homebush	2/06/2017 15:20	485.89	11.79	0.624	SC	TRUE
Sandy Creek at Homebush	2/06/2017 16:50	487.73	11.82	0.623	SC	TRUE
Sandy Creek at Homebush	2/06/2017 18:20	489	12.47	0.622	SC	TRUE
Sandy Creek at Homebush	2/06/2017 19:50	489.89	11.89	0.623	SC	TRUE
Sandy Creek at Homebush	2/06/2017 21:20	491.97	11.92	0.623	SC	TRUE
Sandy Creek at Homebush	2/06/2017 22:50	494.1	10.52	0.624	SC	TRUE
Sandy Creek at Homebush	3/06/2017 0:20	495.01	11.28	0.624	SC	TRUE
Sandy Creek at Homebush	3/06/2017 1:50	496.44	11.5	0.621	SC	TRUE
Sandy Creek at Homebush	3/06/2017 3:20	497.67	11.86	0.623	SC	TRUE
Sandy Creek at Homebush	3/06/2017 4:50	498.33	11.49	0.621	SC	TRUE
Sandy Creek at Homebush	3/06/2017 6:20	500.63	12.31	0.62	SC	TRUE
Sandy Creek at Homebush	3/06/2017 7:50	502.06	12.52	0.619	SC	TRUE
Sandy Creek at Homebush	3/06/2017 9:20	504.42	11.18	0.622	SC	TRUE
Sandy Creek at Homebush	3/06/2017 10:50	505.65	11.07	0.621	SC	TRUE
Sandy Creek at Homebush	3/06/2017 12:20	506.83	10.99	0.62	SC	TRUE
Sandy Creek at Homebush	3/06/2017 13:50	508.21	10.4	0.619	SC	TRUE
Sandy Creek at Homebush	3/06/2017 15:20	509.1	10.01	0.619	SC	TRUE
Sandy Creek at Homebush	3/06/2017 16:50	509.94	10.19	0.617	SC	TRUE
Sandy Creek at Homebush	3/06/2017 18:20	510.27	9.79	0.616	SC	TRUE
Sandy Creek at Homebush	3/06/2017 19:50	511.34	9.78	0.616	SC	TRUE
Sandy Creek at Homebush	3/06/2017 21:20	510.89	10.15	0.617	SC	TRUE
Sandy Creek at Homebush	3/06/2017 22:50	511.9	9.91	0.616	SC	TRUE
Sandy Creek at Homebush	4/06/2017 0:20	513.43	NA	0.614	SC	TRUE
Sandy Creek at Homebush	4/06/2017 1:50	514.42	NA	0.615	SC	TRUE
Sandy Creek at Homebush	4/06/2017 3:20	514.43	NA	0.615	SC	TRUE
Sandy Creek at Homebush	4/06/2017 4:50	515.18	NA	0.613	SC	TRUE
Sandy Creek at Homebush	4/06/2017 6:20	516.65	NA	0.615	SC	TRUE
Sandy Creek at Homebush	4/06/2017 7:50	518.66	NA	0.614	SC	TRUE
Sandy Creek at Homebush	4/06/2017 9:20	520.21	NA	0.613	SC	TRUE
Sandy Creek at Homebush	4/06/2017 10:50	522.44	NA	0.613	SC	TRUE
Sandy Creek at Homebush	4/06/2017 12:20	523.42	NA	0.616	SC	TRUE
Sandy Creek at Homebush	4/06/2017 13:50	523.77	NA	0.614	SC	TRUE
Sandy Creek at Homebush	4/06/2017 15:20	524.09	NA	0.613	SC	TRUE
Sandy Creek at Homebush	4/06/2017 16:50	524.19	NA	0.614	SC	TRUE
Sandy Creek at Homebush	4/06/2017 18:20	524.07	NA	0.616	SC	TRUE
Sandy Creek at Homebush	4/06/2017 19:50	524.07	NA	0.619	SC	TRUE
Sandy Creek at Homebush	4/06/2017 21:20	523.13	NA	0.619	SC	TRUE
Sandy Creek at Homebush	4/06/2017 22:50	524.94	NA	0.618	SC	TRUE
Sandy Creek at Homebush	5/06/2017 0:20	524.55	NA	0.618	SC	TRUE
Sandy Creek at Homebush	5/06/2017 1:50	525.31	NA	0.616	SC	TRUE
Sandy Creek at Homebush	5/06/2017 3:20	526.29	NA	0.616	SC	TRUE
Sandy Creek at Homebush	5/06/2017 4:50	526.3	NA	0.616	SC	TRUE
Sandy Creek at Homebush	5/06/2017 6:20	528.29	NA	0.616	SC	TRUE
Sandy Creek at Homebush	5/06/2017 7:50	529.98	NA	0.614	SC	TRUE
Sandy Creek at Homebush	5/06/2017 9:20	532.56	NA	0.614	SC	TRUE
Sandy Creek at Homebush	5/06/2017 10:50	534.45	NA	0.613	SC	TRUE
Sandy Creek at Homebush	5/06/2017 12:20	536.17	NA	0.613	SC	TRUE
Sandy Creek at Homebush	5/06/2017 13:50	536.9	NA	0.609	SC	TRUE
Sandy Creek at Homebush	5/06/2017 15:20	536.97	NA	0.611	SC	TRUE
Sandy Creek at Homebush	5/06/2017 16:50	536.73	NA	0.608	SC	TRUE
Sandy Creek at Homebush	5/06/2017 18:20	536.11	NA	0.609	SC	TRUE
Sandy Creek at Homebush	5/06/2017 19:50	535.89	NA	0.609	SC	TRUE
Sandy Creek at Homebush	5/06/2017 21:20	536.14	NA	0.609	SC	TRUE
Sandy Creek at Homebush	5/06/2017 22:50	536.67	NA	0.609	SC	TRUE
Sandy Creek at Homebush	6/06/2017 0:20	537.11	NA	0.608	SC	TRUE
Sandy Creek at Homebush	6/06/2017 1:50	538.78	NA	0.607	SC	TRUE
Sandy Creek at Homebush	6/06/2017 3:20	539.87	NA	0.604	SC	TRUE
Sandy Creek at Homebush	6/06/2017 4:50	541.91	NA	0.607	SC	TRUE
Sandy Creek at Homebush	6/06/2017 6:20	543.65	NA	0.607	SC	TRUE
Sandy Creek at Homebush	6/06/2017 7:50	545.7	NA	0.607	SC	TRUE
Sandy Creek at Homebush	6/06/2017 9:20	548.4	NA	0.608	SC	TRUE
Sandy Creek at Homebush	6/06/2017 10:50	551.08	NA	0.606	SC	TRUE
Sandy Creek at Homebush	6/06/2017 12:20	552.69	NA	0.609	SC	TRUE
Sandy Creek at Homebush	6/06/2017 13:50	553.99	NA	0.607	SC	TRUE
Sandy Creek at Homebush	6/06/2017 15:20	554.84	NA	0.606	SC	TRUE
Sandy Creek at Homebush	6/06/2017 16:50	555.32	NA	0.606	SC	TRUE
Sandy Creek at Homebush	6/06/2017 18:20	555.55	NA	0.604	SC	TRUE
Sandy Creek at Homebush	6/06/2017 19:50	555.31	NA	0.606	SC	TRUE
Sandy Creek at Homebush	6/06/2017 21:20	555.34	NA	0.605	SC	TRUE
Sandy Creek at Homebush	6/06/2017 22:50	555.15	NA	0.603	SC	TRUE
Sandy Creek at Homebush	7/06/2017 0:20	555.76	NA	0.603	SC	TRUE
Sandy Creek at Homebush	7/06/2017 1:50	555.76	NA	0.604	SC	TRUE
Sandy Creek at Homebush	7/06/2017 3:20	555.61	NA	0.604	SC	TRUE
Sandy Creek at Homebush	7/06/2017 4:50	555.9	NA	0.603	SC	TRUE
Sandy Creek at Homebush	7/06/2017 6:20	555.45	NA	0.601	SC	TRUE
Sandy Creek at Homebush	7/06/2017 7:50	556.87	NA	0.602	SC	TRUE
Sandy Creek at Homebush	7/06/2017 9:20	558.84	NA	0.602	SC	TRUE
Sandy Creek at Homebush	7/06/2017 10:50	560.25	NA	0.602	SC	TRUE
Sandy Creek at Homebush	7/06/2017 12:20	562.53	NA	0.601	SC	TRUE
Sandy Creek at Homebush	7/06/2017 13:50	563.69	NA	0.601	SC	TRUE
Sandy Creek at Homebush	7/06/2017 15:20	564.27	NA	0.602	SC	TRUE
Sandy Creek at Homebush	7/06/2017 16:50	563.96	NA	0.601	SC	TRUE
Sandy Creek at Homebush	7/06/2017 18:20	563.58	NA	0.599	SC	TRUE
Sandy Creek at Homebush	7/06/2017 19:50	562.95	NA	0.601	SC	TRUE
Sandy Creek at Homebush	7/06/2017 21:20	562.33	NA	0.599	SC	TRUE
Sandy Creek at Homebush	7/06/2017 22:50	561.53	NA	0.599	SC	TRUE
Sandy Creek at Homebush	8/06/2017 0:20	561.68	NA	0.598	SC	TRUE
Sandy Creek at Homebush	8/06/2017 1:50	561.5	NA	0.597	SC	TRUE
Sandy Creek at Homebush	8/06/2017 3:20	562.37	NA	0.595	SC	TRUE
Sandy Creek at Homebush	8/06/2017 4:50	563.23	NA	0.596	SC	TRUE
Sandy Creek at Homebush	8/06/2017 6:20	565.07	NA	0.597	SC	TRUE
Sandy Creek at Homebush	8/06/2017 7:50	566.29	NA	0.602	SC	TRUE
Sandy Creek at Homebush	8/06/2017 9:20	568.9	NA	0.6	SC	TRUE
Sandy Creek at Homebush	8/06/2017 10:50	570.1	NA	0.601	SC	TRUE
Sandy Creek at Homebush	8/06/2017 12:20	571.69	NA	0.602	SC	TRUE
Sandy Creek at Homebush	8/06/2017 13:50	573.26	NA	0.601	SC	TRUE
Sandy Creek at Homebush	8/06/2017 15:20	574.09	NA	0.602	SC	TRUE
Sandy Creek at Homebush	8/06/2017 16:50	574.95	NA	0.601	SC	TRUE
Sandy Creek at Homebush	8/06/2017 18:20	574.81	NA	0.6	SC	TRUE
Sandy Creek at Homebush	8/06/2017 19:50	574.32	NA	0.6	SC	TRUE
Sandy Creek at Homebush	8/06/2017 21:20	573.85	NA	0.599	SC	TRUE
Sandy Creek at Homebush	8/06/2017 22:50	574.21	NA	0.6	SC	TRUE
Sandy Creek at Homebush	9/06/2017 0:20	574.95	NA	0.599	SC	TRUE
Sandy Creek at Homebush	9/06/2017 1:50	575.22	NA	0.598	SC	TRUE
Sandy Creek at Homebush	9/06/2017 3:20	575.36	NA	0.598	SC	TRUE
Sandy Creek at Homebush	9/06/2017 4:50	576.66	NA	0.598	SC	TRUE
Sandy Creek at Homebush	9/06/2017 6:20	577.9	NA	0.597	SC	TRUE
Sandy Creek at Homebush	9/06/2017 7:50	579.75	NA	0.599	SC	TRUE
Sandy Creek at Homebush	9/06/2017 9:20	583.29	NA	0.6	SC	TRUE
Sandy Creek at Homebush	9/06/2017 10:50	585.13	NA	0.6	SC	TRUE
Sandy Creek at Homebush	9/06/2017 12:20	586.39	NA	0.599	SC	TRUE
Sandy Creek at Homebush	9/06/2017 13:50	587.97	NA	0.602	SC	TRUE
Sandy Creek at Homebush	9/06/2017 15:20	588.95	NA	0.602	SC	TRUE
Sandy Creek at Homebush	9/06/2017 16:50	588.92	NA	0.602	SC	TRUE
Sandy Creek at Homebush	9/06/2017 18:20	588.7	NA	0.602	SC	TRUE
Sandy Creek at Homebush	9/06/2017 19:50	588.49	NA	0.6	SC	TRUE
Sandy Creek at Homebush	9/06/2017 21:20	588.17	NA	0.6	SC	TRUE
Sandy Creek at Homebush	9/06/2017 22:50	588.91	NA	0.598	SC	TRUE
Sandy Creek at Homebush	10/06/2017 0:20	589.11	NA	0.596	SC	TRUE
Sandy Creek at Homebush	10/06/2017 1:50	588.64	NA	0.596	SC	TRUE
Sandy Creek at Homebush	10/06/2017 3:20	590.36	NA	0.594	SC	TRUE
Sandy Creek at Homebush	10/06/2017 4:50	592.47	NA	0.594	SC	TRUE
Sandy Creek at Homebush	10/06/2017 6:20	593.31	NA	0.594	SC	TRUE
Sandy Creek at Homebush	10/06/2017 7:50	595.55	NA	0.595	SC	TRUE
Sandy Creek at Homebush	10/06/2017 9:20	597.62	NA	0.594	SC	TRUE
Sandy Creek at Homebush	10/06/2017 10:50	598.83	NA	0.594	SC	TRUE
Sandy Creek at Homebush	10/06/2017 12:20	600.08	NA	0.591	SC	TRUE
Sandy Creek at Homebush	10/06/2017 13:50	600.91	NA	0.591	SC	TRUE
Sandy Creek at Homebush	10/06/2017 15:20	600.96	NA	0.593	SC	TRUE
Sandy Creek at Homebush	10/06/2017 16:50	601.72	NA	0.593	SC	TRUE
Sandy Creek at Homebush	10/06/2017 18:20	601.53	NA	0.596	SC	TRUE
Sandy Creek at Homebush	10/06/2017 19:50	601.16	NA	0.595	SC	TRUE
Sandy Creek at Homebush	10/06/2017 21:20	601.67	NA	0.598	SC	TRUE
Sandy Creek at Homebush	10/06/2017 22:50	602.49	NA	0.596	SC	TRUE
Sandy Creek at Homebush	11/06/2017 0:20	603.58	NA	0.596	SC	TRUE
Sandy Creek at Homebush	11/06/2017 1:50	604.49	NA	0.595	SC	TRUE
Sandy Creek at Homebush	11/06/2017 3:20	605.88	NA	0.594	SC	TRUE
Sandy Creek at Homebush	11/06/2017 4:50	607.46	NA	0.594	SC	TRUE
Sandy Creek at Homebush	11/06/2017 6:20	610.01	NA	0.596	SC	TRUE
Sandy Creek at Homebush	11/06/2017 7:50	612.24	NA	0.594	SC	TRUE
Sandy Creek at Homebush	11/06/2017 9:20	614.42	NA	0.593	SC	TRUE
Sandy Creek at Homebush	11/06/2017 10:50	615.88	NA	0.597	SC	TRUE
Sandy Creek at Homebush	11/06/2017 12:20	617.45	NA	0.594	SC	TRUE
Sandy Creek at Homebush	11/06/2017 13:50	618.86	NA	0.595	SC	TRUE
Sandy Creek at Homebush	11/06/2017 15:20	619.93	NA	0.593	SC	TRUE
Sandy Creek at Homebush	11/06/2017 16:50	620.18	NA	0.591	SC	TRUE
Sandy Creek at Homebush	11/06/2017 18:20	619.74	NA	0.59	SC	TRUE
Sandy Creek at Homebush	11/06/2017 19:50	619.82	NA	0.584	SC	TRUE
Sandy Creek at Homebush	11/06/2017 21:20	619.88	NA	0.585	SC	TRUE
Sandy Creek at Homebush	11/06/2017 22:50	619.58	NA	0.594	SC	TRUE
Sandy Creek at Homebush	12/06/2017 0:20	619.09	NA	0.606	SC	TRUE
Sandy Creek at Homebush	12/06/2017 1:50	618.65	NA	0.613	SC	TRUE
Sandy Creek at Homebush	12/06/2017 3:20	618.45	NA	0.611	SC	TRUE
Sandy Creek at Homebush	12/06/2017 4:50	618.43	NA	0.61	SC	TRUE
Sandy Creek at Homebush	12/06/2017 6:20	619.62	NA	0.607	SC	TRUE
Sandy Creek at Homebush	12/06/2017 7:50	621.82	NA	0.606	SC	TRUE
Sandy Creek at Homebush	12/06/2017 9:20	624.36	NA	0.603	SC	TRUE
Sandy Creek at Homebush	12/06/2017 10:50	628.92	NA	0.596	SC	TRUE
Sandy Creek at Homebush	12/06/2017 12:20	632.35	NA	0.597	SC	TRUE
Sandy Creek at Homebush	12/06/2017 13:50	634.35	NA	0.595	SC	TRUE
Sandy Creek at Homebush	12/06/2017 15:20	634.65	NA	0.593	SC	TRUE
Sandy Creek at Homebush	12/06/2017 16:50	634.88	NA	0.593	SC	TRUE
Sandy Creek at Homebush	12/06/2017 18:20	633.93	NA	0.592	SC	TRUE
Sandy Creek at Homebush	12/06/2017 19:50	632.94	NA	0.591	SC	TRUE
Sandy Creek at Homebush	12/06/2017 21:20	631.77	NA	0.592	SC	TRUE
Sandy Creek at Homebush	12/06/2017 22:50	630.96	NA	0.59	SC	TRUE
Sandy Creek at Homebush	13/06/2017 0:20	630.12	NA	0.589	SC	TRUE
Sandy Creek at Homebush	13/06/2017 1:50	630.24	NA	0.586	SC	TRUE
Sandy Creek at Homebush	13/06/2017 3:20	630.14	NA	0.583	SC	TRUE
Sandy Creek at Homebush	13/06/2017 4:50	629.78	NA	0.583	SC	TRUE
Sandy Creek at Homebush	13/06/2017 6:20	630.07	NA	0.585	SC	TRUE
Sandy Creek at Homebush	13/06/2017 7:50	630.78	NA	0.586	SC	TRUE
Sandy Creek at Homebush	13/06/2017 9:20	631.66	NA	0.583	SC	TRUE
Sandy Creek at Homebush	13/06/2017 10:50	631.8	NA	0.585	SC	TRUE
Sandy Creek at Homebush	13/06/2017 12:20	632.42	NA	0.585	SC	TRUE
Sandy Creek at Homebush	13/06/2017 13:50	633.38	NA	0.588	SC	TRUE
Sandy Creek at Homebush	13/06/2017 15:20	634.39	NA	0.587	SC	TRUE
Sandy Creek at Homebush	13/06/2017 16:50	634.62	NA	0.587	SC	TRUE
Sandy Creek at Homebush	13/06/2017 18:20	633.99	NA	0.585	SC	TRUE
Sandy Creek at Homebush	13/06/2017 19:50	634.15	NA	0.586	SC	TRUE
Sandy Creek at Homebush	13/06/2017 21:20	633.48	NA	0.584	SC	TRUE
Sandy Creek at Homebush	13/06/2017 22:50	633.88	NA	0.586	SC	TRUE
Sandy Creek at Homebush	14/06/2017 0:20	634	NA	0.585	SC	TRUE
Sandy Creek at Homebush	14/06/2017 1:50	634.37	NA	0.582	SC	TRUE
Sandy Creek at Homebush	14/06/2017 3:20	634.82	NA	0.582	SC	TRUE
Sandy Creek at Homebush	14/06/2017 4:50	635.18	NA	0.583	SC	TRUE
Sandy Creek at Homebush	14/06/2017 6:20	638.15	NA	0.583	SC	TRUE
Sandy Creek at Homebush	14/06/2017 7:50	639.96	NA	0.583	SC	TRUE
Sandy Creek at Homebush	14/06/2017 9:20	643.72	NA	0.581	SC	TRUE
Sandy Creek at Homebush	14/06/2017 10:50	646.3	NA	0.583	SC	TRUE
Sandy Creek at Homebush	14/06/2017 12:20	647.75	NA	0.584	SC	TRUE
Sandy Creek at Homebush	14/06/2017 13:50	649.05	NA	0.585	SC	TRUE
Sandy Creek at Homebush	14/06/2017 15:20	649.18	NA	0.586	SC	TRUE
Sandy Creek at Homebush	14/06/2017 16:50	649.42	NA	0.589	SC	TRUE
Sandy Creek at Homebush	14/06/2017 18:20	649.67	NA	0.588	SC	TRUE
Sandy Creek at Homebush	14/06/2017 19:50	650.29	NA	0.589	SC	TRUE
Sandy Creek at Homebush	14/06/2017 21:20	651.67	NA	0.589	SC	TRUE
Sandy Creek at Homebush	14/06/2017 22:50	653.42	NA	0.588	SC	TRUE
Sandy Creek at Homebush	15/06/2017 0:20	655.2	NA	0.589	SC	TRUE
Sandy Creek at Homebush	15/06/2017 1:50	656.53	NA	0.588	SC	TRUE
Sandy Creek at Homebush	15/06/2017 3:20	657.26	NA	0.588	SC	TRUE
Sandy Creek at Homebush	15/06/2017 4:50	657.56	NA	0.586	SC	TRUE
Sandy Creek at Homebush	15/06/2017 6:20	658.09	NA	0.587	SC	TRUE
Sandy Creek at Homebush	15/06/2017 7:50	658.84	NA	0.587	SC	TRUE
Sandy Creek at Homebush	15/06/2017 9:20	660.14	NA	0.585	SC	TRUE
Sandy Creek at Homebush	15/06/2017 10:50	652.41	NA	0.584	SC	TRUE
Sandy Creek at Homebush	15/06/2017 12:20	649.38	NA	0.582	SC	TRUE
Sandy Creek at Homebush	15/06/2017 13:50	650.49	NA	0.583	SC	TRUE
Sandy Creek at Homebush	15/06/2017 15:20	650.98	NA	0.582	SC	TRUE
Sandy Creek at Homebush	15/06/2017 16:50	651.48	NA	0.582	SC	TRUE
Sandy Creek at Homebush	15/06/2017 18:20	651.39	NA	0.583	SC	TRUE
Sandy Creek at Homebush	15/06/2017 19:50	651.55	NA	0.582	SC	TRUE
Sandy Creek at Homebush	15/06/2017 21:20	652.38	NA	0.582	SC	TRUE
Sandy Creek at Homebush	15/06/2017 22:50	652.66	NA	0.579	SC	TRUE
Sandy Creek at Homebush	16/06/2017 0:20	653.94	NA	0.581	SC	TRUE
Sandy Creek at Homebush	16/06/2017 1:50	655.32	NA	0.58	SC	TRUE
Sandy Creek at Homebush	16/06/2017 3:20	656.7	NA	0.58	SC	TRUE
Sandy Creek at Homebush	16/06/2017 4:50	657.87	NA	0.581	SC	TRUE
Sandy Creek at Homebush	16/06/2017 6:20	658.79	NA	0.577	SC	TRUE
Sandy Creek at Homebush	16/06/2017 7:50	659.3	NA	0.577	SC	TRUE
Sandy Creek at Homebush	16/06/2017 9:20	660.4	NA	0.578	SC	TRUE
Sandy Creek at Homebush	16/06/2017 10:50	662.16	NA	0.576	SC	TRUE
Sandy Creek at Homebush	16/06/2017 12:20	663.31	NA	0.577	SC	TRUE
Sandy Creek at Homebush	16/06/2017 13:50	665.18	NA	0.576	SC	TRUE
Sandy Creek at Homebush	16/06/2017 15:20	665.92	NA	0.577	SC	TRUE
Sandy Creek at Homebush	16/06/2017 16:50	666.99	NA	0.578	SC	TRUE
Sandy Creek at Homebush	16/06/2017 18:20	667.43	NA	0.578	SC	TRUE
Sandy Creek at Homebush	16/06/2017 19:50	667.95	NA	0.577	SC	TRUE
Sandy Creek at Homebush	16/06/2017 21:20	669.02	NA	0.579	SC	TRUE
Sandy Creek at Homebush	16/06/2017 22:50	670.44	NA	0.578	SC	TRUE
Sandy Creek at Homebush	17/06/2017 0:20	672.46	NA	0.578	SC	TRUE
Sandy Creek at Homebush	17/06/2017 1:50	674.61	NA	0.58	SC	TRUE
Sandy Creek at Homebush	17/06/2017 3:20	676.36	NA	0.581	SC	TRUE
Sandy Creek at Homebush	17/06/2017 4:50	677.89	NA	0.581	SC	TRUE
Sandy Creek at Homebush	17/06/2017 6:20	678.3	NA	0.582	SC	TRUE
Sandy Creek at Homebush	17/06/2017 7:50	678.41	NA	0.582	SC	TRUE
Sandy Creek at Homebush	17/06/2017 9:20	678.88	NA	0.582	SC	TRUE
Sandy Creek at Homebush	17/06/2017 10:50	679.67	NA	0.584	SC	TRUE
Sandy Creek at Homebush	17/06/2017 12:20	681.02	NA	0.585	SC	TRUE
Sandy Creek at Homebush	17/06/2017 13:50	684.08	NA	0.583	SC	TRUE
Sandy Creek at Homebush	17/06/2017 15:20	686.37	NA	0.583	SC	TRUE
Sandy Creek at Homebush	17/06/2017 16:50	687.32	NA	0.583	SC	TRUE
Sandy Creek at Homebush	17/06/2017 18:20	687.81	NA	0.583	SC	TRUE
Sandy Creek at Homebush	17/06/2017 19:50	688.71	NA	0.583	SC	TRUE
Sandy Creek at Homebush	17/06/2017 21:20	688.94	NA	0.584	SC	TRUE
Sandy Creek at Homebush	17/06/2017 22:50	689.41	NA	0.583	SC	TRUE
Sandy Creek at Homebush	18/06/2017 0:20	690.05	NA	0.582	SC	TRUE
Sandy Creek at Homebush	18/06/2017 1:50	690.75	NA	0.582	SC	TRUE
Sandy Creek at Homebush	18/06/2017 3:20	691	NA	0.582	SC	TRUE
Sandy Creek at Homebush	18/06/2017 4:50	691.46	NA	0.581	SC	TRUE
Sandy Creek at Homebush	18/06/2017 6:20	691.01	NA	0.581	SC	TRUE
Sandy Creek at Homebush	18/06/2017 7:50	691.43	NA	0.582	SC	TRUE
Sandy Creek at Homebush	18/06/2017 9:20	691.82	NA	0.581	SC	TRUE
Sandy Creek at Homebush	18/06/2017 10:50	692.46	NA	0.58	SC	TRUE
Sandy Creek at Homebush	18/06/2017 12:20	694.18	NA	0.581	SC	TRUE
Sandy Creek at Homebush	18/06/2017 13:50	695.69	NA	0.58	SC	TRUE
Sandy Creek at Homebush	18/06/2017 15:20	696.84	NA	0.578	SC	TRUE
Sandy Creek at Homebush	18/06/2017 16:50	697.24	NA	0.575	SC	TRUE
Sandy Creek at Homebush	18/06/2017 18:20	696.93	NA	0.575	SC	TRUE
Sandy Creek at Homebush	18/06/2017 19:50	696.51	NA	0.573	SC	TRUE
Sandy Creek at Homebush	18/06/2017 21:20	696.78	NA	0.573	SC	TRUE
Sandy Creek at Homebush	18/06/2017 22:50	697.97	NA	0.572	SC	TRUE
Sandy Creek at Homebush	19/06/2017 0:20	699.3	NA	0.571	SC	TRUE
Sandy Creek at Homebush	19/06/2017 1:50	699.68	NA	0.571	SC	TRUE
Sandy Creek at Homebush	19/06/2017 3:20	700.44	NA	0.568	SC	TRUE
Sandy Creek at Homebush	19/06/2017 4:50	701.98	NA	0.568	SC	TRUE
Sandy Creek at Homebush	19/06/2017 6:20	702.2	NA	0.568	SC	TRUE
Sandy Creek at Homebush	19/06/2017 7:50	703.5	NA	0.568	SC	TRUE
Sandy Creek at Homebush	19/06/2017 9:20	705.84	NA	0.571	SC	TRUE
Sandy Creek at Homebush	19/06/2017 10:50	707.41	NA	0.569	SC	TRUE
Sandy Creek at Homebush	19/06/2017 13:50	711.05	NA	0.57	SC	TRUE
Sandy Creek at Homebush	19/06/2017 16:50	712.97	NA	0.57	SC	TRUE
Sandy Creek at Homebush	19/06/2017 19:50	712.22	NA	0.57	SC	TRUE
Sandy Creek at Homebush	19/06/2017 22:50	712.61	NA	0.57	SC	TRUE
Sandy Creek at Homebush	20/06/2017 1:50	716.36	NA	0.567	SC	TRUE
Sandy Creek at Homebush	20/06/2017 4:50	718.79	NA	0.567	SC	TRUE
Sandy Creek at Homebush	20/06/2017 7:50	718.64	NA	0.565	SC	TRUE
Sandy Creek at Homebush	20/06/2017 10:50	716.72	NA	0.564	SC	TRUE
Sandy Creek at Homebush	20/06/2017 13:50	714.14	NA	0.564	SC	TRUE
Sandy Creek at Homebush	20/06/2017 16:50	714.16	NA	0.564	SC	TRUE
Sandy Creek at Homebush	20/06/2017 19:50	712.73	NA	0.565	SC	TRUE
Sandy Creek at Homebush	20/06/2017 22:50	712.96	NA	0.567	SC	TRUE
Sandy Creek at Homebush	21/06/2017 1:50	713.4	NA	0.567	SC	TRUE
Sandy Creek at Homebush	21/06/2017 4:50	714.88	NA	0.567	SC	TRUE
Sandy Creek at Homebush	21/06/2017 7:50	711.96	NA	0.568	SC	TRUE
Sandy Creek at Homebush	21/06/2017 10:50	709.09	NA	0.566	SC	TRUE
Sandy Creek at Homebush	21/06/2017 13:50	706.6	NA	0.564	SC	TRUE
Sandy Creek at Homebush	21/06/2017 16:50	708.06	NA	0.563	SC	TRUE
Sandy Creek at Homebush	21/06/2017 19:50	707.76	NA	0.563	SC	TRUE
Sandy Creek at Homebush	21/06/2017 22:50	707.64	NA	0.562	SC	TRUE
Sandy Creek at Homebush	22/06/2017 1:50	708.28	NA	0.56	SC	TRUE
Sandy Creek at Homebush	22/06/2017 4:50	708.51	NA	0.56	SC	TRUE
Sandy Creek at Homebush	22/06/2017 7:50	710.27	NA	0.558	SC	TRUE
Sandy Creek at Homebush	22/06/2017 10:50	708.91	NA	0.559	SC	TRUE
Sandy Creek at Homebush	22/06/2017 13:50	706.97	NA	0.559	SC	TRUE
Sandy Creek at Homebush	22/06/2017 16:50	706.07	NA	0.564	SC	TRUE
Sandy Creek at Homebush	22/06/2017 19:50	704.59	NA	0.568	SC	TRUE
Sandy Creek at Homebush	22/06/2017 22:50	705.03	NA	0.571	SC	TRUE
Sandy Creek at Homebush	23/06/2017 1:50	707.63	NA	0.573	SC	TRUE
Sandy Creek at Homebush	23/06/2017 4:50	711.4	NA	0.57	SC	TRUE
Sandy Creek at Homebush	23/06/2017 7:50	713.29	NA	0.573	SC	TRUE
Sandy Creek at Homebush	23/06/2017 10:50	715.23	NA	0.574	SC	TRUE
Sandy Creek at Homebush	23/06/2017 13:50	719.64	NA	0.575	SC	TRUE
Sandy Creek at Homebush	23/06/2017 16:50	722.01	NA	0.573	SC	TRUE
Sandy Creek at Homebush	23/06/2017 19:50	725.23	NA	0.573	SC	TRUE
Sandy Creek at Homebush	23/06/2017 22:50	727.44	NA	0.572	SC	TRUE
Sandy Creek at Homebush	24/06/2017 1:50	729.53	NA	0.568	SC	TRUE
Sandy Creek at Homebush	24/06/2017 4:50	728.31	NA	0.57	SC	TRUE
Sandy Creek at Homebush	24/06/2017 7:50	727.62	NA	0.57	SC	TRUE
Sandy Creek at Homebush	24/06/2017 10:50	728.68	NA	0.57	SC	TRUE
Sandy Creek at Homebush	24/06/2017 13:50	730.99	NA	0.568	SC	TRUE
Sandy Creek at Homebush	24/06/2017 16:50	732.88	NA	0.569	SC	TRUE
Sandy Creek at Homebush	24/06/2017 19:50	733.17	NA	0.567	SC	TRUE
Sandy Creek at Homebush	24/06/2017 22:50	733.29	NA	0.567	SC	TRUE
Sandy Creek at Homebush	25/06/2017 1:50	735.65	NA	0.566	SC	TRUE
Sandy Creek at Homebush	25/06/2017 4:50	737.75	NA	0.564	SC	TRUE
Sandy Creek at Homebush	25/06/2017 7:50	741.13	NA	0.564	SC	TRUE
Sandy Creek at Homebush	25/06/2017 10:50	746.69	NA	0.564	SC	TRUE
Sandy Creek at Homebush	25/06/2017 13:50	750.62	NA	0.563	SC	TRUE
Sandy Creek at Homebush	25/06/2017 16:50	751.08	NA	0.563	SC	TRUE
Sandy Creek at Homebush	25/06/2017 19:50	750.39	NA	0.561	SC	TRUE
Sandy Creek at Homebush	25/06/2017 22:50	750.3	NA	0.561	SC	TRUE
Sandy Creek at Homebush	26/06/2017 1:50	751.01	NA	0.563	SC	TRUE
Sandy Creek at Homebush	26/06/2017 4:50	750.94	NA	0.562	SC	TRUE
Sandy Creek at Homebush	26/06/2017 7:50	747.99	NA	0.564	SC	TRUE
Sandy Creek at Homebush	26/06/2017 10:50	746.81	NA	0.562	SC	TRUE
Sandy Creek at Homebush	26/06/2017 13:50	747.09	NA	0.563	SC	TRUE
Sandy Creek at Homebush	26/06/2017 16:50	747.71	NA	0.562	SC	TRUE
Sandy Creek at Homebush	26/06/2017 19:50	746.51	NA	0.563	SC	TRUE
Sandy Creek at Homebush	26/06/2017 22:50	746.59	NA	0.566	SC	TRUE
Sandy Creek at Homebush	27/06/2017 1:50	747.39	NA	0.569	SC	TRUE
Sandy Creek at Homebush	27/06/2017 4:50	748.75	NA	0.569	SC	TRUE
Sandy Creek at Homebush	27/06/2017 7:50	750.05	NA	0.572	SC	TRUE
Sandy Creek at Homebush	27/06/2017 10:50	750.87	NA	0.572	SC	TRUE
Sandy Creek at Homebush	27/06/2017 13:50	751.47	NA	0.574	SC	TRUE
Sandy Creek at Homebush	27/06/2017 16:50	754.71	NA	0.572	SC	TRUE
Sandy Creek at Homebush	27/06/2017 19:50	756.93	NA	0.571	SC	TRUE
Sandy Creek at Homebush	27/06/2017 22:50	759.44	NA	0.57	SC	TRUE
Sandy Creek at Homebush	28/06/2017 1:50	761.77	NA	0.569	SC	TRUE
Sandy Creek at Homebush	28/06/2017 4:50	764.37	NA	0.567	SC	TRUE
Sandy Creek at Homebush	28/06/2017 7:50	765.09	NA	0.57	SC	TRUE
Sandy Creek at Homebush	28/06/2017 10:50	763.92	NA	0.569	SC	TRUE
Sandy Creek at Homebush	28/06/2017 13:50	762.14	NA	0.57	SC	TRUE
Sandy Creek at Homebush	28/06/2017 16:50	763.8	NA	0.568	SC	TRUE
Sandy Creek at Homebush	28/06/2017 19:50	766.48	NA	0.573	SC	TRUE
Sandy Creek at Homebush	28/06/2017 22:50	770.25	NA	0.573	SC	TRUE
Sandy Creek at Homebush	29/06/2017 1:50	773.91	NA	0.574	SC	TRUE
Sandy Creek at Homebush	29/06/2017 4:50	777.05	NA	0.573	SC	TRUE
Sandy Creek at Homebush	29/06/2017 7:50	780.63	NA	0.573	SC	TRUE
Sandy Creek at Homebush	29/06/2017 10:50	782.67	NA	0.572	SC	TRUE
Sandy Creek at Homebush	29/06/2017 13:50	784.37	NA	0.569	SC	TRUE
Sandy Creek at Homebush	29/06/2017 16:50	789.39	NA	0.567	SC	TRUE
Sandy Creek at Homebush	29/06/2017 19:50	792.2	NA	0.572	SC	TRUE
Sandy Creek at Homebush	29/06/2017 22:50	795.43	NA	0.573	SC	TRUE
Sandy Creek at Homebush	30/06/2017 1:50	797.5	NA	0.571	SC	TRUE
Sandy Creek at Homebush	30/06/2017 4:50	796.71	NA	0.569	SC	TRUE
Sandy Creek at Homebush	30/06/2017 7:50	792.5	NA	0.571	SC	TRUE
Sandy Creek at Homebush	30/06/2017 10:50	781.58	NA	0.57	SC	TRUE
Sandy Creek at Homebush	30/06/2017 13:50	776.05	NA	0.57	SC	TRUE
Sandy Creek at Homebush	30/06/2017 16:50	772.92	NA	0.57	SC	TRUE
Sandy Creek at Homebush	30/06/2017 19:50	771.89	NA	0.569	SC	TRUE
Sandy Creek at Homebush	30/06/2017 22:50	769.86	NA	0.57	SC	TRUE
Sandy Creek at Homebush	1/07/2017 1:50	768.41	NA	0.566	SC	TRUE
Sandy Creek at Homebush	1/07/2017 4:50	766.84	NA	0.563	SC	TRUE
Sandy Creek at Homebush	1/07/2017 7:50	764.38	NA	0.564	SC	TRUE
Sandy Creek at Homebush	1/07/2017 10:50	759.06	NA	0.561	SC	TRUE
Sandy Creek at Homebush	1/07/2017 13:50	753.82	NA	0.561	SC	TRUE
Sandy Creek at Homebush	1/07/2017 16:50	749.76	NA	0.564	SC	TRUE
Sandy Creek at Homebush	1/07/2017 19:50	749.56	NA	0.565	SC	TRUE
Sandy Creek at Homebush	1/07/2017 22:50	753.35	NA	0.562	SC	TRUE
Sandy Creek at Homebush	2/07/2017 1:50	758.69	NA	0.564	SC	TRUE
Sandy Creek at Homebush	2/07/2017 4:50	762.75	NA	0.562	SC	TRUE
Sandy Creek at Homebush	2/07/2017 7:50	764.98	NA	0.563	SC	TRUE
Sandy Creek at Homebush	2/07/2017 10:50	766.04	NA	0.562	SC	TRUE
Sandy Creek at Homebush	2/07/2017 13:50	766.33	NA	0.562	SC	TRUE
Sandy Creek at Homebush	2/07/2017 16:50	768.19	NA	0.558	SC	TRUE
Sandy Creek at Homebush	2/07/2017 19:50	771.5	NA	0.558	SC	TRUE
Sandy Creek at Homebush	2/07/2017 22:50	773.47	NA	0.555	SC	TRUE
Sandy Creek at Homebush	3/07/2017 1:50	775.67	NA	0.554	SC	TRUE
Sandy Creek at Homebush	3/07/2017 4:50	779.82	NA	0.55	SC	TRUE
Sandy Creek at Homebush	3/07/2017 7:50	781.27	NA	0.549	SC	TRUE
Sandy Creek at Homebush	3/07/2017 10:50	778.41	NA	0.551	SC	TRUE
Sandy Creek at Homebush	3/07/2017 13:50	766.65	NA	0.551	SC	TRUE
Sandy Creek at Homebush	3/07/2017 16:50	762	NA	0.551	SC	TRUE
Sandy Creek at Homebush	3/07/2017 19:50	761.58	NA	0.55	SC	TRUE
Sandy Creek at Homebush	3/07/2017 22:50	762.34	NA	0.55	SC	TRUE
Sandy Creek at Homebush	4/07/2017 1:50	763.89	NA	0.549	SC	TRUE
Sandy Creek at Homebush	4/07/2017 4:50	765.3	NA	0.55	SC	TRUE
Sandy Creek at Homebush	4/07/2017 7:50	765.87	NA	0.549	SC	TRUE
Sandy Creek at Homebush	4/07/2017 10:50	766.06	NA	0.549	SC	TRUE
Sandy Creek at Homebush	4/07/2017 13:50	766.73	NA	0.548	SC	TRUE
Sandy Creek at Homebush	4/07/2017 16:50	768.1	NA	0.547	SC	TRUE
Sandy Creek at Homebush	4/07/2017 19:50	768.62	NA	0.546	SC	TRUE
Sandy Creek at Homebush	4/07/2017 22:50	768.9	NA	0.547	SC	TRUE
Sandy Creek at Homebush	5/07/2017 1:50	768.57	NA	0.547	SC	TRUE
Sandy Creek at Homebush	5/07/2017 4:50	768.78	NA	0.546	SC	TRUE
Sandy Creek at Homebush	5/07/2017 7:50	769.61	NA	0.546	SC	TRUE
Sandy Creek at Homebush	5/07/2017 10:50	770.22	NA	0.547	SC	TRUE
Sandy Creek at Homebush	5/07/2017 13:50	769.11	NA	0.549	SC	TRUE
Sandy Creek at Homebush	5/07/2017 16:50	768.13	NA	0.547	SC	TRUE
Sandy Creek at Homebush	5/07/2017 19:50	768.22	NA	0.547	SC	TRUE
Sandy Creek at Homebush	5/07/2017 22:50	768.61	NA	0.548	SC	TRUE
Sandy Creek at Homebush	6/07/2017 1:50	768.61	NA	0.545	SC	TRUE
Sandy Creek at Homebush	6/07/2017 4:50	768	NA	0.545	SC	TRUE
Sandy Creek at Homebush	6/07/2017 7:50	766.75	NA	0.545	SC	TRUE
Sandy Creek at Homebush	6/07/2017 10:50	766.4	NA	0.543	SC	TRUE
Sandy Creek at Homebush	6/07/2017 13:50	766.54	NA	0.544	SC	TRUE
Sandy Creek at Homebush	6/07/2017 16:50	766.12	NA	0.542	SC	TRUE
Sandy Creek at Homebush	6/07/2017 19:50	765.82	NA	0.54	SC	TRUE
Sandy Creek at Homebush	6/07/2017 22:50	765.63	NA	0.539	SC	TRUE
Sandy Creek at Homebush	7/07/2017 1:50	764.39	NA	0.541	SC	TRUE
Sandy Creek at Homebush	7/07/2017 4:50	762.6	NA	0.542	SC	TRUE
Sandy Creek at Homebush	7/07/2017 7:50	762.27	NA	0.543	SC	TRUE
Sandy Creek at Homebush	7/07/2017 10:50	761.5	NA	0.544	SC	TRUE
Sandy Creek at Homebush	7/07/2017 13:50	759.52	NA	0.543	SC	TRUE
Sandy Creek at Homebush	7/07/2017 16:50	760.34	NA	0.543	SC	TRUE
Sandy Creek at Homebush	7/07/2017 19:50	761.49	NA	0.54	SC	TRUE
Sandy Creek at Homebush	7/07/2017 22:50	763.22	NA	0.54	SC	TRUE
Sandy Creek at Homebush	8/07/2017 1:50	762.86	NA	0.539	SC	TRUE
Sandy Creek at Homebush	8/07/2017 4:50	762.32	NA	0.541	SC	TRUE
Sandy Creek at Homebush	8/07/2017 7:50	761.32	NA	0.541	SC	TRUE
Sandy Creek at Homebush	8/07/2017 10:50	761.53	NA	0.543	SC	TRUE
Sandy Creek at Homebush	8/07/2017 13:50	760.94	NA	0.543	SC	TRUE
Sandy Creek at Homebush	8/07/2017 16:50	760.28	NA	0.54	SC	TRUE
Sandy Creek at Homebush	8/07/2017 19:50	759.95	NA	0.54	SC	TRUE
Sandy Creek at Homebush	8/07/2017 22:50	760.36	NA	0.54	SC	TRUE
Sandy Creek at Homebush	9/07/2017 1:50	760.13	NA	0.54	SC	TRUE
Sandy Creek at Homebush	9/07/2017 4:50	760.59	NA	0.543	SC	TRUE
Sandy Creek at Homebush	9/07/2017 7:50	761.17	NA	0.542	SC	TRUE
Sandy Creek at Homebush	9/07/2017 10:50	762.13	NA	0.541	SC	TRUE
Sandy Creek at Homebush	9/07/2017 13:50	760.65	NA	0.539	SC	TRUE
Sandy Creek at Homebush	9/07/2017 16:50	759.68	NA	0.539	SC	TRUE
Sandy Creek at Homebush	9/07/2017 19:50	759.03	NA	0.537	SC	TRUE
Sandy Creek at Homebush	9/07/2017 22:50	759.26	NA	0.538	SC	TRUE
Sandy Creek at Homebush	10/07/2017 1:50	759.27	NA	0.539	SC	TRUE
Sandy Creek at Homebush	10/07/2017 4:50	759.53	NA	0.539	SC	TRUE
Sandy Creek at Homebush	10/07/2017 7:50	760.8	NA	0.541	SC	TRUE
Sandy Creek at Homebush	10/07/2017 10:50	762.07	NA	0.541	SC	TRUE
Sandy Creek at Homebush	10/07/2017 13:50	759.93	NA	0.538	SC	TRUE
Sandy Creek at Homebush	10/07/2017 16:50	758.91	NA	0.538	SC	TRUE
Sandy Creek at Homebush	10/07/2017 19:50	758.62	NA	0.537	SC	TRUE
Sandy Creek at Homebush	10/07/2017 22:50	759.36	NA	0.541	SC	TRUE
Sandy Creek at Homebush	11/07/2017 1:50	760.63	NA	0.54	SC	TRUE
Sandy Creek at Homebush	11/07/2017 4:50	761.53	NA	0.537	SC	TRUE
Sandy Creek at Homebush	11/07/2017 7:50	762.07	NA	0.537	SC	TRUE
Sandy Creek at Homebush	11/07/2017 10:50	762.51	NA	0.537	SC	TRUE
Sandy Creek at Homebush	11/07/2017 13:50	762.16	NA	0.539	SC	TRUE
Sandy Creek at Homebush	11/07/2017 16:50	761.97	NA	0.537	SC	TRUE
Sandy Creek at Homebush	11/07/2017 19:50	761.37	NA	0.537	SC	TRUE
Sandy Creek at Homebush	11/07/2017 22:50	761.83	NA	0.536	SC	TRUE
Sandy Creek at Homebush	12/07/2017 1:50	762.59	NA	0.538	SC	TRUE
Sandy Creek at Homebush	12/07/2017 4:50	764.36	NA	0.538	SC	TRUE
Sandy Creek at Homebush	12/07/2017 7:50	767.15	NA	0.54	SC	TRUE
Sandy Creek at Homebush	12/07/2017 10:50	769.8	NA	0.54	SC	TRUE
Sandy Creek at Homebush	12/07/2017 13:50	771.7	NA	0.541	SC	TRUE
Sandy Creek at Homebush	12/07/2017 16:50	767.45	NA	0.54	SC	TRUE
Sandy Creek at Homebush	12/07/2017 19:50	766.75	NA	0.538	SC	TRUE
Sandy Creek at Homebush	12/07/2017 22:50	767.42	NA	0.541	SC	TRUE
Sandy Creek at Homebush	13/07/2017 1:50	766.96	NA	0.54	SC	TRUE
Sandy Creek at Homebush	13/07/2017 4:50	769.61	NA	0.541	SC	TRUE
Sandy Creek at Homebush	13/07/2017 7:50	775.13	NA	0.542	SC	TRUE
Sandy Creek at Homebush	13/07/2017 10:50	779.64	NA	0.541	SC	TRUE
Sandy Creek at Homebush	13/07/2017 13:50	776.72	NA	0.54	SC	TRUE
Sandy Creek at Homebush	13/07/2017 16:50	772.52	NA	0.538	SC	TRUE
Sandy Creek at Homebush	13/07/2017 19:50	771.81	NA	0.537	SC	TRUE
Sandy Creek at Homebush	13/07/2017 22:50	772.22	NA	0.541	SC	TRUE
Sandy Creek at Homebush	14/07/2017 1:50	772.8	NA	0.54	SC	TRUE
Sandy Creek at Homebush	14/07/2017 4:50	773.05	NA	0.539	SC	TRUE
Sandy Creek at Homebush	14/07/2017 7:50	774.07	NA	0.536	SC	TRUE
Sandy Creek at Homebush	14/07/2017 10:50	776.75	NA	0.537	SC	TRUE
Sandy Creek at Homebush	14/07/2017 13:50	776.8	NA	0.536	SC	TRUE
Sandy Creek at Homebush	14/07/2017 16:50	773.61	NA	0.536	SC	TRUE
Sandy Creek at Homebush	14/07/2017 19:50	771.34	NA	0.536	SC	TRUE
Sandy Creek at Homebush	14/07/2017 22:50	770.73	NA	0.536	SC	TRUE
Sandy Creek at Homebush	15/07/2017 1:50	770.69	NA	0.539	SC	TRUE
Sandy Creek at Homebush	15/07/2017 4:50	769.22	NA	0.541	SC	TRUE
Sandy Creek at Homebush	15/07/2017 7:50	770.63	NA	0.543	SC	TRUE
Sandy Creek at Homebush	15/07/2017 10:50	771.04	NA	0.54	SC	TRUE
Sandy Creek at Homebush	15/07/2017 13:50	767.87	NA	0.54	SC	TRUE
Sandy Creek at Homebush	15/07/2017 16:50	767.74	NA	0.54	SC	TRUE
Sandy Creek at Homebush	15/07/2017 19:50	768.13	NA	0.537	SC	TRUE
Sandy Creek at Homebush	15/07/2017 22:50	769.11	NA	0.536	SC	TRUE
Sandy Creek at Homebush	16/07/2017 1:50	770.29	NA	0.537	SC	TRUE
Sandy Creek at Homebush	16/07/2017 4:50	771.64	NA	0.536	SC	TRUE
Sandy Creek at Homebush	16/07/2017 7:50	772.83	NA	0.536	SC	TRUE
Sandy Creek at Homebush	16/07/2017 10:50	775.01	NA	0.538	SC	TRUE
Sandy Creek at Homebush	16/07/2017 13:50	776.32	NA	0.536	SC	TRUE
Sandy Creek at Homebush	16/07/2017 16:50	778.2	NA	0.537	SC	TRUE
Sandy Creek at Homebush	16/07/2017 19:50	778.7	NA	0.537	SC	TRUE
Sandy Creek at Homebush	16/07/2017 22:50	780.58	NA	0.537	SC	TRUE
Sandy Creek at Homebush	17/07/2017 1:50	781.27	NA	0.54	SC	TRUE
Sandy Creek at Homebush	17/07/2017 4:50	782.64	NA	0.541	SC	TRUE
Sandy Creek at Homebush	17/07/2017 7:50	783.08	NA	0.541	SC	TRUE
Sandy Creek at Homebush	17/07/2017 10:50	783.94	NA	0.542	SC	TRUE
Sandy Creek at Homebush	17/07/2017 13:50	785.71	NA	0.544	SC	TRUE
Sandy Creek at Homebush	17/07/2017 16:50	788.56	NA	0.545	SC	TRUE
Sandy Creek at Homebush	17/07/2017 19:50	789.99	NA	0.546	SC	TRUE
Sandy Creek at Homebush	17/07/2017 22:50	791.25	NA	0.544	SC	TRUE
Sandy Creek at Homebush	18/07/2017 1:50	793.05	NA	0.548	SC	TRUE
Sandy Creek at Homebush	18/07/2017 4:50	795.12	NA	0.547	SC	TRUE
Sandy Creek at Homebush	18/07/2017 7:50	795.89	NA	0.547	SC	TRUE
Sandy Creek at Homebush	18/07/2017 10:50	797.21	NA	0.545	SC	TRUE
Sandy Creek at Homebush	18/07/2017 13:50	799.23	NA	0.545	SC	TRUE
Sandy Creek at Homebush	18/07/2017 16:50	800.45	NA	0.542	SC	TRUE
Sandy Creek at Homebush	18/07/2017 19:50	801.1	NA	0.544	SC	TRUE
Sandy Creek at Homebush	18/07/2017 22:50	801.57	NA	0.544	SC	TRUE
Sandy Creek at Homebush	19/07/2017 1:50	801.12	NA	0.546	SC	TRUE
Sandy Creek at Homebush	19/07/2017 4:50	800.89	NA	0.545	SC	TRUE
Sandy Creek at Homebush	19/07/2017 7:50	800.34	NA	0.548	SC	TRUE
Sandy Creek at Homebush	19/07/2017 10:50	800.72	NA	0.546	SC	TRUE
Sandy Creek at Homebush	19/07/2017 13:50	802.71	NA	0.545	SC	TRUE
Sandy Creek at Homebush	19/07/2017 16:50	805.57	NA	0.547	SC	TRUE
Sandy Creek at Homebush	19/07/2017 19:50	806.27	NA	0.544	SC	TRUE
Sandy Creek at Homebush	19/07/2017 22:50	807.09	NA	0.544	SC	TRUE
Sandy Creek at Homebush	20/07/2017 1:50	809.16	NA	0.541	SC	TRUE
Sandy Creek at Homebush	20/07/2017 4:50	809.86	NA	0.54	SC	TRUE
Sandy Creek at Homebush	20/07/2017 7:50	810.23	NA	0.54	SC	TRUE
Sandy Creek at Homebush	20/07/2017 10:50	811.33	NA	0.539	SC	TRUE
Sandy Creek at Homebush	20/07/2017 13:50	813.09	NA	0.538	SC	TRUE
Sandy Creek at Homebush	20/07/2017 16:50	817.11	NA	0.54	SC	TRUE
Sandy Creek at Homebush	20/07/2017 19:50	817.68	NA	0.542	SC	TRUE
Sandy Creek at Homebush	20/07/2017 22:50	818.3	NA	0.543	SC	TRUE
Sandy Creek at Homebush	21/07/2017 1:50	820.1	NA	0.543	SC	TRUE
Sandy Creek at Homebush	21/07/2017 4:50	821.9	NA	0.544	SC	TRUE
Sandy Creek at Homebush	21/07/2017 7:50	821.9	NA	0.543	SC	TRUE
Sandy Creek at Homebush	21/07/2017 10:50	821.15	NA	0.545	SC	TRUE
Sandy Creek at Homebush	21/07/2017 13:50	820.92	NA	0.544	SC	TRUE
Sandy Creek at Homebush	21/07/2017 16:50	823.94	NA	0.543	SC	TRUE
Sandy Creek at Homebush	21/07/2017 19:50	825.18	NA	0.544	SC	TRUE
Sandy Creek at Homebush	21/07/2017 22:50	826.75	NA	0.541	SC	TRUE
Sandy Creek at Homebush	22/07/2017 1:50	829.78	NA	0.544	SC	TRUE
Sandy Creek at Homebush	22/07/2017 4:50	832.19	NA	0.542	SC	TRUE
Sandy Creek at Homebush	22/07/2017 7:50	832.62	NA	0.542	SC	TRUE
Sandy Creek at Homebush	22/07/2017 10:50	832.41	NA	0.541	SC	TRUE
Sandy Creek at Homebush	22/07/2017 13:50	833.74	NA	0.543	SC	TRUE
Sandy Creek at Homebush	22/07/2017 16:50	836.97	NA	0.541	SC	TRUE
Sandy Creek at Homebush	22/07/2017 19:50	840.59	NA	0.541	SC	TRUE
Sandy Creek at Homebush	22/07/2017 22:50	843.12	NA	0.539	SC	TRUE
Sandy Creek at Homebush	23/07/2017 1:50	846.02	NA	0.54	SC	TRUE
Sandy Creek at Homebush	23/07/2017 4:50	848.75	NA	0.541	SC	TRUE
Sandy Creek at Homebush	23/07/2017 7:50	851.78	NA	0.54	SC	TRUE
Sandy Creek at Homebush	23/07/2017 10:50	855.63	NA	0.539	SC	TRUE
Sandy Creek at Homebush	23/07/2017 13:50	858.4	NA	0.541	SC	TRUE
Sandy Creek at Homebush	23/07/2017 16:50	858.23	NA	0.54	SC	TRUE
Sandy Creek at Homebush	23/07/2017 19:50	860.93	NA	0.538	SC	TRUE
Sandy Creek at Homebush	23/07/2017 22:50	863.63	NA	0.54	SC	TRUE
Sandy Creek at Homebush	24/07/2017 1:50	865.53	NA	0.538	SC	TRUE
Sandy Creek at Homebush	24/07/2017 4:50	867.79	NA	0.536	SC	TRUE
Sandy Creek at Homebush	24/07/2017 7:50	869.02	NA	0.536	SC	TRUE
Sandy Creek at Homebush	24/07/2017 10:50	872.33	NA	0.535	SC	TRUE
Sandy Creek at Homebush	24/07/2017 13:50	877.94	NA	0.531	SC	TRUE
Sandy Creek at Homebush	24/07/2017 16:50	880.27	NA	0.533	SC	TRUE
Sandy Creek at Homebush	24/07/2017 19:50	881.16	NA	0.532	SC	TRUE
Sandy Creek at Homebush	24/07/2017 22:50	881.22	NA	0.531	SC	TRUE
Sandy Creek at Homebush	25/07/2017 1:50	881.02	NA	0.532	SC	TRUE
Sandy Creek at Homebush	25/07/2017 4:50	882.79	NA	0.534	SC	TRUE
Sandy Creek at Homebush	25/07/2017 7:50	884.43	NA	0.533	SC	TRUE
Sandy Creek at Homebush	25/07/2017 10:50	887.05	NA	0.532	SC	TRUE
Sandy Creek at Homebush	25/07/2017 13:50	893.42	NA	0.531	SC	TRUE
Sandy Creek at Homebush	25/07/2017 16:50	894.04	NA	0.532	SC	TRUE
Sandy Creek at Homebush	25/07/2017 19:50	893.25	NA	0.533	SC	TRUE
Sandy Creek at Homebush	25/07/2017 22:50	893.35	NA	0.531	SC	TRUE
Sandy Creek at Homebush	26/07/2017 1:50	894.12	NA	0.531	SC	TRUE
Sandy Creek at Homebush	26/07/2017 4:50	895.56	NA	0.538	SC	TRUE
Sandy Creek at Homebush	26/07/2017 7:50	897.81	NA	0.544	SC	TRUE
Sandy Creek at Homebush	26/07/2017 10:50	905.11	NA	0.546	SC	TRUE
Sandy Creek at Homebush	26/07/2017 15:00	950.06	NA	0.545	SC	TRUE
Sandy Creek at Homebush	26/07/2017 16:00	948.84	NA	0.546	SC	TRUE
Sandy Creek at Homebush	26/07/2017 18:00	954.34	NA	0.548	SC	TRUE
Sandy Creek at Homebush	26/07/2017 20:00	959.22	NA	0.553	SC	TRUE
Sandy Creek at Homebush	26/07/2017 22:00	963.78	NA	0.554	SC	TRUE
Sandy Creek at Homebush	27/07/2017 0:00	964.85	2.8	0.563	SC	TRUE
Sandy Creek at Homebush	27/07/2017 2:00	969.44	2.58	0.559	SC	TRUE
Sandy Creek at Homebush	27/07/2017 4:00	975.99	2.63	0.557	SC	TRUE
Sandy Creek at Homebush	27/07/2017 6:00	981.72	2.38	0.556	SC	TRUE
Sandy Creek at Homebush	27/07/2017 8:00	987.23	2.61	0.554	SC	TRUE
Sandy Creek at Homebush	27/07/2017 10:00	988.53	2.81	0.553	SC	TRUE
Sandy Creek at Homebush	27/07/2017 12:00	990.25	2.44	0.55	SC	TRUE
Sandy Creek at Homebush	27/07/2017 14:00	995.29	3.32	0.551	SC	TRUE
Sandy Creek at Homebush	27/07/2017 16:00	995.1	3.98	0.549	SC	TRUE
Sandy Creek at Homebush	27/07/2017 18:00	998.36	3.76	0.549	SC	TRUE
Sandy Creek at Homebush	27/07/2017 20:00	1000.5	3.22	0.548	SC	TRUE
Sandy Creek at Homebush	27/07/2017 22:00	1002.05	2.84	0.547	SC	TRUE
Sandy Creek at Homebush	28/07/2017 0:00	1002.61	2.04	0.548	SC	TRUE
Sandy Creek at Homebush	28/07/2017 2:00	1003.97	2.1	0.548	SC	TRUE
Sandy Creek at Homebush	28/07/2017 4:00	1006.69	2.62	0.549	SC	TRUE
Sandy Creek at Homebush	28/07/2017 6:00	1008.79	2.33	0.548	SC	TRUE
Sandy Creek at Homebush	28/07/2017 8:00	1012.59	2.05	0.549	SC	TRUE
Sandy Creek at Homebush	28/07/2017 10:00	1011.51	2.17	0.546	SC	TRUE
Sandy Creek at Homebush	28/07/2017 12:00	1008.45	2.2	0.545	SC	TRUE
Sandy Creek at Homebush	28/07/2017 14:00	1005.23	3.6	0.55	SC	TRUE
Sandy Creek at Homebush	28/07/2017 16:00	1005.74	2.1	0.547	SC	TRUE
Sandy Creek at Homebush	28/07/2017 18:00	1009.23	1.67	0.548	SC	TRUE
Sandy Creek at Homebush	28/07/2017 20:00	1013.41	1.7	0.547	SC	TRUE
Sandy Creek at Homebush	28/07/2017 22:00	1014.54	1.73	0.546	SC	TRUE
Sandy Creek at Homebush	29/07/2017 0:00	1017.36	1.77	0.548	SC	TRUE
Sandy Creek at Homebush	29/07/2017 2:00	1017.63	1.71	0.545	SC	TRUE
Sandy Creek at Homebush	29/07/2017 4:00	1018.33	1.64	0.546	SC	TRUE
Sandy Creek at Homebush	29/07/2017 6:00	1024.68	1.71	0.548	SC	TRUE
Sandy Creek at Homebush	29/07/2017 8:00	1026.74	1.69	0.544	SC	TRUE
Sandy Creek at Homebush	29/07/2017 10:00	1025.05	1.73	0.543	SC	TRUE
Sandy Creek at Homebush	29/07/2017 12:00	1022.84	1.82	0.544	SC	TRUE
Sandy Creek at Homebush	29/07/2017 14:00	1012.21	1.82	0.544	SC	TRUE
Sandy Creek at Homebush	29/07/2017 16:00	1008.09	1.82	0.543	SC	TRUE
Sandy Creek at Homebush	29/07/2017 18:00	1006.26	1.58	0.542	SC	TRUE
Sandy Creek at Homebush	29/07/2017 20:00	1007.42	1.61	0.541	SC	TRUE
Sandy Creek at Homebush	29/07/2017 22:00	1007.74	1.86	0.543	SC	TRUE
Sandy Creek at Homebush	30/07/2017 0:00	1008.55	1.69	0.542	SC	TRUE
Sandy Creek at Homebush	30/07/2017 2:00	1004.96	1.67	0.544	SC	TRUE
Sandy Creek at Homebush	30/07/2017 4:00	1003.96	1.84	0.544	SC	TRUE
Sandy Creek at Homebush	30/07/2017 6:00	1002.42	1.78	0.542	SC	TRUE
Sandy Creek at Homebush	30/07/2017 8:00	998.68	2.1	0.543	SC	TRUE
Sandy Creek at Homebush	30/07/2017 10:00	997.05	1.86	0.542	SC	TRUE
Sandy Creek at Homebush	30/07/2017 12:10	996.02	1.85	0.54	SC	TRUE
Sandy Creek at Homebush	30/07/2017 14:10	990.06	1.94	0.54	SC	TRUE
Sandy Creek at Homebush	30/07/2017 16:10	984.43	1.89	0.538	SC	TRUE
Sandy Creek at Homebush	30/07/2017 18:10	982.4	1.76	0.539	SC	TRUE
Sandy Creek at Homebush	30/07/2017 20:10	983.12	1.88	0.538	SC	TRUE
Sandy Creek at Homebush	30/07/2017 22:10	981.56	1.86	0.537	SC	TRUE
Sandy Creek at Homebush	31/07/2017 0:10	981.68	1.8	0.536	SC	TRUE
Sandy Creek at Homebush	31/07/2017 2:10	980.47	1.85	0.537	SC	TRUE
Sandy Creek at Homebush	31/07/2017 4:10	979.28	2.14	0.535	SC	TRUE
Sandy Creek at Homebush	31/07/2017 6:10	980.01	2	0.534	SC	TRUE
Sandy Creek at Homebush	31/07/2017 8:10	979.21	2.11	0.534	SC	TRUE
Sandy Creek at Homebush	31/07/2017 10:10	976.04	2	0.531	SC	TRUE
Sandy Creek at Homebush	31/07/2017 12:10	968.24	2.07	0.53	SC	TRUE
Sandy Creek at Homebush	31/07/2017 14:10	961.38	2.07	0.53	SC	TRUE
Sandy Creek at Homebush	31/07/2017 16:10	956.55	2.14	0.526	SC	TRUE
Sandy Creek at Homebush	31/07/2017 18:10	951.66	2.04	0.528	SC	TRUE
Sandy Creek at Homebush	31/07/2017 20:10	949.49	1.9	0.526	SC	TRUE
Sandy Creek at Homebush	31/07/2017 22:10	951.24	2.13	0.527	SC	TRUE
Sandy Creek at Homebush	1/08/2017 0:10	948.91	2.2	0.526	SC	TRUE
Sandy Creek at Homebush	1/08/2017 2:10	948.57	2.08	0.528	SC	TRUE
Sandy Creek at Homebush	1/08/2017 4:10	949.81	2.16	0.529	SC	TRUE
Sandy Creek at Homebush	1/08/2017 6:10	948.23	2.19	0.531	SC	TRUE
Sandy Creek at Homebush	1/08/2017 8:10	946.23	2.26	0.533	SC	TRUE
Sandy Creek at Homebush	1/08/2017 10:10	941.63	2.22	0.537	SC	TRUE
Sandy Creek at Homebush	1/08/2017 12:10	934.21	2.08	0.539	SC	TRUE
Sandy Creek at Homebush	1/08/2017 14:10	931.33	2.21	0.543	SC	TRUE
Sandy Creek at Homebush	1/08/2017 16:10	925.45	2.05	0.546	SC	TRUE
Sandy Creek at Homebush	1/08/2017 18:10	922.62	1.84	0.55	SC	TRUE
Sandy Creek at Homebush	1/08/2017 20:10	923.68	2.12	0.553	SC	TRUE
Sandy Creek at Homebush	1/08/2017 22:10	925.98	2.01	0.555	SC	TRUE
Sandy Creek at Homebush	2/08/2017 0:10	926.84	2.14	0.552	SC	TRUE
Sandy Creek at Homebush	2/08/2017 2:10	930.66	2.2	0.549	SC	TRUE
Sandy Creek at Homebush	2/08/2017 4:10	931.82	2.23	0.547	SC	TRUE
Sandy Creek at Homebush	2/08/2017 6:10	932.49	2.07	0.545	SC	TRUE
Sandy Creek at Homebush	2/08/2017 8:10	934.05	2.38	0.545	SC	TRUE
Sandy Creek at Homebush	2/08/2017 10:10	936.88	2.49	0.543	SC	TRUE
Sandy Creek at Homebush	2/08/2017 12:10	935.02	2.47	0.541	SC	TRUE
Sandy Creek at Homebush	2/08/2017 14:10	923.01	2.02	0.541	SC	TRUE
Sandy Creek at Homebush	2/08/2017 16:10	920.02	2.2	0.538	SC	TRUE
Sandy Creek at Homebush	2/08/2017 18:10	916.84	1.82	0.538	SC	TRUE
Sandy Creek at Homebush	2/08/2017 20:10	915.87	1.84	0.537	SC	TRUE
Sandy Creek at Homebush	2/08/2017 22:10	916.38	2.01	0.536	SC	TRUE
Sandy Creek at Homebush	3/08/2017 0:10	916.98	1.94	0.534	SC	TRUE
Sandy Creek at Homebush	3/08/2017 2:10	916.95	1.98	0.534	SC	TRUE
Sandy Creek at Homebush	3/08/2017 4:10	917.31	1.98	0.535	SC	TRUE
Sandy Creek at Homebush	3/08/2017 6:10	916.29	1.89	0.536	SC	TRUE
Sandy Creek at Homebush	3/08/2017 8:10	914.93	1.87	0.536	SC	TRUE
Sandy Creek at Homebush	3/08/2017 10:10	912.52	2.04	0.534	SC	TRUE
Sandy Creek at Homebush	3/08/2017 12:10	906.4	2.13	0.533	SC	TRUE
Sandy Creek at Homebush	3/08/2017 14:10	903.02	1.96	0.533	SC	TRUE
Sandy Creek at Homebush	3/08/2017 16:10	897.44	1.85	0.531	SC	TRUE
Sandy Creek at Homebush	3/08/2017 18:10	896.13	1.57	0.531	SC	TRUE
Sandy Creek at Homebush	3/08/2017 20:10	894.73	1.69	0.531	SC	TRUE
Sandy Creek at Homebush	3/08/2017 22:10	895.46	1.74	0.531	SC	TRUE
Sandy Creek at Homebush	4/08/2017 0:10	894.8	1.67	0.528	SC	TRUE
Sandy Creek at Homebush	4/08/2017 2:10	895.42	1.7	0.528	SC	TRUE
Sandy Creek at Homebush	4/08/2017 4:10	893.26	1.78	0.529	SC	TRUE
Sandy Creek at Homebush	4/08/2017 6:10	891.99	1.73	0.529	SC	TRUE
Sandy Creek at Homebush	4/08/2017 8:10	891.57	1.82	0.529	SC	TRUE
Sandy Creek at Homebush	4/08/2017 10:10	888.73	1.65	0.528	SC	TRUE
Sandy Creek at Homebush	4/08/2017 12:10	887.98	1.71	0.527	SC	TRUE
Sandy Creek at Homebush	4/08/2017 14:10	881.69	1.55	0.526	SC	TRUE
Sandy Creek at Homebush	4/08/2017 16:10	874.72	1.6	0.524	SC	TRUE
Sandy Creek at Homebush	4/08/2017 18:10	873.61	1.65	0.526	SC	TRUE
Sandy Creek at Homebush	4/08/2017 20:10	868.01	1.5	0.525	SC	TRUE
Sandy Creek at Homebush	4/08/2017 22:10	868.69	1.58	0.525	SC	TRUE
Sandy Creek at Homebush	5/08/2017 0:10	869.75	1.5	0.525	SC	TRUE
Sandy Creek at Homebush	5/08/2017 2:10	868.4	1.42	0.524	SC	TRUE
Sandy Creek at Homebush	5/08/2017 4:10	868.02	1.39	0.525	SC	TRUE
[truncated: 3,403 more rows]
