# Supplementary material for: Predicting sediment and nutrient concentrations from high-frequency water-quality data
Source: PLoS One. 2019 Aug 30;14(8):e0215503. doi: 10.1371/journal.pone.0215503 (PMC6716630; doi:10.1371/journal.pone.0215503)
Supplement: S1 File — Water-quality data files used to fit and predict from the TSS and NOx models using the R script herein. (ZIP) [file pone.0215503.s001.zip › TSSTurbLabData_SCH_PRD_MRD.csv]

STATION	DateTime	Turb_Lab	TSS_Lab	Site	T15
Mulgrave River at Deeral	1/01/2016 1:46	3.8	5	MR	Below
Mulgrave River at Deeral	1/01/2016 7:26	3.7	3	MR	Below
Mulgrave River at Deeral	1/01/2016 13:06	3.4	3	MR	Below
Mulgrave River at Deeral	1/01/2016 18:46	2.9	3	MR	Below
Mulgrave River at Deeral	2/01/2016 0:26	3.8	4	MR	Below
Mulgrave River at Deeral	2/01/2016 6:06	2.5	3	MR	Below
Mulgrave River at Deeral	2/01/2016 11:46	2.6	3	MR	Below
Mulgrave River at Deeral	2/01/2016 17:26	10.6	18	MR	Below
Mulgrave River at Deeral	2/01/2016 23:06	4.4	5	MR	Below
Mulgrave River at Deeral	9/02/2016 14:46	16.6	34	MR	Above
Mulgrave River at Deeral	9/02/2016 20:26	16.8	18	MR	Above
Mulgrave River at Deeral	10/02/2016 1:26	15.6	13	MR	Above
Mulgrave River at Deeral	10/02/2016 3:46	13.5	17	MR	Below
Mulgrave River at Deeral	10/02/2016 7:26	8.1	8	MR	Below
Mulgrave River at Deeral	10/02/2016 8:36	11.6	11	MR	Below
Mulgrave River at Deeral	10/02/2016 10:06	13.8	17	MR	Below
Mulgrave River at Deeral	10/02/2016 13:56	10.7	13	MR	Below
Mulgrave River at Deeral	10/02/2016 15:16	12.9	16	MR	Below
Mulgrave River at Deeral	10/02/2016 17:26	9	11	MR	Below
Mulgrave River at Deeral	10/02/2016 19:56	5.1	5	MR	Below
Mulgrave River at Deeral	10/02/2016 21:46	5.5	14	MR	Below
Mulgrave River at Deeral	11/02/2016 1:46	5.1	4	MR	Below
Mulgrave River at Deeral	4/03/2016 13:07	55.1	62	MR	Above
Mulgrave River at Deeral	4/03/2016 20:26	65.5	115	MR	Above
Mulgrave River at Deeral	9/03/2016 13:46	9.5	20	MR	Below
Mulgrave River at Deeral	10/03/2016 9:56	9.5	15	MR	Below
Mulgrave River at Deeral	10/03/2016 14:16	6.4	10	MR	Below
Mulgrave River at Deeral	11/03/2016 10:56	11.2	15	MR	Below
Mulgrave River at Deeral	12/03/2016 12:36	44.9	44	MR	Above
Mulgrave River at Deeral	12/03/2016 16:46	39.1	35	MR	Above
Mulgrave River at Deeral	12/03/2016 20:27	25.7	21	MR	Above
Mulgrave River at Deeral	12/03/2016 23:36	18.3	15	MR	Above
Mulgrave River at Deeral	13/03/2016 6:26	10.8	11	MR	Below
Mulgrave River at Deeral	16/04/2016 10:36	29.8	52	MR	Above
Mulgrave River at Deeral	16/04/2016 19:46	15.5	18	MR	Above
Mulgrave River at Deeral	17/04/2016 4:56	8.8	10	MR	Below
Mulgrave River at Deeral	17/04/2016 14:06	9	14	MR	Below
Mulgrave River at Deeral	18/04/2016 0:56	7.1	10	MR	Below
Mulgrave River at Deeral	18/04/2016 6:16	4.3	5	MR	Below
Mulgrave River at Deeral	18/04/2016 13:16	8.1	15	MR	Below
Mulgrave River at Deeral	8/06/2016 14:00	1.2	1	MR	Below
Mulgrave River at Deeral	15/06/2016 14:03	26.2	43	MR	Above
Mulgrave River at Deeral	16/06/2016 2:16	11.8	14	MR	Below
Mulgrave River at Deeral	15/07/2016 12:30	1.7	3	MR	Below
Mulgrave River at Deeral	21/07/2016 13:00	8.6	14	MR	Below
Mulgrave River at Deeral	16/08/2016 13:00	4.6	12	MR	Below
Mulgrave River at Deeral	14/10/2016 13:40	1.8	3	MR	Below
Mulgrave River at Deeral	22/11/2016 13:30	6.7	16	MR	Below
Mulgrave River at Deeral	16/12/2016 13:12	15.2	39	MR	Above
Mulgrave River at Deeral	8/01/2017 0:23	108	151	MR	Above
Mulgrave River at Deeral	8/01/2017 4:08	61.4	58	MR	Above
Mulgrave River at Deeral	8/01/2017 5:38	48.8	39	MR	Above
Mulgrave River at Deeral	8/01/2017 10:28	49.5	42	MR	Above
Mulgrave River at Deeral	8/01/2017 18:38	30.3	24	MR	Above
Mulgrave River at Deeral	8/01/2017 23:58	31.4	22	MR	Above
Mulgrave River at Deeral	10/01/2017 11:18	48.8	78	MR	Above
Mulgrave River at Deeral	10/01/2017 23:28	143	221	MR	Above
Mulgrave River at Deeral	11/01/2017 11:38	53	52	MR	Above
Mulgrave River at Deeral	11/01/2017 17:48	37.3	35	MR	Above
Mulgrave River at Deeral	11/01/2017 23:58	25.7	24	MR	Above
Mulgrave River at Deeral	12/01/2017 6:08	24.1	22	MR	Above
Mulgrave River at Deeral	12/01/2017 12:18	18.1	16	MR	Above
Mulgrave River at Deeral	12/01/2017 18:28	14.5	13	MR	Below
Mulgrave River at Deeral	13/01/2017 0:38	10.8	10	MR	Below
Mulgrave River at Deeral	13/01/2017 6:48	8.3	10	MR	Below
Mulgrave River at Deeral	13/01/2017 13:38	6.8	8	MR	Below
Mulgrave River at Deeral	14/01/2017 7:29	10.2	13	MR	Below
Mulgrave River at Deeral	1/02/2017 11:41	8.9	25	MR	Below
Mulgrave River at Deeral	1/02/2017 19:53	23.1	48	MR	Above
Mulgrave River at Deeral	2/02/2017 8:00	22.8	42	MR	Above
Mulgrave River at Deeral	2/02/2017 12:09	30.2	33	MR	Above
Mulgrave River at Deeral	3/02/2017 0:19	23.2	19	MR	Above
Mulgrave River at Deeral	3/02/2017 9:29	19.9	17	MR	Above
Mulgrave River at Deeral	3/02/2017 15:39	12.8	9	MR	Below
Mulgrave River at Deeral	3/02/2017 21:49	11.3	11	MR	Below
Mulgrave River at Deeral	4/02/2017 3:59	69	103	MR	Above
Mulgrave River at Deeral	4/02/2017 16:09	48.2	72	MR	Above
Mulgrave River at Deeral	5/02/2017 4:19	23	29	MR	Above
Mulgrave River at Deeral	5/02/2017 16:29	40.6	59	MR	Above
Mulgrave River at Deeral	6/02/2017 4:39	23.9	31	MR	Above
Mulgrave River at Deeral	6/02/2017 16:49	14.6	18	MR	Below
Mulgrave River at Deeral	7/02/2017 4:59	9.6	12	MR	Below
Mulgrave River at Deeral	16/02/2017 6:50	51.6	89	MR	Above
Mulgrave River at Deeral	17/02/2017 5:19	30.1	35	MR	Above
Mulgrave River at Deeral	17/02/2017 13:30	18.6	29	MR	Above
Mulgrave River at Deeral	17/02/2017 19:40	10.8	16	MR	Below
Mulgrave River at Deeral	18/02/2017 19:50	7.6	14	MR	Below
Mulgrave River at Deeral	19/02/2017 20:00	5.8	9	MR	Below
Mulgrave River at Deeral	22/02/2017 0:19	61.4	92	MR	Above
Mulgrave River at Deeral	22/02/2017 6:59	73.1	68	MR	Above
Mulgrave River at Deeral	25/02/2017 17:19	102	103	MR	Above
Mulgrave River at Deeral	26/02/2017 0:28	36.8	40	MR	Above
Mulgrave River at Deeral	26/02/2017 6:08	25.7	24	MR	Above
Mulgrave River at Deeral	26/02/2017 14:28	15.4	16	MR	Above
Mulgrave River at Deeral	27/02/2017 3:18	8.1	9	MR	Below
Mulgrave River at Deeral	5/04/2017 8:48	51.2	96	MR	Above
Mulgrave River at Deeral	5/04/2017 14:08	36.5	53	MR	Above
Mulgrave River at Deeral	5/04/2017 20:18	20.1	23	MR	Above
Mulgrave River at Deeral	6/04/2017 9:28	8.9	12	MR	Below
Mulgrave River at Deeral	7/04/2017 11:58	7.3	12	MR	Below
Mulgrave River at Deeral	8/04/2017 0:08	14.2	18	MR	Below
Mulgrave River at Deeral	8/04/2017 13:18	4.9	7	MR	Below
Mulgrave River at Deeral	9/04/2017 13:58	4.7	4	MR	Below
Mulgrave River at Deeral	28/04/2017 12:00	2.9	4	MR	Below
Mulgrave River at Deeral	19/05/2017 14:30	4.2	9	MR	Below
Mulgrave River at Deeral	10/06/2017 7:15	3	7	MR	Below
Pioneer River at Dumbleton Pump Station (HW)	17/01/2016 17:23	1.7	3	PR	Below
Pioneer River at Dumbleton Pump Station (HW)	17/01/2016 20:51	2.1	2	PR	Below
Pioneer River at Dumbleton Pump Station (HW)	18/01/2016 3:03	2.1	3	PR	Below
Pioneer River at Dumbleton Pump Station (HW)	18/01/2016 9:13	2.4	2	PR	Below
Pioneer River at Dumbleton Pump Station (HW)	18/01/2016 15:23	3.4	2	PR	Below
Pioneer River at Dumbleton Pump Station (HW)	18/01/2016 21:33	3	2	PR	Below
Pioneer River at Dumbleton Pump Station (HW)	19/01/2016 3:43	2.7	2	PR	Below
Pioneer River at Dumbleton Pump Station (HW)	19/01/2016 9:53	3.5	2	PR	Below
Pioneer River at Dumbleton Pump Station (HW)	22/01/2016 10:24	6.7	3	PR	Below
Pioneer River at Dumbleton Pump Station (HW)	5/02/2016 21:53	4.2	4	PR	Below
Pioneer River at Dumbleton Pump Station (HW)	5/02/2016 23:33	4	6	PR	Below
Pioneer River at Dumbleton Pump Station (HW)	6/02/2016 2:33	2.6	2	PR	Below
Pioneer River at Dumbleton Pump Station (HW)	6/02/2016 3:43	2.9	3	PR	Below
Pioneer River at Dumbleton Pump Station (HW)	6/02/2016 4:43	4.8	4	PR	Below
Pioneer River at Dumbleton Pump Station (HW)	6/02/2016 5:53	112	86	PR	Above
Pioneer River at Dumbleton Pump Station (HW)	6/02/2016 12:03	200	177	PR	Above
Pioneer River at Dumbleton Pump Station (HW)	6/02/2016 18:36	166	154	PR	Above
Pioneer River at Dumbleton Pump Station (HW)	6/02/2016 23:46	112	82	PR	Above
Pioneer River at Dumbleton Pump Station (HW)	7/02/2016 1:46	105	79	PR	Above
Pioneer River at Dumbleton Pump Station (HW)	7/02/2016 7:56	196	146	PR	Above
Pioneer River at Dumbleton Pump Station (HW)	7/02/2016 13:46	123	88	PR	Above
Pioneer River at Dumbleton Pump Station (HW)	7/02/2016 17:36	122	82	PR	Above
Pioneer River at Dumbleton Pump Station (HW)	8/02/2016 5:56	83.3	45	PR	Above
Pioneer River at Dumbleton Pump Station (HW)	8/02/2016 12:06	37.5	42	PR	Above
Pioneer River at Dumbleton Pump Station (HW)	8/02/2016 19:23	48.6	42	PR	Above
Pioneer River at Dumbleton Pump Station (HW)	9/02/2016 1:33	45.1	34	PR	Above
Pioneer River at Dumbleton Pump Station (HW)	9/02/2016 7:43	37.9	33	PR	Above
Pioneer River at Dumbleton Pump Station (HW)	9/02/2016 13:53	37.4	22	PR	Above
Pioneer River at Dumbleton Pump Station (HW)	9/02/2016 20:03	31.6	18	PR	Above
Pioneer River at Dumbleton Pump Station (HW)	10/02/2016 2:13	31.8	8	PR	Above
Pioneer River at Dumbleton Pump Station (HW)	10/02/2016 8:23	31.9	7	PR	Above
Pioneer River at Dumbleton Pump Station (HW)	12/02/2016 10:30	39.2	40	PR	Above
Pioneer River at Dumbleton Pump Station (HW)	24/02/2016 10:30	5.8	4	PR	Below
Pioneer River at Dumbleton Pump Station (HW)	3/03/2016 4:52	4	12	PR	Below
Pioneer River at Dumbleton Pump Station (HW)	3/03/2016 11:02	6.1	18	PR	Below
Pioneer River at Dumbleton Pump Station (HW)	3/03/2016 13:02	8.3	5	PR	Below
Pioneer River at Dumbleton Pump Station (HW)	3/03/2016 14:12	9.3	7	PR	Below
Pioneer River at Dumbleton Pump Station (HW)	3/03/2016 15:42	7.1	12	PR	Below
Pioneer River at Dumbleton Pump Station (HW)	3/03/2016 21:52	48.1	54	PR	Above
Pioneer River at Dumbleton Pump Station (HW)	4/03/2016 4:02	96.3	98	PR	Above
Pioneer River at Dumbleton Pump Station (HW)	4/03/2016 20:12	69.6	31	PR	Above
Pioneer River at Dumbleton Pump Station (HW)	5/03/2016 2:22	56.2	20	PR	Above
Pioneer River at Dumbleton Pump Station (HW)	5/03/2016 8:32	115	89	PR	Above
Pioneer River at Dumbleton Pump Station (HW)	5/03/2016 14:42	86.5	68	PR	Above
Pioneer River at Dumbleton Pump Station (HW)	5/03/2016 20:52	80	53	PR	Above
Pioneer River at Dumbleton Pump Station (HW)	6/03/2016 3:02	68.9	38	PR	Above
Pioneer River at Dumbleton Pump Station (HW)	6/03/2016 9:12	52.6	21	PR	Above
Pioneer River at Dumbleton Pump Station (HW)	6/03/2016 15:22	54.1	21	PR	Above
Pioneer River at Dumbleton Pump Station (HW)	6/03/2016 19:52	65.8	44	PR	Above
Pioneer River at Dumbleton Pump Station (HW)	7/03/2016 2:02	318	518	PR	Above
Pioneer River at Dumbleton Pump Station (HW)	7/03/2016 8:12	254	385	PR	Above
Pioneer River at Dumbleton Pump Station (HW)	7/03/2016 18:12	44.9	63	PR	Above
Pioneer River at Dumbleton Pump Station (HW)	8/03/2016 0:22	72.6	59	PR	Above
Pioneer River at Dumbleton Pump Station (HW)	8/03/2016 6:32	43.8	26	PR	Above
Pioneer River at Dumbleton Pump Station (HW)	8/03/2016 12:42	42.9	16	PR	Above
Pioneer River at Dumbleton Pump Station (HW)	8/03/2016 18:52	46.9	28	PR	Above
Pioneer River at Dumbleton Pump Station (HW)	9/03/2016 1:02	38.2	20	PR	Above
Pioneer River at Dumbleton Pump Station (HW)	9/03/2016 7:12	32.8	14	PR	Above
Pioneer River at Dumbleton Pump Station (HW)	19/04/2016 10:30	6.5	8	PR	Below
Pioneer River at Dumbleton Pump Station (HW)	8/06/2016 10:30	13.1	19	PR	Below
Pioneer River at Dumbleton Pump Station (HW)	16/06/2016 13:00	17.9	60	PR	Above
Pioneer River at Dumbleton Pump Station (HW)	19/06/2016 14:12	13.1	20	PR	Below
Pioneer River at Dumbleton Pump Station (HW)	19/06/2016 20:22	22.7	48	PR	Above
Pioneer River at Dumbleton Pump Station (HW)	20/06/2016 2:32	34.7	29	PR	Above
Pioneer River at Dumbleton Pump Station (HW)	20/06/2016 8:42	45.1	33	PR	Above
Pioneer River at Dumbleton Pump Station (HW)	20/06/2016 14:52	56.7	36	PR	Above
Pioneer River at Dumbleton Pump Station (HW)	11/07/2016 13:30	36.7	42	PR	Above
Pioneer River at Dumbleton Pump Station (HW)	15/07/2016 20:52	11.1	16	PR	Below
Pioneer River at Dumbleton Pump Station (HW)	15/07/2016 23:12	8.1	8	PR	Below
Pioneer River at Dumbleton Pump Station (HW)	16/07/2016 1:02	7	8	PR	Below
Pioneer River at Dumbleton Pump Station (HW)	16/07/2016 4:42	7.1	9	PR	Below
Pioneer River at Dumbleton Pump Station (HW)	16/07/2016 6:52	25.6	23	PR	Above
Pioneer River at Dumbleton Pump Station (HW)	16/07/2016 13:02	121	102	PR	Above
Pioneer River at Dumbleton Pump Station (HW)	16/07/2016 16:52	188	170	PR	Above
Pioneer River at Dumbleton Pump Station (HW)	17/07/2016 2:02	190	157	PR	Above
Pioneer River at Dumbleton Pump Station (HW)	18/07/2016 15:30	74.5	27	PR	Above
Pioneer River at Dumbleton Pump Station (HW)	21/07/2016 10:00	63.6	16	PR	Above
Pioneer River at Dumbleton Pump Station (HW)	8/08/2016 10:50	23.7	49	PR	Above
Pioneer River at Dumbleton Pump Station (HW)	8/09/2016 12:00	3	3	PR	Below
Pioneer River at Dumbleton Pump Station (HW)	13/10/2016 10:00	4.1	8	PR	Below
Pioneer River at Dumbleton Pump Station (HW)	9/11/2016 10:30	3.4	6	PR	Below
Pioneer River at Dumbleton Pump Station (HW)	1/12/2016 10:10	2.7	5	PR	Below
Pioneer River at Dumbleton Pump Station (HW)	8/12/2016 14:00	3	5	PR	Below
Pioneer River at Dumbleton Pump Station (HW)	13/12/2016 10:00	5.9	8	PR	Below
Pioneer River at Dumbleton Pump Station (HW)	13/12/2016 22:01	13.7	33	PR	Below
Pioneer River at Dumbleton Pump Station (HW)	14/12/2016 0:41	3.1	9	PR	Below
Pioneer River at Dumbleton Pump Station (HW)	14/12/2016 6:51	3.1	6	PR	Below
Pioneer River at Dumbleton Pump Station (HW)	14/12/2016 13:01	3.1	11	PR	Below
Pioneer River at Dumbleton Pump Station (HW)	14/12/2016 19:11	2.9	5	PR	Below
Pioneer River at Dumbleton Pump Station (HW)	15/12/2016 1:21	2.1	4	PR	Below
Pioneer River at Dumbleton Pump Station (HW)	15/12/2016 7:31	2.1	3	PR	Below
Pioneer River at Dumbleton Pump Station (HW)	15/12/2016 13:41	2.4	4	PR	Below
Pioneer River at Dumbleton Pump Station (HW)	15/12/2016 19:51	2.2	4	PR	Below
Pioneer River at Dumbleton Pump Station (HW)	16/12/2016 2:01	1.3	2	PR	Below
Pioneer River at Dumbleton Pump Station (HW)	16/12/2016 8:11	12.2	24	PR	Below
Pioneer River at Dumbleton Pump Station (HW)	21/12/2016 11:00	1.6	3	PR	Below
Pioneer River at Dumbleton Pump Station (HW)	29/12/2016 11:50	6.2	10	PR	Below
Pioneer River at Dumbleton Pump Station (HW)	3/01/2017 20:01	2.7	8	PR	Below
Pioneer River at Dumbleton Pump Station (HW)	4/01/2017 8:21	2.7	4	PR	Below
Pioneer River at Dumbleton Pump Station (HW)	4/01/2017 11:50	1.9	2	PR	Below
Pioneer River at Dumbleton Pump Station (HW)	4/01/2017 19:52	10.6	10	PR	Below
Pioneer River at Dumbleton Pump Station (HW)	4/01/2017 23:32	39.5	32	PR	Above
Pioneer River at Dumbleton Pump Station (HW)	5/01/2017 8:12	152	138	PR	Above
Pioneer River at Dumbleton Pump Station (HW)	5/01/2017 10:52	201	186	PR	Above
Pioneer River at Dumbleton Pump Station (HW)	5/01/2017 15:00	155	105	PR	Above
Pioneer River at Dumbleton Pump Station (HW)	5/01/2017 20:31	137	104	PR	Above
Pioneer River at Dumbleton Pump Station (HW)	5/01/2017 20:41	194	214	PR	Above
Pioneer River at Dumbleton Pump Station (HW)	6/01/2017 10:51	92.9	63	PR	Above
Pioneer River at Dumbleton Pump Station (HW)	6/01/2017 16:11	72.4	44	PR	Above
Pioneer River at Dumbleton Pump Station (HW)	7/01/2017 3:41	42.6	23	PR	Above
Pioneer River at Dumbleton Pump Station (HW)	8/01/2017 1:11	45.7	27	PR	Above
Pioneer River at Dumbleton Pump Station (HW)	8/01/2017 13:21	28.8	14	PR	Above
Pioneer River at Dumbleton Pump Station (HW)	9/01/2017 1:31	24	12	PR	Above
Pioneer River at Dumbleton Pump Station (HW)	9/01/2017 13:41	22	9	PR	Above
Pioneer River at Dumbleton Pump Station (HW)	10/01/2017 1:51	17.1	7	PR	Above
Pioneer River at Dumbleton Pump Station (HW)	10/01/2017 10:14	11.2	7	PR	Below
Pioneer River at Dumbleton Pump Station (HW)	10/01/2017 14:01	15.7	8	PR	Above
Pioneer River at Dumbleton Pump Station (HW)	13/01/2017 10:50	9.7	8	PR	Below
Pioneer River at Dumbleton Pump Station (HW)	19/01/2017 13:10	4.3	6	PR	Below
Pioneer River at Dumbleton Pump Station (HW)	30/01/2017 12:30	3.8	7	PR	Below
Pioneer River at Dumbleton Pump Station (HW)	30/01/2017 18:41	4.9	7	PR	Below
Pioneer River at Dumbleton Pump Station (HW)	31/01/2017 0:51	29.2	25	PR	Above
Pioneer River at Dumbleton Pump Station (HW)	31/01/2017 7:01	34.5	23	PR	Above
Pioneer River at Dumbleton Pump Station (HW)	31/01/2017 16:31	83.2	56	PR	Above
Pioneer River at Dumbleton Pump Station (HW)	1/02/2017 1:41	117	86	PR	Above
Pioneer River at Dumbleton Pump Station (HW)	2/02/2017 6:41	43.2	16	PR	Above
Pioneer River at Dumbleton Pump Station (HW)	3/02/2017 6:51	39.7	22	PR	Above
Pioneer River at Dumbleton Pump Station (HW)	10/02/2017 14:15	4	5	PR	Below
Pioneer River at Dumbleton Pump Station (HW)	15/02/2017 14:51	6.5	5	PR	Below
Pioneer River at Dumbleton Pump Station (HW)	15/02/2017 23:01	2.5	9	PR	Below
Pioneer River at Dumbleton Pump Station (HW)	16/02/2017 7:11	2.1	7	PR	Below
Pioneer River at Dumbleton Pump Station (HW)	21/02/2017 13:30	2.6	4	PR	Below
Pioneer River at Dumbleton Pump Station (HW)	2/03/2017 10:45	3.9	6	PR	Below
Pioneer River at Dumbleton Pump Station (HW)	8/03/2017 9:30	2	4	PR	Below
Pioneer River at Dumbleton Pump Station (HW)	15/03/2017 10:20	2.9	6	PR	Below
Pioneer River at Dumbleton Pump Station (HW)	20/03/2017 20:11	5.1	16	PR	Below
Pioneer River at Dumbleton Pump Station (HW)	21/03/2017 4:21	2.2	6	PR	Below
Pioneer River at Dumbleton Pump Station (HW)	22/03/2017 4:31	2.7	8	PR	Below
Pioneer River at Dumbleton Pump Station (HW)	22/03/2017 23:42	44.4	47	PR	Above
Pioneer River at Dumbleton Pump Station (HW)	23/03/2017 4:20	80	61	PR	Above
Pioneer River at Dumbleton Pump Station (HW)	23/03/2017 6:22	83.4	73	PR	Above
Pioneer River at Dumbleton Pump Station (HW)	23/03/2017 12:50	136	109	PR	Above
Pioneer River at Dumbleton Pump Station (HW)	23/03/2017 19:00	152	98	PR	Above
Pioneer River at Dumbleton Pump Station (HW)	24/03/2017 4:20	119	66	PR	Above
Pioneer River at Dumbleton Pump Station (HW)	27/03/2017 16:51	58.6	68	PR	Above
Pioneer River at Dumbleton Pump Station (HW)	27/03/2017 23:41	49.9	45	PR	Above
Pioneer River at Dumbleton Pump Station (HW)	28/03/2017 3:31	85.7	89	PR	Above
Pioneer River at Dumbleton Pump Station (HW)	30/03/2017 11:45	335	609	PR	Above
Pioneer River at Dumbleton Pump Station (HW)	31/03/2017 14:30	78.1	120	PR	Above
Pioneer River at Dumbleton Pump Station (HW)	5/04/2017 12:45	15.6	24	PR	Above
Pioneer River at Dumbleton Pump Station (HW)	10/04/2017 15:45	4.3	4	PR	Below
Pioneer River at Dumbleton Pump Station (HW)	20/04/2017 14:15	3.3	5	PR	Below
Pioneer River at Dumbleton Pump Station (HW)	27/04/2017 9:00	3.4	5	PR	Below
Pioneer River at Dumbleton Pump Station (HW)	18/05/2017 15:59	12.1	35	PR	Below
Pioneer River at Dumbleton Pump Station (HW)	18/05/2017 18:01	5.4	10	PR	Below
Pioneer River at Dumbleton Pump Station (HW)	18/05/2017 19:31	4	7	PR	Below
Pioneer River at Dumbleton Pump Station (HW)	18/05/2017 22:51	10.5	15	PR	Below
Pioneer River at Dumbleton Pump Station (HW)	19/05/2017 5:01	94	98	PR	Above
Pioneer River at Dumbleton Pump Station (HW)	19/05/2017 11:11	106	80	PR	Above
Pioneer River at Dumbleton Pump Station (HW)	20/05/2017 2:01	81.9	47	PR	Above
Pioneer River at Dumbleton Pump Station (HW)	21/05/2017 2:21	63.8	25	PR	Above
Pioneer River at Dumbleton Pump Station (HW)	22/05/2017 2:41	51.8	21	PR	Above
Pioneer River at Dumbleton Pump Station (HW)	25/05/2017 9:10	23.9	11	PR	Above
Pioneer River at Dumbleton Pump Station (HW)	16/06/2017 11:00	3.5	6	PR	Below
Pioneer River at Dumbleton Pump Station (HW)	3/07/2017 10:30	4.1	5	PR	Below
Pioneer River at Dumbleton Pump Station (HW)	7/07/2017 14:00	4	6	PR	Below
Pioneer River at Dumbleton Pump Station (HW)	17/07/2017 11:00	4.8	8	PR	Below
Pioneer River at Dumbleton Pump Station (HW)	26/07/2017 10:10	5.7	8	PR	Below
Pioneer River at Dumbleton Pump Station (HW)	31/07/2017 12:00	3.1	2	PR	Below
Pioneer River at Dumbleton Pump Station (HW)	2/08/2017 11:30	2	4	PR	Below
Pioneer River at Dumbleton Pump Station (HW)	8/08/2017 10:30	3.4	5	PR	Below
Pioneer River at Dumbleton Pump Station (HW)	18/08/2017 9:00	1.7	3	PR	Below
Pioneer River at Dumbleton Pump Station (HW)	25/08/2017 13:15	2.9	4	PR	Below
Pioneer River at Dumbleton Pump Station (HW)	11/09/2017 12:47	4.1	4	PR	Below
Pioneer River at Dumbleton Pump Station (HW)	11/09/2017 13:47	4	5	PR	Below
Pioneer River at Dumbleton Pump Station (HW)	11/09/2017 14:47	3.8	3	PR	Below
Pioneer River at Dumbleton Pump Station (HW)	11/09/2017 15:47	4	7	PR	Below
Pioneer River at Dumbleton Pump Station (HW)	11/09/2017 16:47	5	5	PR	Below
Pioneer River at Dumbleton Pump Station (HW)	11/09/2017 17:47	3.5	4	PR	Below
Pioneer River at Dumbleton Pump Station (HW)	12/09/2017 6:47	3.5	4	PR	Below
Pioneer River at Dumbleton Pump Station (HW)	12/09/2017 7:47	6.2	7	PR	Below
Pioneer River at Dumbleton Pump Station (HW)	12/09/2017 8:47	3.6	3	PR	Below
Pioneer River at Dumbleton Pump Station (HW)	12/09/2017 9:47	3.3	4	PR	Below
Pioneer River at Dumbleton Pump Station (HW)	12/09/2017 10:47	3.1	3	PR	Below
Pioneer River at Dumbleton Pump Station (HW)	12/09/2017 11:47	3.7	4	PR	Below
Pioneer River at Dumbleton Pump Station (HW)	12/09/2017 12:47	3.4	3	PR	Below
Pioneer River at Dumbleton Pump Station (HW)	3/10/2017 15:00	2	2	PR	Below
Pioneer River at Dumbleton Pump Station (HW)	4/02/2018 4:53	4.4	6	PR	Below
Pioneer River at Dumbleton Pump Station (HW)	4/02/2018 6:02	2.6	4	PR	Below
Pioneer River at Dumbleton Pump Station (HW)	4/02/2018 7:03	1.5	4	PR	Below
Pioneer River at Dumbleton Pump Station (HW)	4/02/2018 14:03	4.7	11	PR	Below
Pioneer River at Dumbleton Pump Station (HW)	5/02/2018 2:15	4.8	7	PR	Below
Pioneer River at Dumbleton Pump Station (HW)	7/02/2018 13:45	51.6	24	PR	Above
Sandy Creek at Homebush	8/06/2016 9:30	12.5	18	SC	Below
Sandy Creek at Homebush	16/06/2016 12:30	2.8	2	SC	Below
Sandy Creek at Homebush	19/06/2016 16:47	74.9	75	SC	Above
Sandy Creek at Homebush	19/06/2016 22:55	75.9	93	SC	Above
Sandy Creek at Homebush	20/06/2016 5:03	95.1	85	SC	Above
Sandy Creek at Homebush	20/06/2016 11:11	86	55	SC	Above
Sandy Creek at Homebush	11/07/2016 15:30	18.1	24	SC	Above
Sandy Creek at Homebush	15/07/2016 20:50	30.1	35	SC	Above
Sandy Creek at Homebush	15/07/2016 22:56	93.1	114	SC	Above
Sandy Creek at Homebush	16/07/2016 0:50	111	127	SC	Above
Sandy Creek at Homebush	16/07/2016 2:06	139	169	SC	Above
Sandy Creek at Homebush	16/07/2016 3:50	124	140	SC	Above
Sandy Creek at Homebush	16/07/2016 5:22	159	154	SC	Above
Sandy Creek at Homebush	16/07/2016 11:10	161	137	SC	Above
Sandy Creek at Homebush	16/07/2016 15:22	109	76	SC	Above
Sandy Creek at Homebush	17/07/2016 3:30	92.5	48	SC	Above
Sandy Creek at Homebush	18/07/2016 2:09	83.3	33	SC	Above
Sandy Creek at Homebush	18/07/2016 9:24	87.3	32	SC	Above
Sandy Creek at Homebush	21/07/2016 11:00	40.2	20	SC	Above
Sandy Creek at Homebush	8/08/2016 11:45	11.4	24	SC	Below
Sandy Creek at Homebush	8/09/2016 15:00	16.5	27	SC	Above
Sandy Creek at Homebush	13/10/2016 11:00	1.7	4	SC	Below
Sandy Creek at Homebush	1/12/2016 9:30	2.5	3	SC	Below
Sandy Creek at Homebush	8/12/2016 13:20	1.6	3	SC	Below
Sandy Creek at Homebush	12/12/2016 21:15	2.7	5	SC	Below
Sandy Creek at Homebush	13/12/2016 3:23	9.6	21	SC	Below
Sandy Creek at Homebush	13/12/2016 9:31	23.2	20	SC	Above
Sandy Creek at Homebush	14/12/2016 6:14	16.5	19	SC	Above
Sandy Creek at Homebush	14/12/2016 12:22	12.8	13	SC	Below
Sandy Creek at Homebush	14/12/2016 18:30	12	12	SC	Below
Sandy Creek at Homebush	15/12/2016 0:38	8	8	SC	Below
Sandy Creek at Homebush	15/12/2016 6:46	7	9	SC	Below
Sandy Creek at Homebush	15/12/2016 12:54	6.6	7	SC	Below
Sandy Creek at Homebush	15/12/2016 19:02	5.1	6	SC	Below
Sandy Creek at Homebush	16/12/2016 1:10	4.6	6	SC	Below
Sandy Creek at Homebush	16/12/2016 7:18	5.8	11	SC	Below
Sandy Creek at Homebush	16/12/2016 20:41	89.7	92	SC	Above
Sandy Creek at Homebush	19/12/2016 3:37	9.1	13	SC	Below
Sandy Creek at Homebush	19/12/2016 12:45	6.8	7	SC	Below
Sandy Creek at Homebush	29/12/2016 9:50	3	4	SC	Below
Sandy Creek at Homebush	3/01/2017 19:29	42	49	SC	Above
Sandy Creek at Homebush	3/01/2017 20:51	108	135	SC	Above
Sandy Creek at Homebush	4/01/2017 2:59	148	163	SC	Above
Sandy Creek at Homebush	4/01/2017 9:07	98	83	SC	Above
Sandy Creek at Homebush	4/01/2017 15:15	86.1	79	SC	Above
Sandy Creek at Homebush	4/01/2017 21:23	74.1	76	SC	Above
Sandy Creek at Homebush	5/01/2017 3:31	77.2	55	SC	Above
Sandy Creek at Homebush	5/01/2017 9:39	61	39	SC	Above
Sandy Creek at Homebush	5/01/2017 13:20	65.1	36	SC	Above
Sandy Creek at Homebush	5/01/2017 15:47	59.6	37	SC	Above
Sandy Creek at Homebush	5/01/2017 19:01	68.8	45	SC	Above
Sandy Creek at Homebush	5/01/2017 22:07	111	117	SC	Above
Sandy Creek at Homebush	6/01/2017 0:01	150	190	SC	Above
Sandy Creek at Homebush	6/01/2017 8:11	105	88	SC	Above
Sandy Creek at Homebush	6/01/2017 9:30	110	88	SC	Above
Sandy Creek at Homebush	7/01/2017 1:01	99.7	93	SC	Above
Sandy Creek at Homebush	7/01/2017 2:41	114	127	SC	Above
Sandy Creek at Homebush	7/01/2017 4:09	136	185	SC	Above
Sandy Creek at Homebush	7/01/2017 8:07	119	248	SC	Above
Sandy Creek at Homebush	8/01/2017 20:19	54.1	42	SC	Above
Sandy Creek at Homebush	9/01/2017 8:27	43.8	33	SC	Above
Sandy Creek at Homebush	9/01/2017 20:35	37.3	35	SC	Above
Sandy Creek at Homebush	10/01/2017 8:43	30.3	25	SC	Above
Sandy Creek at Homebush	10/01/2017 10:03	26.1	19	SC	Above
Sandy Creek at Homebush	13/01/2017 10:10	8.2	5	SC	Below
Sandy Creek at Homebush	14/01/2017 21:40	90.2	104	SC	Above
Sandy Creek at Homebush	15/01/2017 3:48	62.4	52	SC	Above
Sandy Creek at Homebush	15/01/2017 9:56	49.4	35	SC	Above
Sandy Creek at Homebush	15/01/2017 19:08	43.3	25	SC	Above
Sandy Creek at Homebush	16/01/2017 4:12	32.4	20	SC	Above
Sandy Creek at Homebush	17/01/2017 2:38	31.8	34	SC	Above
Sandy Creek at Homebush	17/01/2017 5:30	63.7	79	SC	Above
Sandy Creek at Homebush	17/01/2017 14:20	96.4	75	SC	Above
Sandy Creek at Homebush	17/01/2017 23:28	53.6	33	SC	Above
Sandy Creek at Homebush	18/01/2017 8:36	45.8	23	SC	Above
Sandy Creek at Homebush	18/01/2017 17:44	35	19	SC	Above
Sandy Creek at Homebush	19/01/2017 2:52	29.4	16	SC	Above
Sandy Creek at Homebush	19/01/2017 12:00	22.2	16	SC	Above
Sandy Creek at Homebush	30/01/2017 14:51	9.6	20	SC	Below
Sandy Creek at Homebush	30/01/2017 16:41	51.8	86	SC	Above
Sandy Creek at Homebush	30/01/2017 22:59	68.7	62	SC	Above
Sandy Creek at Homebush	31/01/2017 3:17	74.3	64	SC	Above
Sandy Creek at Homebush	31/01/2017 11:35	77.2	64	SC	Above
Sandy Creek at Homebush	31/01/2017 20:45	77.5	54	SC	Above
Sandy Creek at Homebush	1/02/2017 5:55	99.7	81	SC	Above
Sandy Creek at Homebush	2/02/2017 6:38	55.6	41	SC	Above
Sandy Creek at Homebush	2/02/2017 15:48	44.5	25	SC	Above
Sandy Creek at Homebush	3/02/2017 0:58	40.1	24	SC	Above
Sandy Creek at Homebush	3/02/2017 10:08	32.4	17	SC	Above
Sandy Creek at Homebush	10/02/2017 13:30	5.5	6	SC	Below
Sandy Creek at Homebush	15/02/2017 14:53	10.6	21	SC	Below
Sandy Creek at Homebush	15/02/2017 16:51	67.8	125	SC	Above
Sandy Creek at Homebush	15/02/2017 17:29	104	157	SC	Above
Sandy Creek at Homebush	15/02/2017 18:51	193	257	SC	Above
Sandy Creek at Homebush	15/02/2017 20:41	305	528	SC	Above
Sandy Creek at Homebush	16/02/2017 1:31	135	118	SC	Above
Sandy Creek at Homebush	16/02/2017 4:39	113	82	SC	Above
Sandy Creek at Homebush	16/02/2017 10:49	99.2	65	SC	Above
Sandy Creek at Homebush	21/02/2017 12:00	19.5	8	SC	Above
Sandy Creek at Homebush	2/03/2017 10:00	3.9	4	SC	Below
Sandy Creek at Homebush	8/03/2017 19:34	18.8	35	SC	Above
Sandy Creek at Homebush	9/03/2017 4:49	104	85	SC	Above
Sandy Creek at Homebush	13/03/2017 11:45	25.7	14	SC	Above
Sandy Creek at Homebush	20/03/2017 14:59	138	229	SC	Above
Sandy Creek at Homebush	20/03/2017 16:21	309	524	SC	Above
Sandy Creek at Homebush	20/03/2017 17:13	249	453	SC	Above
Sandy Creek at Homebush	20/03/2017 20:43	542	700	SC	Above
Sandy Creek at Homebush	21/03/2017 3:03	187	182	SC	Above
Sandy Creek at Homebush	21/03/2017 7:19	124	97	SC	Above
Sandy Creek at Homebush	22/03/2017 7:29	71.2	67	SC	Above
Sandy Creek at Homebush	22/03/2017 22:24	72.5	78	SC	Above
Sandy Creek at Homebush	23/03/2017 5:10	178	252	SC	Above
Sandy Creek at Homebush	23/03/2017 9:08	177	215	SC	Above
Sandy Creek at Homebush	23/03/2017 15:14	136	104	SC	Above
Sandy Creek at Homebush	23/03/2017 18:18	116	59	SC	Above
Sandy Creek at Homebush	23/03/2017 21:26	166	155	SC	Above
Sandy Creek at Homebush	24/03/2017 0:50	154	151	SC	Above
Sandy Creek at Homebush	24/03/2017 8:12	113	72	SC	Above
Sandy Creek at Homebush	24/03/2017 10:24	102	59	SC	Above
Sandy Creek at Homebush	27/03/2017 16:40	201	348	SC	Above
Sandy Creek at Homebush	27/03/2017 19:44	133	187	SC	Above
Sandy Creek at Homebush	28/03/2017 0:58	160	151	SC	Above
Sandy Creek at Homebush	28/03/2017 8:12	170	152	SC	Above
Sandy Creek at Homebush	28/03/2017 19:40	133	103	SC	Above
Sandy Creek at Homebush	29/03/2017 2:16	131	103	SC	Above
Sandy Creek at Homebush	29/03/2017 10:16	282	343	SC	Above
Sandy Creek at Homebush	29/03/2017 14:32	222	253	SC	Above
Sandy Creek at Homebush	30/03/2017 14:12	84.4	100	SC	Above
Sandy Creek at Homebush	31/03/2017 2:28	55.7	54	SC	Above
Sandy Creek at Homebush	5/04/2017 14:10	15.2	12	SC	Above
Sandy Creek at Homebush	13/04/2017 12:55	3.2	2	SC	Below
Sandy Creek at Homebush	20/04/2017 13:30	2.4	2	SC	Below
Sandy Creek at Homebush	27/04/2017 15:45	2.6	1	SC	Below
Sandy Creek at Homebush	18/05/2017 16:05	21.9	42	SC	Above
Sandy Creek at Homebush	18/05/2017 20:03	115	221	SC	Above
Sandy Creek at Homebush	18/05/2017 21:27	87	138	SC	Above
Sandy Creek at Homebush	19/05/2017 0:57	116	149	SC	Above
Sandy Creek at Homebush	19/05/2017 7:05	116	125	SC	Above
Sandy Creek at Homebush	20/05/2017 0:37	75.5	51	SC	Above
Sandy Creek at Homebush	21/05/2017 0:53	71.4	33	SC	Above
Sandy Creek at Homebush	23/05/2017 1:17	53	29	SC	Above
Sandy Creek at Homebush	25/05/2017 8:40	26.8	11	SC	Above
Sandy Creek at Homebush	16/06/2017 10:20	7.4	12	SC	Below
