# Supplementary material for: Predicting sediment and nutrient concentrations from high-frequency water-quality data
Source: PLoS One. 2019 Aug 30;14(8):e0215503. doi: 10.1371/journal.pone.0215503 (PMC6716630; doi:10.1371/journal.pone.0215503)
Supplement: S1 File — Water-quality data files used to fit and predict from the TSS and NOx models using the R script herein. (ZIP) [file pone.0215503.s001.zip › TSS_pred_overlap.csv]

STATION	DateTime	Turb_Sensor	Site	T15	DT	DTscaled	Prediction	Lower	Upper	DateTimeLab	TSS_Lab	Site
Mulgrave River at Deeral	5/04/2017 9:20	62.43	MR	Above	5/04/2017 9:20	11047.56667	90.21141098	37.26720264	214.0711288	5/04/2017 8:48	96	MR
Mulgrave River at Deeral	5/04/2017 14:30	29.9	MR	Above	5/04/2017 14:30	11052.73333	36.12664398	15.0727233	84.92111782	5/04/2017 14:08	53	MR
Mulgrave River at Deeral	5/04/2017 20:40	20.53	MR	Above	5/04/2017 20:40	11058.9	22.64125818	9.452296828	53.18975029	5/04/2017 20:18	23	MR
Mulgrave River at Deeral	6/04/2017 9:50	9.3	MR	Below	6/04/2017 9:50	11072.06667	13.55987129	5.669786809	31.80813676	6/04/2017 9:28	12	MR
Mulgrave River at Deeral	7/04/2017 12:10	15.95	MR	Above	7/04/2017 12:10	11098.4	16.54515258	6.898530654	38.91570405	7/04/2017 11:58	12	MR
Mulgrave River at Deeral	8/04/2017 0:20	9.45	MR	Below	8/04/2017 0:20	11110.56667	13.78567401	5.763923566	32.33930634	8/04/2017 0:08	18	MR
Mulgrave River at Deeral	8/04/2017 12:30	6.7	MR	Below	8/04/2017 12:30	11122.73333	9.666668741	4.041108541	22.6800047	8/04/2017 13:18	7	MR
Mulgrave River at Deeral	8/04/2017 13:40	7.37	MR	Below	8/04/2017 13:40	11123.9	10.66585776	4.460119627	25.0173111	9/04/2017 13:58	4	MR
Mulgrave River at Deeral	28/04/2017 11:40	2.22	MR	Below	28/04/2017 11:40	11601.9	3.092556125	1.270768263	7.376109972	28/04/2017 12:00	4	MR
Mulgrave River at Deeral	19/05/2017 14:20	1.36	MR	Below	19/05/2017 14:20	12108.56667	1.865617217	0.75479537	4.516168325	19/05/2017 14:30	9	MR
Mulgrave River at Deeral	10/06/2017 6:50	4.82	MR	Below	10/06/2017 6:50	12629.06667	6.881456719	2.869628937	16.18369115	10/06/2017 7:15	7	MR
Pioneer River at Dumbleton	15/03/2017 10:42	0.97	PR	Below	15/03/2017 10:42	10544.93333	1.701416787	0.702897644	4.037309063	15/03/2017 10:20	6	PR
Pioneer River at Dumbleton	20/03/2017 20:52	3.98	PR	Below	20/03/2017 20:52	10675.1	5.426729299	2.277038887	12.68721661	20/03/2017 20:11	16	PR
Pioneer River at Dumbleton	21/03/2017 5:02	10.4	PR	Below	21/03/2017 5:02	10683.26667	11.95088014	4.997171425	28.03302328	21/03/2017 4:21	6	PR
Pioneer River at Dumbleton	22/03/2017 4:02	3.36	PR	Below	22/03/2017 4:02	10706.26667	4.721747404	1.980093034	11.04509553	22/03/2017 4:31	8	PR
Pioneer River at Dumbleton	22/03/2017 23:32	23.64	PR	Above	22/03/2017 23:32	10725.76667	17.82608621	7.460189635	41.78041584	22/03/2017 23:42	47	PR
Pioneer River at Dumbleton	23/03/2017 4:52	81.41	PR	Above	23/03/2017 4:52	10731.1	63.90469857	26.7472773	149.761073	23/03/2017 4:20	61	PR
Pioneer River at Dumbleton	23/03/2017 5:52	87.98	PR	Above	23/03/2017 5:52	10732.1	69.23711856	28.96424077	162.3375371	23/03/2017 6:22	73	PR
Pioneer River at Dumbleton	23/03/2017 13:12	150.68	PR	Above	23/03/2017 13:12	10739.43333	120.6848107	50.22219489	284.3886865	23/03/2017 12:50	109	PR
Pioneer River at Dumbleton	23/03/2017 19:12	140.51	PR	Above	23/03/2017 19:12	10745.43333	112.2819971	46.76500661	264.3737076	23/03/2017 19:00	98	PR
Pioneer River at Dumbleton	24/03/2017 4:22	109.84	PR	Above	24/03/2017 4:22	10754.6	87.06909237	36.35807473	204.5011459	24/03/2017 4:20	66	PR
Pioneer River at Dumbleton	27/03/2017 16:32	59.74	PR	Above	27/03/2017 16:32	10838.76667	46.42368264	19.45862921	108.6443898	27/03/2017 16:51	68	PR
Pioneer River at Dumbleton	27/03/2017 23:42	51.39	PR	Above	27/03/2017 23:42	10845.93333	39.73976928	16.6628128	92.97138891	27/03/2017 23:41	45	PR
Pioneer River at Dumbleton	28/03/2017 4:02	86.48	PR	Above	28/03/2017 4:02	10850.26667	68.01848165	28.45784081	159.462044	28/03/2017 3:31	89	PR
Pioneer River at Dumbleton	18/05/2017 16:22	5.32	PR	Below	18/05/2017 16:22	12086.6	6.888288886	2.89075768	16.10180188	18/05/2017 15:59	35	PR
Pioneer River at Dumbleton	18/05/2017 18:32	3.97	PR	Below	18/05/2017 18:32	12088.76667	5.415521772	2.272322769	12.66108619	18/05/2017 18:01	10	PR
Pioneer River at Dumbleton	18/05/2017 19:32	4.12	PR	Below	18/05/2017 19:32	12089.76667	5.583115456	2.342830304	13.05191592	18/05/2017 19:31	7	PR
Pioneer River at Dumbleton	18/05/2017 22:42	5.31	PR	Below	18/05/2017 22:42	12092.93333	6.877645702	2.886297923	16.07688662	18/05/2017 22:51	15	PR
Pioneer River at Dumbleton	19/05/2017 4:52	75.1	PR	Above	19/05/2017 4:52	12099.1	58.79659111	24.62085295	137.7282707	19/05/2017 5:01	98	PR
Pioneer River at Dumbleton	19/05/2017 11:02	97.2	PR	Above	19/05/2017 11:02	12105.26667	76.74227339	32.07979487	180.063856	19/05/2017 11:11	80	PR
Pioneer River at Dumbleton	20/05/2017 2:02	80.39	PR	Above	20/05/2017 2:02	12120.26667	63.07807358	26.40334924	147.8128693	20/05/2017 2:01	47	PR
Pioneer River at Dumbleton	21/05/2017 2:22	64.04	PR	Above	21/05/2017 2:22	12144.6	49.87795979	20.90151984	116.7549585	21/05/2017 2:21	25	PR
Pioneer River at Dumbleton	22/05/2017 2:32	50.63	PR	Above	22/05/2017 2:32	12168.76667	39.13309691	16.40879061	91.55018489	22/05/2017 2:41	21	PR
Pioneer River at Dumbleton	16/06/2017 11:02	5.31	PR	Below	16/06/2017 11:02	12777.26667	6.877645702	2.886297923	16.07688662	16/06/2017 11:00	6	PR
Pioneer River at Dumbleton	3/07/2017 10:02	2.53	PR	Below	3/07/2017 10:02	13184.26667	3.739848294	1.565573326	8.762957095	3/07/2017 10:30	5	PR
Pioneer River at Dumbleton	7/07/2017 14:02	3.27	PR	Below	7/07/2017 14:02	13284.26667	4.617567492	1.936162234	10.80269096	7/07/2017 14:00	6	PR
Pioneer River at Dumbleton	17/07/2017 11:02	2.74	PR	Below	17/07/2017 11:02	13521.26667	3.99308456	1.672576952	9.35100634	17/07/2017 11:00	8	PR
Pioneer River at Dumbleton	26/07/2017 10:02	2.94	PR	Below	26/07/2017 10:02	13736.26667	4.231064305	1.773074495	9.903950609	26/07/2017 10:10	8	PR
Pioneer River at Dumbleton	31/07/2017 12:12	2.54	PR	Below	31/07/2017 12:12	13858.43333	3.751989825	1.570705093	8.791143609	31/07/2017 12:00	2	PR
Pioneer River at Dumbleton	2/08/2017 11:02	2.6	PR	Below	2/08/2017 11:02	13905.26667	3.824661747	1.601417817	8.959867319	2/08/2017 11:30	4	PR
Pioneer River at Dumbleton	11/09/2017 12:42	3.77	PR	Below	11/09/2017 12:42	14866.93333	5.190295997	2.177516098	12.13614078	11/09/2017 12:47	4	PR
Pioneer River at Dumbleton	11/09/2017 13:42	3.34	PR	Below	11/09/2017 13:42	14867.93333	4.698639679	1.970349991	10.99132302	11/09/2017 13:47	5	PR
Pioneer River at Dumbleton	11/09/2017 14:42	2.99	PR	Below	11/09/2017 14:42	14868.93333	4.290102496	1.797996699	10.04117565	11/09/2017 14:47	3	PR
Pioneer River at Dumbleton	11/09/2017 15:42	3.4	PR	Below	11/09/2017 15:42	14869.93333	4.767889644	1.999546419	11.15248001	11/09/2017 15:47	7	PR
Pioneer River at Dumbleton	11/09/2017 16:42	3.5	PR	Below	11/09/2017 16:42	14870.93333	4.882825981	2.047992439	11.42002268	11/09/2017 16:47	5	PR
Pioneer River at Dumbleton	11/09/2017 17:42	2.97	PR	Below	11/09/2017 17:42	14871.93333	4.266508467	1.788037238	9.986332587	11/09/2017 17:47	4	PR
Pioneer River at Dumbleton	12/09/2017 6:42	2.81	PR	Below	12/09/2017 6:42	14884.93333	4.076718251	1.707901752	9.545292139	12/09/2017 6:47	4	PR
Pioneer River at Dumbleton	12/09/2017 7:42	5.18	PR	Below	12/09/2017 7:42	14885.93333	6.738957022	2.828171364	15.75228896	12/09/2017 7:47	7	PR
Pioneer River at Dumbleton	12/09/2017 8:42	2.66	PR	Below	12/09/2017 8:42	14886.93333	3.897035737	1.631999509	9.127927196	12/09/2017 8:47	3	PR
Pioneer River at Dumbleton	12/09/2017 9:42	2.72	PR	Below	12/09/2017 9:42	14887.93333	3.969119706	1.662453469	9.295341796	12/09/2017 9:47	4	PR
Pioneer River at Dumbleton	12/09/2017 10:42	2.43	PR	Below	12/09/2017 10:42	14888.93333	3.617956253	1.514046504	8.480027101	12/09/2017 10:47	3	PR
Pioneer River at Dumbleton	12/09/2017 11:42	2.68	PR	Below	12/09/2017 11:42	14889.93333	3.921095572	1.642164863	9.183802871	12/09/2017 11:47	4	PR
Pioneer River at Dumbleton	12/09/2017 12:42	2.5	PR	Below	12/09/2017 12:42	14890.93333	3.703372267	1.550155446	8.678282734	12/09/2017 12:47	3	PR
Pioneer River at Dumbleton	3/10/2017 15:42	2.2	PR	Below	3/10/2017 15:42	15397.93333	3.334126728	1.394013663	7.821496373	3/10/2017 15:00	2	PR
Pioneer River at Dumbleton	4/02/2018 4:12	3.51	PR	Below	4/02/2018 4:12	18362.43333	4.894287233	2.052822552	11.44670606	4/02/2018 4:53	6	PR
Pioneer River at Dumbleton	4/02/2018 6:02	4.3	PR	Below	4/02/2018 6:02	18364.26667	5.782803495	2.426795857	13.51782578	4/02/2018 6:02	4	PR
Pioneer River at Dumbleton	4/02/2018 7:32	5.01	PR	Below	4/02/2018 7:32	18365.76667	6.556655969	2.751730624	15.32580699	4/02/2018 7:03	4	PR
Pioneer River at Dumbleton	4/02/2018 13:42	7.48	PR	Below	4/02/2018 13:42	18371.93333	9.114767959	3.820730224	21.32978417	4/02/2018 14:03	11	PR
Pioneer River at Dumbleton	5/02/2018 1:42	5.84	PR	Below	5/02/2018 1:42	18383.93333	7.437008862	3.120499208	17.38732302	5/02/2018 2:15	7	PR
Pioneer River at Dumbleton	7/02/2018 13:52	57.47	PR	Above	7/02/2018 13:52	18444.1	44.60339444	18.69773045	104.3732998	7/02/2018 13:45	24	PR
Sandy Creek at Homebush	13/03/2017 11:30	26.54	SC	Above	13/03/2017 11:30	10497.73333	20.48460939	8.575156201	47.99867393	13/03/2017 11:45	14	SC
Sandy Creek at Homebush	20/03/2017 14:50	95.66	SC	Above	20/03/2017 14:50	10669.06667	85.40318981	35.74822661	200.1281118	20/03/2017 14:59	229	SC
Sandy Creek at Homebush	20/03/2017 16:40	235.48	SC	Above	20/03/2017 16:40	10670.9	232.917817	96.58486792	550.7203771	20/03/2017 16:21	524	SC
Sandy Creek at Homebush	20/03/2017 21:30	430.16	SC	Above	20/03/2017 21:30	10675.73333	455.7090664	187.0049517	1088.315131	20/03/2017 20:43	700	SC
Sandy Creek at Homebush	21/03/2017 3:40	160.83	SC	Above	21/03/2017 3:40	10681.9	152.3245303	63.47508858	358.4802204	21/03/2017 3:03	182	SC
Sandy Creek at Homebush	21/03/2017 6:40	119.88	SC	Above	21/03/2017 6:40	10684.9	109.8079323	45.88853831	257.7190123	21/03/2017 7:19	97	SC
Sandy Creek at Homebush	23/03/2017 5:30	165.48	SC	Above	23/03/2017 5:30	10731.73333	157.2376941	65.50152822	370.1558383	23/03/2017 5:10	252	SC
Sandy Creek at Homebush	23/03/2017 8:40	131.38	SC	Above	23/03/2017 8:40	10734.9	121.6018954	50.7765362	285.6180075	23/03/2017 9:08	215	SC
Sandy Creek at Homebush	23/03/2017 14:50	114.16	SC	Above	23/03/2017 14:50	10741.06667	103.9888176	43.47390923	243.9694098	23/03/2017 15:14	104	SC
Sandy Creek at Homebush	23/03/2017 18:00	111.48	SC	Above	23/03/2017 18:00	10744.23333	101.2736845	42.34659314	237.5576603	23/03/2017 18:18	59	SC
Sandy Creek at Homebush	23/03/2017 21:10	127.47	SC	Above	23/03/2017 21:10	10747.4	117.5782047	49.10978764	276.095146	23/03/2017 21:26	155	SC
Sandy Creek at Homebush	24/03/2017 8:20	108.8	SC	Above	24/03/2017 8:20	10758.56667	98.56597535	41.22192224	231.165802	24/03/2017 8:12	72	SC
Sandy Creek at Homebush	24/03/2017 9:50	92.98	SC	Above	24/03/2017 9:50	10760.06667	82.74287038	34.6406085	193.8622895	24/03/2017 10:24	59	SC
Sandy Creek at Homebush	27/03/2017 16:00	152.27	SC	Above	27/03/2017 16:00	10838.23333	143.3226586	59.75926283	337.1045524	27/03/2017 16:40	348	SC
Sandy Creek at Homebush	27/03/2017 19:10	103.27	SC	Above	27/03/2017 19:10	10841.4	93.00296378	38.90988111	218.041197	27/03/2017 19:44	187	SC
Sandy Creek at Homebush	28/03/2017 1:30	151.55	SC	Above	28/03/2017 1:30	10847.73333	142.5680739	59.44760314	335.3137084	28/03/2017 0:58	151	SC
Sandy Creek at Homebush	28/03/2017 7:30	168.94	SC	Above	28/03/2017 7:30	10853.73333	160.9037592	67.01286598	378.8718702	28/03/2017 8:12	152	SC
Sandy Creek at Homebush	28/03/2017 19:50	108.44	SC	Above	28/03/2017 19:50	10866.06667	98.20282751	41.07105205	230.3087307	28/03/2017 19:40	103	SC
Sandy Creek at Homebush	29/03/2017 1:50	127.47	SC	Above	29/03/2017 1:50	10872.06667	117.5782047	49.10978764	276.095146	29/03/2017 2:16	103	SC
Sandy Creek at Homebush	29/03/2017 9:30	180.89	SC	Above	29/03/2017 9:30	10879.73333	173.6304097	72.25469176	409.1552996	29/03/2017 10:16	343	SC
Sandy Creek at Homebush	29/03/2017 14:10	190.3	SC	Above	29/03/2017 14:10	10884.4	183.7199999	76.40530239	433.1915376	29/03/2017 14:32	253	SC
Sandy Creek at Homebush	18/05/2017 16:40	16.04	SC	Above	18/05/2017 16:40	12086.9	11.69346712	4.874312913	27.51110481	18/05/2017 16:05	42	SC
Sandy Creek at Homebush	18/05/2017 21:20	75	SC	Above	18/05/2017 21:20	12091.56667	65.13236834	27.29652729	152.4487934	18/05/2017 21:27	138	SC
Sandy Creek at Homebush	19/05/2017 0:30	116.09	SC	Above	19/05/2017 0:30	12094.73333	105.9486299	44.28734862	248.5989353	19/05/2017 0:57	149	SC
Sandy Creek at Homebush	19/05/2017 6:40	126.74	SC	Above	19/05/2017 6:40	12100.9	116.8285221	48.79914566	274.3214051	19/05/2017 7:05	125	SC
Sandy Creek at Homebush	21/05/2017 1:20	73.21	SC	Above	21/05/2017 1:20	12143.56667	63.40363234	26.57442893	148.389683	21/05/2017 0:53	33	SC
Sandy Creek at Homebush	23/05/2017 1:50	51.67	SC	Above	23/05/2017 1:50	12192.06667	43.01254528	18.04024347	100.6005331	23/05/2017 1:17	29	SC
Sandy Creek at Homebush	25/05/2017 7:50	34.44	SC	Above	25/05/2017 7:50	12246.06667	27.37947735	11.47583127	64.07755401	25/05/2017 8:40	11	SC
