# Supplementary material for: Predicting sediment and nutrient concentrations from high-frequency water-quality data
Source: PLoS One. 2019 Aug 30;14(8):e0215503. doi: 10.1371/journal.pone.0215503 (PMC6716630; doi:10.1371/journal.pone.0215503)
Supplement: S1 File — Water-quality data files used to fit and predict from the TSS and NOx models using the R script herein. (ZIP) [file pone.0215503.s001.zip › TurbSensor.csv]

STATION	DateTime	Turb_Sensor	Site	T15
Mulgrave River at Deeral	12/03/2017 0:10	3.32	MR	Below
Mulgrave River at Deeral	12/03/2017 1:10	2.86	MR	Below
Mulgrave River at Deeral	12/03/2017 2:10	3.26	MR	Below
Mulgrave River at Deeral	12/03/2017 6:10	3.17	MR	Below
Mulgrave River at Deeral	12/03/2017 7:10	2.67	MR	Below
Mulgrave River at Deeral	12/03/2017 8:10	3.15	MR	Below
Mulgrave River at Deeral	12/03/2017 9:10	3.25	MR	Below
Mulgrave River at Deeral	12/03/2017 10:10	3.33	MR	Below
Mulgrave River at Deeral	12/03/2017 11:10	4.86	MR	Below
Mulgrave River at Deeral	12/03/2017 12:10	4.33	MR	Below
Mulgrave River at Deeral	12/03/2017 13:10	4.15	MR	Below
Mulgrave River at Deeral	12/03/2017 14:10	3.22	MR	Below
Mulgrave River at Deeral	12/03/2017 15:10	3.08	MR	Below
Mulgrave River at Deeral	12/03/2017 18:10	3.55	MR	Below
Mulgrave River at Deeral	12/03/2017 19:10	2.64	MR	Below
Mulgrave River at Deeral	12/03/2017 20:10	3.3	MR	Below
Mulgrave River at Deeral	12/03/2017 21:10	2.92	MR	Below
Mulgrave River at Deeral	12/03/2017 22:10	3.33	MR	Below
Mulgrave River at Deeral	12/03/2017 23:10	2.82	MR	Below
Mulgrave River at Deeral	13/03/2017 0:10	3.51	MR	Below
Mulgrave River at Deeral	13/03/2017 1:10	5.86	MR	Below
Mulgrave River at Deeral	13/03/2017 2:10	4.45	MR	Below
Mulgrave River at Deeral	13/03/2017 6:10	3.38	MR	Below
Mulgrave River at Deeral	13/03/2017 7:10	3.69	MR	Below
Mulgrave River at Deeral	13/03/2017 8:10	3.9	MR	Below
Mulgrave River at Deeral	13/03/2017 9:10	3.6	MR	Below
Mulgrave River at Deeral	13/03/2017 10:10	3.99	MR	Below
Mulgrave River at Deeral	13/03/2017 11:10	4.85	MR	Below
Mulgrave River at Deeral	13/03/2017 12:10	4.19	MR	Below
Mulgrave River at Deeral	13/03/2017 13:10	4.25	MR	Below
Mulgrave River at Deeral	13/03/2017 14:10	4.63	MR	Below
Mulgrave River at Deeral	13/03/2017 15:10	3.93	MR	Below
Mulgrave River at Deeral	13/03/2017 16:10	2.96	MR	Below
Mulgrave River at Deeral	13/03/2017 18:10	3.77	MR	Below
Mulgrave River at Deeral	13/03/2017 19:10	2.78	MR	Below
Mulgrave River at Deeral	13/03/2017 20:10	2.32	MR	Below
Mulgrave River at Deeral	13/03/2017 21:10	2.4	MR	Below
Mulgrave River at Deeral	13/03/2017 22:10	2.72	MR	Below
Mulgrave River at Deeral	13/03/2017 23:10	2.77	MR	Below
Mulgrave River at Deeral	14/03/2017 0:10	3.21	MR	Below
Mulgrave River at Deeral	14/03/2017 1:10	2.34	MR	Below
Mulgrave River at Deeral	14/03/2017 2:10	2.34	MR	Below
Mulgrave River at Deeral	14/03/2017 3:10	3.19	MR	Below
Mulgrave River at Deeral	14/03/2017 7:10	3.28	MR	Below
Mulgrave River at Deeral	14/03/2017 8:10	2.47	MR	Below
Mulgrave River at Deeral	14/03/2017 9:10	2.77	MR	Below
Mulgrave River at Deeral	14/03/2017 10:10	2.57	MR	Below
Mulgrave River at Deeral	14/03/2017 11:10	3.82	MR	Below
Mulgrave River at Deeral	14/03/2017 12:10	2.17	MR	Below
Mulgrave River at Deeral	14/03/2017 13:10	3.16	MR	Below
Mulgrave River at Deeral	14/03/2017 14:10	2.48	MR	Below
Mulgrave River at Deeral	14/03/2017 15:10	2.9	MR	Below
Mulgrave River at Deeral	14/03/2017 16:10	2.59	MR	Below
Mulgrave River at Deeral	14/03/2017 19:10	3.27	MR	Below
Mulgrave River at Deeral	14/03/2017 20:10	2.08	MR	Below
Mulgrave River at Deeral	14/03/2017 21:10	3.45	MR	Below
Mulgrave River at Deeral	14/03/2017 22:10	2.77	MR	Below
Mulgrave River at Deeral	14/03/2017 23:10	3.13	MR	Below
Mulgrave River at Deeral	15/03/2017 0:10	2.56	MR	Below
Mulgrave River at Deeral	15/03/2017 1:10	2.53	MR	Below
Mulgrave River at Deeral	15/03/2017 2:10	3.34	MR	Below
Mulgrave River at Deeral	15/03/2017 3:10	3.63	MR	Below
Mulgrave River at Deeral	15/03/2017 7:10	3.19	MR	Below
Mulgrave River at Deeral	15/03/2017 8:10	2.47	MR	Below
Mulgrave River at Deeral	15/03/2017 9:10	2.29	MR	Below
Mulgrave River at Deeral	15/03/2017 10:10	2.74	MR	Below
Mulgrave River at Deeral	15/03/2017 11:10	2.17	MR	Below
Mulgrave River at Deeral	15/03/2017 12:10	3.06	MR	Below
Mulgrave River at Deeral	15/03/2017 13:10	1.86	MR	Below
Mulgrave River at Deeral	15/03/2017 14:10	2.64	MR	Below
Mulgrave River at Deeral	15/03/2017 15:10	1.94	MR	Below
Mulgrave River at Deeral	15/03/2017 16:10	3.26	MR	Below
Mulgrave River at Deeral	15/03/2017 19:10	2.4	MR	Below
Mulgrave River at Deeral	15/03/2017 20:10	2.71	MR	Below
Mulgrave River at Deeral	15/03/2017 21:10	2.49	MR	Below
Mulgrave River at Deeral	15/03/2017 22:10	3.3	MR	Below
Mulgrave River at Deeral	15/03/2017 23:10	2.03	MR	Below
Mulgrave River at Deeral	16/03/2017 0:10	2.61	MR	Below
Mulgrave River at Deeral	16/03/2017 1:10	2.08	MR	Below
Mulgrave River at Deeral	16/03/2017 2:10	2.67	MR	Below
Mulgrave River at Deeral	16/03/2017 3:10	2.22	MR	Below
Mulgrave River at Deeral	16/03/2017 4:10	2.55	MR	Below
Mulgrave River at Deeral	16/03/2017 7:10	2.67	MR	Below
Mulgrave River at Deeral	16/03/2017 8:10	2.71	MR	Below
Mulgrave River at Deeral	16/03/2017 9:10	2.59	MR	Below
Mulgrave River at Deeral	16/03/2017 10:10	2.83	MR	Below
Mulgrave River at Deeral	16/03/2017 11:10	2.13	MR	Below
Mulgrave River at Deeral	16/03/2017 12:10	2.8	MR	Below
Mulgrave River at Deeral	16/03/2017 13:10	1.93	MR	Below
Mulgrave River at Deeral	16/03/2017 14:10	2.58	MR	Below
Mulgrave River at Deeral	16/03/2017 15:10	2.39	MR	Below
Mulgrave River at Deeral	16/03/2017 16:10	2.43	MR	Below
Mulgrave River at Deeral	16/03/2017 20:10	2.19	MR	Below
Mulgrave River at Deeral	16/03/2017 21:10	3.13	MR	Below
Mulgrave River at Deeral	16/03/2017 22:10	1.99	MR	Below
Mulgrave River at Deeral	16/03/2017 23:10	2.2	MR	Below
Mulgrave River at Deeral	17/03/2017 0:10	1.66	MR	Below
Mulgrave River at Deeral	17/03/2017 1:10	2.47	MR	Below
Mulgrave River at Deeral	17/03/2017 2:10	1.86	MR	Below
Mulgrave River at Deeral	17/03/2017 3:10	2.72	MR	Below
Mulgrave River at Deeral	17/03/2017 4:10	1.77	MR	Below
Mulgrave River at Deeral	17/03/2017 5:10	2.55	MR	Below
Mulgrave River at Deeral	17/03/2017 6:10	2.07	MR	Below
Mulgrave River at Deeral	17/03/2017 7:10	2.48	MR	Below
Mulgrave River at Deeral	17/03/2017 8:10	1.86	MR	Below
Mulgrave River at Deeral	17/03/2017 9:10	2.63	MR	Below
Mulgrave River at Deeral	17/03/2017 10:10	2	MR	Below
Mulgrave River at Deeral	17/03/2017 11:10	2.64	MR	Below
Mulgrave River at Deeral	17/03/2017 12:10	2.25	MR	Below
Mulgrave River at Deeral	17/03/2017 13:10	2.3	MR	Below
Mulgrave River at Deeral	17/03/2017 14:10	1.83	MR	Below
Mulgrave River at Deeral	17/03/2017 15:10	2	MR	Below
Mulgrave River at Deeral	17/03/2017 16:10	1.59	MR	Below
Mulgrave River at Deeral	17/03/2017 17:10	2.3	MR	Below
Mulgrave River at Deeral	17/03/2017 20:10	1.68	MR	Below
Mulgrave River at Deeral	17/03/2017 21:10	2.29	MR	Below
Mulgrave River at Deeral	17/03/2017 22:10	1.92	MR	Below
Mulgrave River at Deeral	17/03/2017 23:10	2.47	MR	Below
Mulgrave River at Deeral	18/03/2017 0:10	1.7	MR	Below
Mulgrave River at Deeral	18/03/2017 1:10	2.25	MR	Below
Mulgrave River at Deeral	18/03/2017 2:10	1.66	MR	Below
Mulgrave River at Deeral	18/03/2017 3:10	2.2	MR	Below
Mulgrave River at Deeral	18/03/2017 4:10	1.53	MR	Below
Mulgrave River at Deeral	18/03/2017 5:10	1.97	MR	Below
Mulgrave River at Deeral	18/03/2017 6:10	1.59	MR	Below
Mulgrave River at Deeral	18/03/2017 7:10	2.2	MR	Below
Mulgrave River at Deeral	18/03/2017 8:10	1.59	MR	Below
Mulgrave River at Deeral	18/03/2017 9:10	2.21	MR	Below
Mulgrave River at Deeral	18/03/2017 10:10	1.79	MR	Below
Mulgrave River at Deeral	18/03/2017 11:10	2.22	MR	Below
Mulgrave River at Deeral	18/03/2017 12:10	1.37	MR	Below
Mulgrave River at Deeral	18/03/2017 13:10	1.83	MR	Below
Mulgrave River at Deeral	18/03/2017 14:10	2.12	MR	Below
Mulgrave River at Deeral	18/03/2017 15:10	2.53	MR	Below
Mulgrave River at Deeral	18/03/2017 16:10	1.97	MR	Below
Mulgrave River at Deeral	18/03/2017 17:10	2.8	MR	Below
Mulgrave River at Deeral	18/03/2017 18:10	2.17	MR	Below
Mulgrave River at Deeral	18/03/2017 19:10	2.17	MR	Below
Mulgrave River at Deeral	18/03/2017 20:10	2.04	MR	Below
Mulgrave River at Deeral	18/03/2017 21:10	2.74	MR	Below
Mulgrave River at Deeral	18/03/2017 22:10	1.74	MR	Below
Mulgrave River at Deeral	18/03/2017 23:10	2.39	MR	Below
Mulgrave River at Deeral	19/03/2017 0:10	1.51	MR	Below
Mulgrave River at Deeral	19/03/2017 1:10	2.22	MR	Below
Mulgrave River at Deeral	19/03/2017 2:10	1.85	MR	Below
Mulgrave River at Deeral	19/03/2017 3:10	2.06	MR	Below
Mulgrave River at Deeral	19/03/2017 4:10	1.63	MR	Below
Mulgrave River at Deeral	19/03/2017 5:10	1.57	MR	Below
Mulgrave River at Deeral	19/03/2017 6:10	1.44	MR	Below
Mulgrave River at Deeral	19/03/2017 7:10	2.21	MR	Below
Mulgrave River at Deeral	19/03/2017 8:10	1.66	MR	Below
Mulgrave River at Deeral	19/03/2017 9:10	2.6	MR	Below
Mulgrave River at Deeral	19/03/2017 10:10	1.8	MR	Below
Mulgrave River at Deeral	19/03/2017 11:10	2.2	MR	Below
Mulgrave River at Deeral	19/03/2017 12:10	3.05	MR	Below
Mulgrave River at Deeral	19/03/2017 13:10	2.42	MR	Below
Mulgrave River at Deeral	19/03/2017 14:10	2.21	MR	Below
Mulgrave River at Deeral	19/03/2017 15:10	12.05	MR	Below
Mulgrave River at Deeral	19/03/2017 16:10	22.47	MR	Above
Mulgrave River at Deeral	19/03/2017 17:10	12.78	MR	Below
Mulgrave River at Deeral	19/03/2017 18:10	9.08	MR	Below
Mulgrave River at Deeral	19/03/2017 19:10	10.98	MR	Below
Mulgrave River at Deeral	19/03/2017 20:10	11.97	MR	Below
Mulgrave River at Deeral	19/03/2017 21:10	11.59	MR	Below
Mulgrave River at Deeral	19/03/2017 22:10	12.91	MR	Below
Mulgrave River at Deeral	19/03/2017 23:10	10.69	MR	Below
Mulgrave River at Deeral	20/03/2017 0:10	9.5	MR	Below
Mulgrave River at Deeral	20/03/2017 1:10	9.44	MR	Below
Mulgrave River at Deeral	20/03/2017 2:10	8.79	MR	Below
Mulgrave River at Deeral	20/03/2017 3:10	8.32	MR	Below
Mulgrave River at Deeral	20/03/2017 4:10	7.69	MR	Below
Mulgrave River at Deeral	20/03/2017 5:10	7.68	MR	Below
Mulgrave River at Deeral	20/03/2017 6:10	8.08	MR	Below
Mulgrave River at Deeral	20/03/2017 7:10	9.77	MR	Below
Mulgrave River at Deeral	20/03/2017 8:10	11.06	MR	Below
Mulgrave River at Deeral	20/03/2017 9:10	10.25	MR	Below
Mulgrave River at Deeral	20/03/2017 10:10	9.4	MR	Below
Mulgrave River at Deeral	20/03/2017 11:10	8.58	MR	Below
Mulgrave River at Deeral	20/03/2017 12:10	7.22	MR	Below
Mulgrave River at Deeral	20/03/2017 13:10	7	MR	Below
Mulgrave River at Deeral	20/03/2017 14:10	5.75	MR	Below
Mulgrave River at Deeral	20/03/2017 15:10	5.21	MR	Below
Mulgrave River at Deeral	20/03/2017 16:10	4.73	MR	Below
Mulgrave River at Deeral	20/03/2017 17:10	7.47	MR	Below
Mulgrave River at Deeral	20/03/2017 18:10	34.47	MR	Above
Mulgrave River at Deeral	20/03/2017 19:10	20.58	MR	Above
Mulgrave River at Deeral	20/03/2017 20:10	21.89	MR	Above
Mulgrave River at Deeral	20/03/2017 21:10	21.08	MR	Above
Mulgrave River at Deeral	20/03/2017 22:10	16.41	MR	Above
Mulgrave River at Deeral	20/03/2017 23:10	13.77	MR	Below
Mulgrave River at Deeral	21/03/2017 0:10	11.6	MR	Below
Mulgrave River at Deeral	21/03/2017 1:10	10.75	MR	Below
Mulgrave River at Deeral	21/03/2017 2:10	10.14	MR	Below
Mulgrave River at Deeral	21/03/2017 3:10	9.78	MR	Below
Mulgrave River at Deeral	21/03/2017 4:10	9.23	MR	Below
Mulgrave River at Deeral	21/03/2017 5:10	9.1	MR	Below
Mulgrave River at Deeral	21/03/2017 6:10	10.67	MR	Below
Mulgrave River at Deeral	21/03/2017 7:10	12.34	MR	Below
Mulgrave River at Deeral	21/03/2017 8:10	14.54	MR	Below
Mulgrave River at Deeral	21/03/2017 9:10	12.73	MR	Below
Mulgrave River at Deeral	21/03/2017 10:10	11.35	MR	Below
Mulgrave River at Deeral	21/03/2017 11:10	9.43	MR	Below
Mulgrave River at Deeral	21/03/2017 12:10	8.99	MR	Below
Mulgrave River at Deeral	21/03/2017 13:10	7.81	MR	Below
Mulgrave River at Deeral	21/03/2017 14:10	6.32	MR	Below
Mulgrave River at Deeral	21/03/2017 15:10	5.77	MR	Below
Mulgrave River at Deeral	21/03/2017 16:10	5.19	MR	Below
Mulgrave River at Deeral	21/03/2017 17:10	5.29	MR	Below
Mulgrave River at Deeral	21/03/2017 18:10	6.43	MR	Below
Mulgrave River at Deeral	21/03/2017 19:10	4.78	MR	Below
Mulgrave River at Deeral	21/03/2017 20:10	4.95	MR	Below
Mulgrave River at Deeral	21/03/2017 21:10	4.89	MR	Below
Mulgrave River at Deeral	21/03/2017 22:10	5.64	MR	Below
Mulgrave River at Deeral	21/03/2017 23:10	6.76	MR	Below
Mulgrave River at Deeral	22/03/2017 2:10	5.07	MR	Below
Mulgrave River at Deeral	22/03/2017 3:10	4.66	MR	Below
Mulgrave River at Deeral	22/03/2017 4:10	3.26	MR	Below
Mulgrave River at Deeral	22/03/2017 5:10	3.68	MR	Below
Mulgrave River at Deeral	22/03/2017 6:10	3.91	MR	Below
Mulgrave River at Deeral	22/03/2017 7:10	3.74	MR	Below
Mulgrave River at Deeral	22/03/2017 8:10	4.53	MR	Below
Mulgrave River at Deeral	22/03/2017 9:10	7.01	MR	Below
Mulgrave River at Deeral	22/03/2017 10:10	8.53	MR	Below
Mulgrave River at Deeral	22/03/2017 11:10	7.95	MR	Below
Mulgrave River at Deeral	22/03/2017 12:10	7.95	MR	Below
Mulgrave River at Deeral	22/03/2017 15:10	5.9	MR	Below
Mulgrave River at Deeral	22/03/2017 16:10	4.7	MR	Below
Mulgrave River at Deeral	22/03/2017 17:10	5.03	MR	Below
Mulgrave River at Deeral	22/03/2017 18:10	6.81	MR	Below
Mulgrave River at Deeral	22/03/2017 19:10	5.27	MR	Below
Mulgrave River at Deeral	22/03/2017 20:10	4.08	MR	Below
Mulgrave River at Deeral	22/03/2017 21:10	4.48	MR	Below
Mulgrave River at Deeral	22/03/2017 22:10	4.56	MR	Below
Mulgrave River at Deeral	23/03/2017 3:10	3.56	MR	Below
Mulgrave River at Deeral	23/03/2017 4:10	3.71	MR	Below
Mulgrave River at Deeral	23/03/2017 5:10	4.15	MR	Below
Mulgrave River at Deeral	23/03/2017 6:10	3.22	MR	Below
Mulgrave River at Deeral	23/03/2017 7:10	3.79	MR	Below
Mulgrave River at Deeral	23/03/2017 8:10	3.05	MR	Below
Mulgrave River at Deeral	23/03/2017 9:10	3.44	MR	Below
Mulgrave River at Deeral	23/03/2017 10:10	4.01	MR	Below
Mulgrave River at Deeral	23/03/2017 11:10	3.75	MR	Below
Mulgrave River at Deeral	23/03/2017 12:10	6.05	MR	Below
Mulgrave River at Deeral	23/03/2017 16:10	4.39	MR	Below
Mulgrave River at Deeral	23/03/2017 17:10	3.39	MR	Below
Mulgrave River at Deeral	23/03/2017 18:10	3.8	MR	Below
Mulgrave River at Deeral	23/03/2017 19:10	3.58	MR	Below
Mulgrave River at Deeral	23/03/2017 20:10	3.8	MR	Below
Mulgrave River at Deeral	23/03/2017 21:10	3.18	MR	Below
Mulgrave River at Deeral	23/03/2017 22:10	3.53	MR	Below
Mulgrave River at Deeral	23/03/2017 23:10	3.45	MR	Below
Mulgrave River at Deeral	24/03/2017 4:10	4.34	MR	Below
Mulgrave River at Deeral	24/03/2017 5:10	3.22	MR	Below
Mulgrave River at Deeral	24/03/2017 6:10	3.73	MR	Below
Mulgrave River at Deeral	24/03/2017 7:10	4.43	MR	Below
Mulgrave River at Deeral	24/03/2017 8:10	3.73	MR	Below
Mulgrave River at Deeral	24/03/2017 9:10	3.87	MR	Below
Mulgrave River at Deeral	24/03/2017 10:10	4.22	MR	Below
Mulgrave River at Deeral	24/03/2017 11:10	4.25	MR	Below
Mulgrave River at Deeral	24/03/2017 12:10	4.36	MR	Below
Mulgrave River at Deeral	24/03/2017 13:10	3.61	MR	Below
Mulgrave River at Deeral	24/03/2017 16:10	3.83	MR	Below
Mulgrave River at Deeral	24/03/2017 17:10	3.14	MR	Below
Mulgrave River at Deeral	24/03/2017 18:10	3.02	MR	Below
Mulgrave River at Deeral	24/03/2017 19:10	3.34	MR	Below
Mulgrave River at Deeral	24/03/2017 20:10	3.44	MR	Below
Mulgrave River at Deeral	24/03/2017 21:10	3.35	MR	Below
Mulgrave River at Deeral	24/03/2017 22:10	3.63	MR	Below
Mulgrave River at Deeral	24/03/2017 23:10	3.62	MR	Below
Mulgrave River at Deeral	25/03/2017 0:10	4.62	MR	Below
Mulgrave River at Deeral	25/03/2017 4:10	3.96	MR	Below
Mulgrave River at Deeral	25/03/2017 5:10	4.1	MR	Below
Mulgrave River at Deeral	25/03/2017 6:10	4.31	MR	Below
Mulgrave River at Deeral	25/03/2017 7:10	4.25	MR	Below
Mulgrave River at Deeral	25/03/2017 8:10	3.48	MR	Below
Mulgrave River at Deeral	25/03/2017 9:10	4.41	MR	Below
Mulgrave River at Deeral	25/03/2017 10:10	4.71	MR	Below
Mulgrave River at Deeral	25/03/2017 11:10	5.7	MR	Below
Mulgrave River at Deeral	25/03/2017 12:10	5.15	MR	Below
Mulgrave River at Deeral	25/03/2017 13:10	4.78	MR	Below
Mulgrave River at Deeral	25/03/2017 17:10	4.57	MR	Below
Mulgrave River at Deeral	25/03/2017 18:10	4.31	MR	Below
Mulgrave River at Deeral	25/03/2017 19:10	3.74	MR	Below
Mulgrave River at Deeral	25/03/2017 20:10	3.44	MR	Below
Mulgrave River at Deeral	25/03/2017 21:10	4.31	MR	Below
Mulgrave River at Deeral	25/03/2017 22:10	3.83	MR	Below
Mulgrave River at Deeral	25/03/2017 23:10	4.13	MR	Below
Mulgrave River at Deeral	26/03/2017 0:10	4.38	MR	Below
Mulgrave River at Deeral	26/03/2017 5:10	4.56	MR	Below
Mulgrave River at Deeral	26/03/2017 6:10	4.08	MR	Below
Mulgrave River at Deeral	26/03/2017 7:10	4.95	MR	Below
Mulgrave River at Deeral	26/03/2017 8:10	4.7	MR	Below
Mulgrave River at Deeral	26/03/2017 9:10	3.42	MR	Below
Mulgrave River at Deeral	26/03/2017 10:10	3.94	MR	Below
Mulgrave River at Deeral	26/03/2017 11:10	5.06	MR	Below
Mulgrave River at Deeral	26/03/2017 12:10	4.74	MR	Below
Mulgrave River at Deeral	26/03/2017 13:10	4.75	MR	Below
Mulgrave River at Deeral	26/03/2017 14:10	3.64	MR	Below
Mulgrave River at Deeral	26/03/2017 17:10	4.2	MR	Below
Mulgrave River at Deeral	26/03/2017 18:10	3.06	MR	Below
Mulgrave River at Deeral	26/03/2017 19:10	3.97	MR	Below
Mulgrave River at Deeral	26/03/2017 20:10	2.99	MR	Below
Mulgrave River at Deeral	26/03/2017 21:10	4.32	MR	Below
Mulgrave River at Deeral	26/03/2017 22:10	3.91	MR	Below
Mulgrave River at Deeral	26/03/2017 23:10	4.11	MR	Below
Mulgrave River at Deeral	27/03/2017 0:10	3.67	MR	Below
Mulgrave River at Deeral	27/03/2017 1:10	3.52	MR	Below
Mulgrave River at Deeral	27/03/2017 5:10	3.25	MR	Below
Mulgrave River at Deeral	27/03/2017 6:10	4.36	MR	Below
Mulgrave River at Deeral	27/03/2017 7:10	4.18	MR	Below
Mulgrave River at Deeral	27/03/2017 8:10	5.31	MR	Below
Mulgrave River at Deeral	27/03/2017 9:10	5.37	MR	Below
Mulgrave River at Deeral	27/03/2017 10:10	6.64	MR	Below
Mulgrave River at Deeral	27/03/2017 11:10	5.16	MR	Below
Mulgrave River at Deeral	27/03/2017 12:10	5.31	MR	Below
Mulgrave River at Deeral	27/03/2017 13:10	4.36	MR	Below
Mulgrave River at Deeral	27/03/2017 14:10	3.72	MR	Below
Mulgrave River at Deeral	27/03/2017 15:10	3.52	MR	Below
Mulgrave River at Deeral	27/03/2017 18:10	3.74	MR	Below
Mulgrave River at Deeral	27/03/2017 19:10	3.58	MR	Below
Mulgrave River at Deeral	27/03/2017 20:10	4.28	MR	Below
Mulgrave River at Deeral	27/03/2017 21:10	4.73	MR	Below
Mulgrave River at Deeral	27/03/2017 22:10	4.59	MR	Below
Mulgrave River at Deeral	27/03/2017 23:10	5.87	MR	Below
Mulgrave River at Deeral	28/03/2017 0:10	4.71	MR	Below
Mulgrave River at Deeral	28/03/2017 1:10	4.53	MR	Below
Mulgrave River at Deeral	28/03/2017 2:10	4.3	MR	Below
Mulgrave River at Deeral	28/03/2017 6:10	4.18	MR	Below
Mulgrave River at Deeral	28/03/2017 7:10	5.15	MR	Below
Mulgrave River at Deeral	28/03/2017 8:10	4.6	MR	Below
Mulgrave River at Deeral	28/03/2017 9:10	5.95	MR	Below
Mulgrave River at Deeral	28/03/2017 10:10	3.78	MR	Below
Mulgrave River at Deeral	28/03/2017 11:10	5.04	MR	Below
Mulgrave River at Deeral	28/03/2017 12:10	4.84	MR	Below
Mulgrave River at Deeral	28/03/2017 13:10	5.39	MR	Below
Mulgrave River at Deeral	28/03/2017 14:10	4.09	MR	Below
Mulgrave River at Deeral	28/03/2017 15:10	3.54	MR	Below
Mulgrave River at Deeral	28/03/2017 18:10	3.47	MR	Below
Mulgrave River at Deeral	28/03/2017 19:10	3.87	MR	Below
Mulgrave River at Deeral	28/03/2017 20:10	3.24	MR	Below
Mulgrave River at Deeral	28/03/2017 21:10	3.89	MR	Below
Mulgrave River at Deeral	28/03/2017 22:10	3.59	MR	Below
Mulgrave River at Deeral	28/03/2017 23:10	3.41	MR	Below
Mulgrave River at Deeral	29/03/2017 0:10	4.44	MR	Below
Mulgrave River at Deeral	29/03/2017 1:10	4.63	MR	Below
Mulgrave River at Deeral	29/03/2017 2:10	3.87	MR	Below
Mulgrave River at Deeral	29/03/2017 3:10	4.26	MR	Below
Mulgrave River at Deeral	29/03/2017 7:10	4.53	MR	Below
Mulgrave River at Deeral	29/03/2017 8:10	4.21	MR	Below
Mulgrave River at Deeral	29/03/2017 9:10	4.16	MR	Below
Mulgrave River at Deeral	29/03/2017 10:10	3.32	MR	Below
Mulgrave River at Deeral	29/03/2017 11:10	3.84	MR	Below
Mulgrave River at Deeral	29/03/2017 12:10	3.63	MR	Below
Mulgrave River at Deeral	29/03/2017 13:10	3.52	MR	Below
Mulgrave River at Deeral	29/03/2017 14:10	3.34	MR	Below
Mulgrave River at Deeral	29/03/2017 15:10	3.64	MR	Below
Mulgrave River at Deeral	29/03/2017 19:10	3.4	MR	Below
Mulgrave River at Deeral	29/03/2017 20:10	3.19	MR	Below
Mulgrave River at Deeral	29/03/2017 21:10	3.4	MR	Below
Mulgrave River at Deeral	29/03/2017 22:10	3.53	MR	Below
Mulgrave River at Deeral	29/03/2017 23:10	5.29	MR	Below
Mulgrave River at Deeral	30/03/2017 0:10	4.08	MR	Below
Mulgrave River at Deeral	30/03/2017 1:10	4.8	MR	Below
Mulgrave River at Deeral	30/03/2017 2:10	4.19	MR	Below
Mulgrave River at Deeral	30/03/2017 3:10	3.53	MR	Below
Mulgrave River at Deeral	30/03/2017 8:10	5.78	MR	Below
Mulgrave River at Deeral	30/03/2017 9:10	3.16	MR	Below
Mulgrave River at Deeral	30/03/2017 10:10	3.35	MR	Below
Mulgrave River at Deeral	30/03/2017 11:10	3.5	MR	Below
Mulgrave River at Deeral	30/03/2017 12:10	3.2	MR	Below
Mulgrave River at Deeral	30/03/2017 13:10	2.68	MR	Below
Mulgrave River at Deeral	30/03/2017 14:10	3.12	MR	Below
Mulgrave River at Deeral	30/03/2017 15:10	2.67	MR	Below
Mulgrave River at Deeral	30/03/2017 20:10	3.89	MR	Below
Mulgrave River at Deeral	30/03/2017 21:10	2.75	MR	Below
Mulgrave River at Deeral	30/03/2017 22:10	3.44	MR	Below
Mulgrave River at Deeral	30/03/2017 23:10	4.03	MR	Below
Mulgrave River at Deeral	31/03/2017 0:10	4.48	MR	Below
Mulgrave River at Deeral	31/03/2017 1:10	3.01	MR	Below
Mulgrave River at Deeral	31/03/2017 2:10	3.32	MR	Below
Mulgrave River at Deeral	31/03/2017 3:10	3.2	MR	Below
Mulgrave River at Deeral	31/03/2017 4:10	3.46	MR	Below
Mulgrave River at Deeral	31/03/2017 8:10	2.91	MR	Below
Mulgrave River at Deeral	31/03/2017 9:10	3.13	MR	Below
Mulgrave River at Deeral	31/03/2017 10:10	2.23	MR	Below
Mulgrave River at Deeral	31/03/2017 11:10	2.64	MR	Below
Mulgrave River at Deeral	31/03/2017 12:10	1.9	MR	Below
Mulgrave River at Deeral	31/03/2017 13:10	4.14	MR	Below
Mulgrave River at Deeral	31/03/2017 14:10	2.44	MR	Below
Mulgrave River at Deeral	31/03/2017 15:10	2.83	MR	Below
Mulgrave River at Deeral	31/03/2017 21:10	2.76	MR	Below
Mulgrave River at Deeral	31/03/2017 22:10	3.02	MR	Below
Mulgrave River at Deeral	31/03/2017 23:10	2.23	MR	Below
Mulgrave River at Deeral	1/04/2017 0:10	2.88	MR	Below
Mulgrave River at Deeral	1/04/2017 1:10	2.63	MR	Below
Mulgrave River at Deeral	1/04/2017 2:10	2.54	MR	Below
Mulgrave River at Deeral	1/04/2017 3:10	2.25	MR	Below
Mulgrave River at Deeral	1/04/2017 4:10	2.35	MR	Below
Mulgrave River at Deeral	1/04/2017 5:10	2.26	MR	Below
Mulgrave River at Deeral	1/04/2017 6:10	2.26	MR	Below
Mulgrave River at Deeral	1/04/2017 8:10	2.34	MR	Below
Mulgrave River at Deeral	1/04/2017 9:10	2.47	MR	Below
Mulgrave River at Deeral	1/04/2017 10:10	1.74	MR	Below
Mulgrave River at Deeral	1/04/2017 11:10	2.55	MR	Below
Mulgrave River at Deeral	1/04/2017 12:10	2.76	MR	Below
Mulgrave River at Deeral	1/04/2017 13:10	2.54	MR	Below
Mulgrave River at Deeral	1/04/2017 14:10	2.21	MR	Below
Mulgrave River at Deeral	1/04/2017 15:10	2.42	MR	Below
Mulgrave River at Deeral	1/04/2017 16:10	2.58	MR	Below
Mulgrave River at Deeral	1/04/2017 17:10	2.77	MR	Below
Mulgrave River at Deeral	1/04/2017 21:10	2.98	MR	Below
Mulgrave River at Deeral	1/04/2017 22:10	2.56	MR	Below
Mulgrave River at Deeral	1/04/2017 23:10	2.25	MR	Below
Mulgrave River at Deeral	2/04/2017 0:10	3.01	MR	Below
Mulgrave River at Deeral	2/04/2017 1:10	2.18	MR	Below
Mulgrave River at Deeral	2/04/2017 2:10	2.02	MR	Below
Mulgrave River at Deeral	2/04/2017 3:10	1.88	MR	Below
Mulgrave River at Deeral	2/04/2017 4:10	2.82	MR	Below
Mulgrave River at Deeral	2/04/2017 5:10	2.41	MR	Below
Mulgrave River at Deeral	2/04/2017 6:10	2.65	MR	Below
Mulgrave River at Deeral	2/04/2017 7:10	1.96	MR	Below
Mulgrave River at Deeral	2/04/2017 8:10	2.64	MR	Below
Mulgrave River at Deeral	2/04/2017 9:10	2.6	MR	Below
Mulgrave River at Deeral	2/04/2017 10:10	3.83	MR	Below
Mulgrave River at Deeral	2/04/2017 11:10	3.02	MR	Below
Mulgrave River at Deeral	2/04/2017 12:10	2.67	MR	Below
Mulgrave River at Deeral	2/04/2017 13:10	3.01	MR	Below
Mulgrave River at Deeral	2/04/2017 14:10	2.64	MR	Below
Mulgrave River at Deeral	2/04/2017 15:10	2.3	MR	Below
Mulgrave River at Deeral	2/04/2017 16:10	2.76	MR	Below
Mulgrave River at Deeral	2/04/2017 17:10	3.41	MR	Below
Mulgrave River at Deeral	2/04/2017 18:10	3.45	MR	Below
Mulgrave River at Deeral	2/04/2017 19:10	2.51	MR	Below
Mulgrave River at Deeral	2/04/2017 23:10	3.84	MR	Below
Mulgrave River at Deeral	3/04/2017 0:10	3.08	MR	Below
Mulgrave River at Deeral	3/04/2017 1:10	2.82	MR	Below
Mulgrave River at Deeral	3/04/2017 2:10	2.85	MR	Below
Mulgrave River at Deeral	3/04/2017 3:10	2.86	MR	Below
Mulgrave River at Deeral	3/04/2017 4:10	2.38	MR	Below
Mulgrave River at Deeral	3/04/2017 5:10	2.9	MR	Below
Mulgrave River at Deeral	3/04/2017 6:10	2.95	MR	Below
Mulgrave River at Deeral	3/04/2017 7:10	2.22	MR	Below
Mulgrave River at Deeral	3/04/2017 8:10	2.14	MR	Below
Mulgrave River at Deeral	3/04/2017 9:10	2.19	MR	Below
Mulgrave River at Deeral	3/04/2017 10:10	4.87	MR	Below
Mulgrave River at Deeral	3/04/2017 11:10	5.77	MR	Below
Mulgrave River at Deeral	3/04/2017 12:10	3.59	MR	Below
Mulgrave River at Deeral	3/04/2017 13:10	2.19	MR	Below
Mulgrave River at Deeral	3/04/2017 14:10	2.85	MR	Below
Mulgrave River at Deeral	3/04/2017 15:10	1.77	MR	Below
Mulgrave River at Deeral	3/04/2017 16:10	2.39	MR	Below
Mulgrave River at Deeral	3/04/2017 17:10	2.81	MR	Below
Mulgrave River at Deeral	3/04/2017 18:10	2.53	MR	Below
Mulgrave River at Deeral	3/04/2017 19:10	2.42	MR	Below
Mulgrave River at Deeral	3/04/2017 20:10	36.43	MR	Above
Mulgrave River at Deeral	3/04/2017 21:10	6.3	MR	Below
Mulgrave River at Deeral	3/04/2017 22:10	6.3	MR	Below
Mulgrave River at Deeral	3/04/2017 23:10	6.4	MR	Below
Mulgrave River at Deeral	4/04/2017 0:10	7.79	MR	Below
Mulgrave River at Deeral	4/04/2017 1:10	5.7	MR	Below
Mulgrave River at Deeral	4/04/2017 2:10	4.32	MR	Below
Mulgrave River at Deeral	4/04/2017 3:10	3.65	MR	Below
Mulgrave River at Deeral	4/04/2017 4:10	3.23	MR	Below
Mulgrave River at Deeral	4/04/2017 5:10	3.14	MR	Below
Mulgrave River at Deeral	4/04/2017 6:10	3.05	MR	Below
Mulgrave River at Deeral	4/04/2017 7:10	4.64	MR	Below
Mulgrave River at Deeral	4/04/2017 8:10	6.4	MR	Below
Mulgrave River at Deeral	4/04/2017 9:10	10.03	MR	Below
Mulgrave River at Deeral	4/04/2017 10:10	12.31	MR	Below
Mulgrave River at Deeral	4/04/2017 11:10	10.2	MR	Below
Mulgrave River at Deeral	4/04/2017 12:10	8.91	MR	Below
Mulgrave River at Deeral	4/04/2017 13:10	8.56	MR	Below
Mulgrave River at Deeral	4/04/2017 14:10	8.37	MR	Below
Mulgrave River at Deeral	4/04/2017 15:10	7.45	MR	Below
Mulgrave River at Deeral	4/04/2017 16:10	7.45	MR	Below
Mulgrave River at Deeral	4/04/2017 17:10	6.2	MR	Below
Mulgrave River at Deeral	4/04/2017 18:10	6.68	MR	Below
Mulgrave River at Deeral	4/04/2017 19:10	7.11	MR	Below
Mulgrave River at Deeral	4/04/2017 20:10	9.43	MR	Below
Mulgrave River at Deeral	4/04/2017 21:10	14.48	MR	Below
Mulgrave River at Deeral	4/04/2017 22:10	14.92	MR	Below
Mulgrave River at Deeral	4/04/2017 23:10	13.62	MR	Below
Mulgrave River at Deeral	5/04/2017 0:10	15.51	MR	Above
Mulgrave River at Deeral	5/04/2017 1:10	16.99	MR	Above
Mulgrave River at Deeral	5/04/2017 2:10	18.27	MR	Above
Mulgrave River at Deeral	5/04/2017 3:10	24.05	MR	Above
Mulgrave River at Deeral	5/04/2017 4:10	26.33	MR	Above
Mulgrave River at Deeral	5/04/2017 5:10	21.75	MR	Above
Mulgrave River at Deeral	5/04/2017 6:10	22.13	MR	Above
Mulgrave River at Deeral	5/04/2017 7:10	31.3	MR	Above
Mulgrave River at Deeral	5/04/2017 8:10	21.5	MR	Above
Mulgrave River at Deeral	5/04/2017 9:20	62.43	MR	Above
Mulgrave River at Deeral	5/04/2017 10:20	58.36	MR	Above
Mulgrave River at Deeral	5/04/2017 11:20	35.43	MR	Above
Mulgrave River at Deeral	5/04/2017 12:20	40.98	MR	Above
Mulgrave River at Deeral	5/04/2017 13:20	32.74	MR	Above
Mulgrave River at Deeral	5/04/2017 14:30	29.9	MR	Above
Mulgrave River at Deeral	5/04/2017 15:30	53.3	MR	Above
Mulgrave River at Deeral	5/04/2017 16:30	27.71	MR	Above
Mulgrave River at Deeral	5/04/2017 17:30	28.76	MR	Above
Mulgrave River at Deeral	5/04/2017 18:30	27.09	MR	Above
Mulgrave River at Deeral	5/04/2017 19:30	25.6	MR	Above
Mulgrave River at Deeral	5/04/2017 20:40	20.53	MR	Above
Mulgrave River at Deeral	5/04/2017 21:40	19.9	MR	Above
Mulgrave River at Deeral	5/04/2017 22:40	18.48	MR	Above
Mulgrave River at Deeral	5/04/2017 23:40	18.61	MR	Above
Mulgrave River at Deeral	6/04/2017 0:40	16.94	MR	Above
Mulgrave River at Deeral	6/04/2017 1:40	15.79	MR	Above
Mulgrave River at Deeral	6/04/2017 2:40	13.62	MR	Below
Mulgrave River at Deeral	6/04/2017 3:40	11.84	MR	Below
Mulgrave River at Deeral	6/04/2017 4:40	10.35	MR	Below
Mulgrave River at Deeral	6/04/2017 5:40	9.3	MR	Below
Mulgrave River at Deeral	6/04/2017 6:40	9.48	MR	Below
Mulgrave River at Deeral	6/04/2017 7:40	9.36	MR	Below
Mulgrave River at Deeral	6/04/2017 8:40	10.01	MR	Below
Mulgrave River at Deeral	6/04/2017 9:50	9.3	MR	Below
Mulgrave River at Deeral	6/04/2017 11:00	12.48	MR	Below
Mulgrave River at Deeral	6/04/2017 12:00	11.76	MR	Below
Mulgrave River at Deeral	6/04/2017 13:00	11.6	MR	Below
Mulgrave River at Deeral	6/04/2017 14:00	11.37	MR	Below
Mulgrave River at Deeral	6/04/2017 15:00	11.03	MR	Below
Mulgrave River at Deeral	6/04/2017 16:00	11.27	MR	Below
Mulgrave River at Deeral	6/04/2017 17:00	9.53	MR	Below
Mulgrave River at Deeral	6/04/2017 18:00	10.27	MR	Below
Mulgrave River at Deeral	6/04/2017 19:00	8.33	MR	Below
Mulgrave River at Deeral	6/04/2017 20:00	9.25	MR	Below
Mulgrave River at Deeral	6/04/2017 21:00	8.42	MR	Below
Mulgrave River at Deeral	6/04/2017 22:00	8.44	MR	Below
Mulgrave River at Deeral	6/04/2017 23:00	9.67	MR	Below
Mulgrave River at Deeral	7/04/2017 0:00	11.19	MR	Below
Mulgrave River at Deeral	7/04/2017 1:00	13.42	MR	Below
Mulgrave River at Deeral	7/04/2017 2:00	15.74	MR	Above
Mulgrave River at Deeral	7/04/2017 3:00	16.78	MR	Above
Mulgrave River at Deeral	7/04/2017 4:00	18.9	MR	Above
Mulgrave River at Deeral	7/04/2017 5:00	16.03	MR	Above
Mulgrave River at Deeral	7/04/2017 6:00	14.29	MR	Below
Mulgrave River at Deeral	7/04/2017 7:00	15.16	MR	Above
Mulgrave River at Deeral	7/04/2017 8:00	13.36	MR	Below
Mulgrave River at Deeral	7/04/2017 9:00	17.4	MR	Above
Mulgrave River at Deeral	7/04/2017 10:00	18.5	MR	Above
Mulgrave River at Deeral	7/04/2017 11:00	20.9	MR	Above
Mulgrave River at Deeral	7/04/2017 12:10	15.95	MR	Above
Mulgrave River at Deeral	7/04/2017 13:10	16.1	MR	Above
Mulgrave River at Deeral	7/04/2017 14:10	16.04	MR	Above
Mulgrave River at Deeral	7/04/2017 15:10	15.02	MR	Above
Mulgrave River at Deeral	7/04/2017 16:10	12.62	MR	Below
Mulgrave River at Deeral	7/04/2017 17:10	10.45	MR	Below
Mulgrave River at Deeral	7/04/2017 18:10	10.43	MR	Below
Mulgrave River at Deeral	7/04/2017 19:10	9.48	MR	Below
Mulgrave River at Deeral	7/04/2017 20:10	9.16	MR	Below
Mulgrave River at Deeral	7/04/2017 21:10	10.06	MR	Below
Mulgrave River at Deeral	7/04/2017 22:10	9.71	MR	Below
Mulgrave River at Deeral	7/04/2017 23:10	9.45	MR	Below
Mulgrave River at Deeral	8/04/2017 0:20	9.45	MR	Below
Mulgrave River at Deeral	8/04/2017 1:20	9.91	MR	Below
Mulgrave River at Deeral	8/04/2017 2:20	9.83	MR	Below
Mulgrave River at Deeral	8/04/2017 3:20	11.23	MR	Below
Mulgrave River at Deeral	8/04/2017 4:20	7.98	MR	Below
Mulgrave River at Deeral	8/04/2017 5:20	7.61	MR	Below
Mulgrave River at Deeral	8/04/2017 6:20	6.69	MR	Below
Mulgrave River at Deeral	8/04/2017 7:20	6.15	MR	Below
Mulgrave River at Deeral	8/04/2017 8:30	6.41	MR	Below
Mulgrave River at Deeral	8/04/2017 9:30	7.14	MR	Below
Mulgrave River at Deeral	8/04/2017 10:30	6.45	MR	Below
Mulgrave River at Deeral	8/04/2017 11:30	7.95	MR	Below
Mulgrave River at Deeral	8/04/2017 12:30	6.7	MR	Below
Mulgrave River at Deeral	8/04/2017 13:40	7.37	MR	Below
Mulgrave River at Deeral	8/04/2017 14:40	7.37	MR	Below
Mulgrave River at Deeral	8/04/2017 15:40	7.15	MR	Below
Mulgrave River at Deeral	8/04/2017 16:40	6.1	MR	Below
Mulgrave River at Deeral	8/04/2017 17:40	6.56	MR	Below
Mulgrave River at Deeral	8/04/2017 18:40	5.31	MR	Below
Mulgrave River at Deeral	8/04/2017 19:40	4.72	MR	Below
Mulgrave River at Deeral	8/04/2017 20:40	4.47	MR	Below
Mulgrave River at Deeral	8/04/2017 21:40	5.15	MR	Below
Mulgrave River at Deeral	8/04/2017 22:40	5.35	MR	Below
Mulgrave River at Deeral	8/04/2017 23:40	5.82	MR	Below
Mulgrave River at Deeral	9/04/2017 0:40	5.74	MR	Below
Mulgrave River at Deeral	9/04/2017 1:50	5.83	MR	Below
Mulgrave River at Deeral	9/04/2017 2:50	6.1	MR	Below
Mulgrave River at Deeral	9/04/2017 3:50	5.53	MR	Below
Mulgrave River at Deeral	9/04/2017 4:50	4.99	MR	Below
Mulgrave River at Deeral	9/04/2017 5:50	4.52	MR	Below
Mulgrave River at Deeral	9/04/2017 6:50	4.47	MR	Below
Mulgrave River at Deeral	9/04/2017 8:00	3.85	MR	Below
Mulgrave River at Deeral	9/04/2017 9:00	3.74	MR	Below
Mulgrave River at Deeral	9/04/2017 10:00	5.87	MR	Below
Mulgrave River at Deeral	9/04/2017 11:00	4.66	MR	Below
Mulgrave River at Deeral	9/04/2017 12:00	4.56	MR	Below
Mulgrave River at Deeral	9/04/2017 13:00	5.49	MR	Below
Mulgrave River at Deeral	9/04/2017 14:10	34.35	MR	Above
Mulgrave River at Deeral	9/04/2017 15:10	5.78	MR	Below
Mulgrave River at Deeral	9/04/2017 16:10	5.19	MR	Below
Mulgrave River at Deeral	9/04/2017 17:10	4.1	MR	Below
Mulgrave River at Deeral	9/04/2017 18:10	4.04	MR	Below
Mulgrave River at Deeral	9/04/2017 19:10	3.77	MR	Below
Mulgrave River at Deeral	9/04/2017 20:10	3.51	MR	Below
Mulgrave River at Deeral	9/04/2017 21:10	3.26	MR	Below
Mulgrave River at Deeral	9/04/2017 22:10	4.24	MR	Below
Mulgrave River at Deeral	9/04/2017 23:10	4.28	MR	Below
Mulgrave River at Deeral	10/04/2017 0:10	4.23	MR	Below
Mulgrave River at Deeral	10/04/2017 1:10	3.94	MR	Below
Mulgrave River at Deeral	10/04/2017 2:20	4.17	MR	Below
Mulgrave River at Deeral	10/04/2017 3:20	4.41	MR	Below
Mulgrave River at Deeral	10/04/2017 5:20	3.52	MR	Below
Mulgrave River at Deeral	10/04/2017 6:20	3.82	MR	Below
Mulgrave River at Deeral	10/04/2017 7:20	2.94	MR	Below
Mulgrave River at Deeral	10/04/2017 8:20	2.79	MR	Below
Mulgrave River at Deeral	10/04/2017 9:30	3.31	MR	Below
Mulgrave River at Deeral	10/04/2017 10:30	3.98	MR	Below
Mulgrave River at Deeral	10/04/2017 11:30	3.36	MR	Below
Mulgrave River at Deeral	10/04/2017 12:30	3.04	MR	Below
Mulgrave River at Deeral	10/04/2017 13:30	3.69	MR	Below
Mulgrave River at Deeral	10/04/2017 14:30	2.95	MR	Below
Mulgrave River at Deeral	10/04/2017 15:30	5.08	MR	Below
Mulgrave River at Deeral	10/04/2017 17:30	3.74	MR	Below
Mulgrave River at Deeral	10/04/2017 18:30	3.6	MR	Below
Mulgrave River at Deeral	10/04/2017 19:30	2.66	MR	Below
Mulgrave River at Deeral	10/04/2017 20:30	2.34	MR	Below
Mulgrave River at Deeral	10/04/2017 21:30	2.53	MR	Below
Mulgrave River at Deeral	10/04/2017 22:30	4	MR	Below
Mulgrave River at Deeral	10/04/2017 23:30	3.3	MR	Below
Mulgrave River at Deeral	11/04/2017 0:30	3.04	MR	Below
Mulgrave River at Deeral	11/04/2017 1:30	3.13	MR	Below
Mulgrave River at Deeral	11/04/2017 2:30	3.18	MR	Below
Mulgrave River at Deeral	11/04/2017 3:30	3.03	MR	Below
Mulgrave River at Deeral	11/04/2017 5:30	2.44	MR	Below
Mulgrave River at Deeral	11/04/2017 6:30	2.3	MR	Below
Mulgrave River at Deeral	11/04/2017 7:30	2.28	MR	Below
Mulgrave River at Deeral	11/04/2017 8:30	1.94	MR	Below
Mulgrave River at Deeral	11/04/2017 9:30	1.99	MR	Below
Mulgrave River at Deeral	11/04/2017 10:30	2.59	MR	Below
Mulgrave River at Deeral	11/04/2017 11:30	3.43	MR	Below
Mulgrave River at Deeral	11/04/2017 12:30	2.58	MR	Below
Mulgrave River at Deeral	11/04/2017 13:30	2.93	MR	Below
Mulgrave River at Deeral	11/04/2017 14:30	2.64	MR	Below
Mulgrave River at Deeral	11/04/2017 15:30	2.45	MR	Below
Mulgrave River at Deeral	11/04/2017 18:30	2.25	MR	Below
Mulgrave River at Deeral	11/04/2017 19:30	2.24	MR	Below
Mulgrave River at Deeral	11/04/2017 20:30	1.82	MR	Below
Mulgrave River at Deeral	11/04/2017 21:30	1.74	MR	Below
Mulgrave River at Deeral	11/04/2017 22:30	1.85	MR	Below
Mulgrave River at Deeral	11/04/2017 23:30	1.96	MR	Below
Mulgrave River at Deeral	12/04/2017 0:30	2.55	MR	Below
Mulgrave River at Deeral	12/04/2017 1:30	2.26	MR	Below
Mulgrave River at Deeral	12/04/2017 2:30	2.06	MR	Below
Mulgrave River at Deeral	12/04/2017 3:30	2.26	MR	Below
Mulgrave River at Deeral	12/04/2017 5:30	2.03	MR	Below
Mulgrave River at Deeral	12/04/2017 6:30	2.17	MR	Below
Mulgrave River at Deeral	12/04/2017 7:30	1.79	MR	Below
Mulgrave River at Deeral	12/04/2017 8:30	1.97	MR	Below
Mulgrave River at Deeral	12/04/2017 9:30	1.75	MR	Below
Mulgrave River at Deeral	12/04/2017 10:30	1.38	MR	Below
Mulgrave River at Deeral	12/04/2017 11:30	2.35	MR	Below
Mulgrave River at Deeral	12/04/2017 12:30	2.11	MR	Below
Mulgrave River at Deeral	12/04/2017 13:30	2.14	MR	Below
Mulgrave River at Deeral	12/04/2017 14:30	2.37	MR	Below
Mulgrave River at Deeral	12/04/2017 15:30	2.38	MR	Below
Mulgrave River at Deeral	12/04/2017 18:30	2.23	MR	Below
Mulgrave River at Deeral	12/04/2017 19:30	2.15	MR	Below
Mulgrave River at Deeral	12/04/2017 20:30	1.94	MR	Below
Mulgrave River at Deeral	12/04/2017 21:30	1.67	MR	Below
Mulgrave River at Deeral	12/04/2017 22:30	1.71	MR	Below
Mulgrave River at Deeral	12/04/2017 23:30	1.95	MR	Below
Mulgrave River at Deeral	13/04/2017 0:30	2.39	MR	Below
Mulgrave River at Deeral	13/04/2017 1:30	2.11	MR	Below
Mulgrave River at Deeral	13/04/2017 2:30	1.97	MR	Below
Mulgrave River at Deeral	13/04/2017 3:30	2.07	MR	Below
Mulgrave River at Deeral	13/04/2017 4:30	2.05	MR	Below
Mulgrave River at Deeral	13/04/2017 5:30	1.94	MR	Below
Mulgrave River at Deeral	13/04/2017 6:30	2.02	MR	Below
Mulgrave River at Deeral	13/04/2017 7:30	1.75	MR	Below
Mulgrave River at Deeral	13/04/2017 8:30	2.41	MR	Below
Mulgrave River at Deeral	13/04/2017 9:30	2.12	MR	Below
Mulgrave River at Deeral	13/04/2017 10:30	2.61	MR	Below
Mulgrave River at Deeral	13/04/2017 11:30	2.67	MR	Below
Mulgrave River at Deeral	13/04/2017 12:30	3.75	MR	Below
Mulgrave River at Deeral	13/04/2017 13:30	3.24	MR	Below
Mulgrave River at Deeral	13/04/2017 14:30	2.65	MR	Below
Mulgrave River at Deeral	13/04/2017 15:30	2.02	MR	Below
Mulgrave River at Deeral	13/04/2017 18:30	2.68	MR	Below
Mulgrave River at Deeral	13/04/2017 19:30	1.8	MR	Below
Mulgrave River at Deeral	13/04/2017 20:30	1.71	MR	Below
Mulgrave River at Deeral	13/04/2017 21:30	2.1	MR	Below
Mulgrave River at Deeral	13/04/2017 22:30	1.74	MR	Below
Mulgrave River at Deeral	13/04/2017 23:30	1.83	MR	Below
Mulgrave River at Deeral	14/04/2017 0:30	1.75	MR	Below
Mulgrave River at Deeral	14/04/2017 1:30	1.72	MR	Below
Mulgrave River at Deeral	14/04/2017 2:30	1.62	MR	Below
Mulgrave River at Deeral	14/04/2017 3:30	1.58	MR	Below
Mulgrave River at Deeral	14/04/2017 4:30	1.84	MR	Below
Mulgrave River at Deeral	14/04/2017 5:30	1.59	MR	Below
Mulgrave River at Deeral	14/04/2017 6:30	1.82	MR	Below
Mulgrave River at Deeral	14/04/2017 7:30	1.53	MR	Below
Mulgrave River at Deeral	14/04/2017 8:30	2.04	MR	Below
Mulgrave River at Deeral	14/04/2017 9:40	1.5	MR	Below
Mulgrave River at Deeral	14/04/2017 10:40	1.74	MR	Below
Mulgrave River at Deeral	14/04/2017 11:40	1.8	MR	Below
Mulgrave River at Deeral	14/04/2017 12:40	1.77	MR	Below
Mulgrave River at Deeral	14/04/2017 13:40	2.21	MR	Below
Mulgrave River at Deeral	14/04/2017 14:40	1.58	MR	Below
Mulgrave River at Deeral	14/04/2017 15:40	1.57	MR	Below
Mulgrave River at Deeral	14/04/2017 19:40	1.65	MR	Below
Mulgrave River at Deeral	14/04/2017 20:40	1.98	MR	Below
Mulgrave River at Deeral	14/04/2017 21:40	1.52	MR	Below
Mulgrave River at Deeral	14/04/2017 22:40	1.3	MR	Below
Mulgrave River at Deeral	14/04/2017 23:40	1.29	MR	Below
Mulgrave River at Deeral	15/04/2017 0:40	2.05	MR	Below
Mulgrave River at Deeral	15/04/2017 1:40	1.46	MR	Below
Mulgrave River at Deeral	15/04/2017 2:40	1.39	MR	Below
Mulgrave River at Deeral	15/04/2017 3:40	1.9	MR	Below
Mulgrave River at Deeral	15/04/2017 4:40	1.55	MR	Below
Mulgrave River at Deeral	15/04/2017 5:40	1.34	MR	Below
Mulgrave River at Deeral	15/04/2017 6:40	2.1	MR	Below
Mulgrave River at Deeral	15/04/2017 7:40	1.28	MR	Below
Mulgrave River at Deeral	15/04/2017 8:40	1.45	MR	Below
Mulgrave River at Deeral	15/04/2017 9:40	1.71	MR	Below
Mulgrave River at Deeral	15/04/2017 10:40	1.77	MR	Below
Mulgrave River at Deeral	15/04/2017 11:40	1.46	MR	Below
Mulgrave River at Deeral	15/04/2017 12:40	1.86	MR	Below
Mulgrave River at Deeral	15/04/2017 13:40	2.09	MR	Below
Mulgrave River at Deeral	15/04/2017 14:40	1.54	MR	Below
Mulgrave River at Deeral	15/04/2017 15:40	1.69	MR	Below
Mulgrave River at Deeral	15/04/2017 18:40	3	MR	Below
Mulgrave River at Deeral	15/04/2017 19:40	1.74	MR	Below
Mulgrave River at Deeral	15/04/2017 20:40	1.88	MR	Below
Mulgrave River at Deeral	15/04/2017 21:40	1.72	MR	Below
Mulgrave River at Deeral	15/04/2017 22:40	1.36	MR	Below
Mulgrave River at Deeral	15/04/2017 23:40	1.46	MR	Below
Mulgrave River at Deeral	16/04/2017 0:40	1.5	MR	Below
Mulgrave River at Deeral	16/04/2017 1:40	1.31	MR	Below
Mulgrave River at Deeral	16/04/2017 2:40	1.31	MR	Below
Mulgrave River at Deeral	16/04/2017 3:40	1.28	MR	Below
Mulgrave River at Deeral	16/04/2017 4:40	1.12	MR	Below
Mulgrave River at Deeral	16/04/2017 5:40	1.15	MR	Below
Mulgrave River at Deeral	16/04/2017 6:40	1.29	MR	Below
Mulgrave River at Deeral	16/04/2017 7:40	1.12	MR	Below
Mulgrave River at Deeral	16/04/2017 8:40	1.09	MR	Below
Mulgrave River at Deeral	16/04/2017 9:40	1.53	MR	Below
Mulgrave River at Deeral	16/04/2017 10:40	1.26	MR	Below
Mulgrave River at Deeral	16/04/2017 11:40	1.92	MR	Below
Mulgrave River at Deeral	16/04/2017 12:40	1.52	MR	Below
Mulgrave River at Deeral	16/04/2017 13:40	3.08	MR	Below
Mulgrave River at Deeral	16/04/2017 14:40	3.13	MR	Below
Mulgrave River at Deeral	16/04/2017 15:40	2.43	MR	Below
Mulgrave River at Deeral	16/04/2017 16:40	2.98	MR	Below
Mulgrave River at Deeral	16/04/2017 17:40	2.08	MR	Below
Mulgrave River at Deeral	16/04/2017 18:40	1.47	MR	Below
Mulgrave River at Deeral	16/04/2017 19:40	2.45	MR	Below
Mulgrave River at Deeral	16/04/2017 20:40	1.29	MR	Below
Mulgrave River at Deeral	16/04/2017 21:40	1.25	MR	Below
Mulgrave River at Deeral	16/04/2017 22:40	1.7	MR	Below
Mulgrave River at Deeral	16/04/2017 23:40	1.29	MR	Below
Mulgrave River at Deeral	17/04/2017 0:40	1.16	MR	Below
Mulgrave River at Deeral	17/04/2017 1:40	1.19	MR	Below
Mulgrave River at Deeral	17/04/2017 2:40	1.11	MR	Below
Mulgrave River at Deeral	17/04/2017 3:40	1.19	MR	Below
Mulgrave River at Deeral	17/04/2017 4:40	1.24	MR	Below
Mulgrave River at Deeral	17/04/2017 5:40	1.74	MR	Below
Mulgrave River at Deeral	17/04/2017 6:40	0.96	MR	Below
Mulgrave River at Deeral	17/04/2017 7:40	1	MR	Below
Mulgrave River at Deeral	17/04/2017 8:40	1.26	MR	Below
Mulgrave River at Deeral	17/04/2017 9:40	1.04	MR	Below
Mulgrave River at Deeral	17/04/2017 10:40	1.21	MR	Below
Mulgrave River at Deeral	17/04/2017 11:40	1.28	MR	Below
Mulgrave River at Deeral	17/04/2017 12:40	1.76	MR	Below
Mulgrave River at Deeral	17/04/2017 13:40	1.06	MR	Below
Mulgrave River at Deeral	17/04/2017 14:40	1.38	MR	Below
Mulgrave River at Deeral	17/04/2017 15:40	2.43	MR	Below
Mulgrave River at Deeral	17/04/2017 16:40	1.49	MR	Below
Mulgrave River at Deeral	17/04/2017 17:40	1.74	MR	Below
Mulgrave River at Deeral	17/04/2017 18:40	1.5	MR	Below
Mulgrave River at Deeral	17/04/2017 19:40	1.54	MR	Below
Mulgrave River at Deeral	17/04/2017 20:40	1.15	MR	Below
Mulgrave River at Deeral	17/04/2017 21:40	1.08	MR	Below
Mulgrave River at Deeral	17/04/2017 22:40	0.99	MR	Below
Mulgrave River at Deeral	17/04/2017 23:40	1.11	MR	Below
Mulgrave River at Deeral	18/04/2017 0:40	1.46	MR	Below
Mulgrave River at Deeral	18/04/2017 1:40	1.08	MR	Below
Mulgrave River at Deeral	18/04/2017 2:40	0.9	MR	Below
Mulgrave River at Deeral	18/04/2017 3:40	0.9	MR	Below
Mulgrave River at Deeral	18/04/2017 4:40	1.04	MR	Below
Mulgrave River at Deeral	18/04/2017 5:40	1.41	MR	Below
Mulgrave River at Deeral	18/04/2017 6:40	1.11	MR	Below
Mulgrave River at Deeral	18/04/2017 7:40	1.18	MR	Below
Mulgrave River at Deeral	18/04/2017 8:40	0.91	MR	Below
Mulgrave River at Deeral	18/04/2017 9:40	1.05	MR	Below
Mulgrave River at Deeral	18/04/2017 10:40	1.06	MR	Below
Mulgrave River at Deeral	18/04/2017 11:40	2.45	MR	Below
Mulgrave River at Deeral	18/04/2017 12:40	1.39	MR	Below
Mulgrave River at Deeral	18/04/2017 13:40	1.31	MR	Below
Mulgrave River at Deeral	18/04/2017 14:40	1.2	MR	Below
Mulgrave River at Deeral	18/04/2017 15:40	1.21	MR	Below
Mulgrave River at Deeral	18/04/2017 16:40	0.93	MR	Below
Mulgrave River at Deeral	18/04/2017 17:40	1.09	MR	Below
Mulgrave River at Deeral	18/04/2017 18:40	1.13	MR	Below
Mulgrave River at Deeral	18/04/2017 19:40	1.2	MR	Below
Mulgrave River at Deeral	18/04/2017 20:40	1.21	MR	Below
Mulgrave River at Deeral	18/04/2017 21:40	1.05	MR	Below
Mulgrave River at Deeral	18/04/2017 22:40	1.01	MR	Below
Mulgrave River at Deeral	18/04/2017 23:40	0.96	MR	Below
Mulgrave River at Deeral	19/04/2017 0:40	0.98	MR	Below
Mulgrave River at Deeral	19/04/2017 1:40	1.01	MR	Below
Mulgrave River at Deeral	19/04/2017 2:40	0.81	MR	Below
Mulgrave River at Deeral	19/04/2017 3:40	0.99	MR	Below
Mulgrave River at Deeral	19/04/2017 4:40	0.8	MR	Below
Mulgrave River at Deeral	19/04/2017 5:40	0.82	MR	Below
Mulgrave River at Deeral	19/04/2017 6:40	0.86	MR	Below
Mulgrave River at Deeral	19/04/2017 7:40	0.9	MR	Below
Mulgrave River at Deeral	19/04/2017 8:40	0.97	MR	Below
Mulgrave River at Deeral	19/04/2017 9:40	0.94	MR	Below
Mulgrave River at Deeral	19/04/2017 10:40	1.22	MR	Below
Mulgrave River at Deeral	19/04/2017 11:40	2.15	MR	Below
Mulgrave River at Deeral	19/04/2017 12:40	1.3	MR	Below
Mulgrave River at Deeral	19/04/2017 13:40	1.5	MR	Below
Mulgrave River at Deeral	19/04/2017 14:40	1.84	MR	Below
Mulgrave River at Deeral	19/04/2017 15:40	1.88	MR	Below
Mulgrave River at Deeral	19/04/2017 16:40	1.28	MR	Below
Mulgrave River at Deeral	19/04/2017 17:40	1.78	MR	Below
Mulgrave River at Deeral	19/04/2017 18:40	1.36	MR	Below
Mulgrave River at Deeral	19/04/2017 19:40	1.44	MR	Below
Mulgrave River at Deeral	19/04/2017 20:40	1.52	MR	Below
Mulgrave River at Deeral	19/04/2017 21:40	1.52	MR	Below
Mulgrave River at Deeral	19/04/2017 22:40	1.55	MR	Below
Mulgrave River at Deeral	19/04/2017 23:40	1.66	MR	Below
Mulgrave River at Deeral	20/04/2017 0:40	1.69	MR	Below
Mulgrave River at Deeral	20/04/2017 1:40	1.5	MR	Below
Mulgrave River at Deeral	20/04/2017 2:40	1.4	MR	Below
Mulgrave River at Deeral	20/04/2017 3:40	1.57	MR	Below
Mulgrave River at Deeral	20/04/2017 4:40	1.44	MR	Below
Mulgrave River at Deeral	20/04/2017 5:40	2.04	MR	Below
Mulgrave River at Deeral	20/04/2017 6:40	1.37	MR	Below
Mulgrave River at Deeral	20/04/2017 7:40	1.57	MR	Below
Mulgrave River at Deeral	20/04/2017 8:40	1.66	MR	Below
Mulgrave River at Deeral	20/04/2017 9:40	1.89	MR	Below
Mulgrave River at Deeral	20/04/2017 10:40	1.83	MR	Below
Mulgrave River at Deeral	20/04/2017 11:40	3.38	MR	Below
Mulgrave River at Deeral	20/04/2017 12:40	11.56	MR	Below
Mulgrave River at Deeral	20/04/2017 13:40	7.13	MR	Below
Mulgrave River at Deeral	20/04/2017 14:40	3.17	MR	Below
Mulgrave River at Deeral	20/04/2017 15:40	2.21	MR	Below
Mulgrave River at Deeral	20/04/2017 16:40	2.1	MR	Below
Mulgrave River at Deeral	20/04/2017 17:40	1.91	MR	Below
Mulgrave River at Deeral	20/04/2017 18:40	3.85	MR	Below
Mulgrave River at Deeral	20/04/2017 19:40	1.98	MR	Below
Mulgrave River at Deeral	20/04/2017 20:40	1.71	MR	Below
Mulgrave River at Deeral	20/04/2017 21:40	2.18	MR	Below
Mulgrave River at Deeral	20/04/2017 22:40	2.11	MR	Below
Mulgrave River at Deeral	20/04/2017 23:40	2.1	MR	Below
Mulgrave River at Deeral	21/04/2017 0:40	2.58	MR	Below
Mulgrave River at Deeral	21/04/2017 1:40	1.71	MR	Below
Mulgrave River at Deeral	21/04/2017 2:40	1.55	MR	Below
Mulgrave River at Deeral	21/04/2017 3:40	1.57	MR	Below
Mulgrave River at Deeral	21/04/2017 4:40	1.43	MR	Below
Mulgrave River at Deeral	21/04/2017 5:40	1.35	MR	Below
Mulgrave River at Deeral	21/04/2017 6:40	1.39	MR	Below
Mulgrave River at Deeral	21/04/2017 7:40	1.3	MR	Below
Mulgrave River at Deeral	21/04/2017 8:40	1.43	MR	Below
Mulgrave River at Deeral	21/04/2017 9:40	1.84	MR	Below
Mulgrave River at Deeral	21/04/2017 10:40	1.78	MR	Below
Mulgrave River at Deeral	21/04/2017 11:40	2.31	MR	Below
Mulgrave River at Deeral	21/04/2017 12:40	1.91	MR	Below
Mulgrave River at Deeral	21/04/2017 13:40	2.16	MR	Below
Mulgrave River at Deeral	21/04/2017 14:40	1.82	MR	Below
Mulgrave River at Deeral	21/04/2017 15:40	2.53	MR	Below
Mulgrave River at Deeral	21/04/2017 16:40	1.43	MR	Below
Mulgrave River at Deeral	21/04/2017 17:40	2.27	MR	Below
Mulgrave River at Deeral	21/04/2017 18:40	2.11	MR	Below
Mulgrave River at Deeral	21/04/2017 19:40	1.65	MR	Below
Mulgrave River at Deeral	21/04/2017 20:40	1.63	MR	Below
Mulgrave River at Deeral	21/04/2017 21:40	2.31	MR	Below
Mulgrave River at Deeral	21/04/2017 22:40	2.3	MR	Below
Mulgrave River at Deeral	21/04/2017 23:40	2.73	MR	Below
Mulgrave River at Deeral	22/04/2017 0:40	3.21	MR	Below
Mulgrave River at Deeral	22/04/2017 1:40	3.22	MR	Below
Mulgrave River at Deeral	22/04/2017 2:40	2.2	MR	Below
Mulgrave River at Deeral	22/04/2017 3:40	2.15	MR	Below
Mulgrave River at Deeral	22/04/2017 4:40	2.2	MR	Below
Mulgrave River at Deeral	22/04/2017 5:40	2.02	MR	Below
Mulgrave River at Deeral	22/04/2017 6:40	1.78	MR	Below
Mulgrave River at Deeral	22/04/2017 7:40	1.85	MR	Below
Mulgrave River at Deeral	22/04/2017 8:40	2.21	MR	Below
Mulgrave River at Deeral	22/04/2017 9:40	2.35	MR	Below
Mulgrave River at Deeral	22/04/2017 10:40	2.61	MR	Below
Mulgrave River at Deeral	22/04/2017 11:40	2.69	MR	Below
Mulgrave River at Deeral	22/04/2017 12:40	2.84	MR	Below
Mulgrave River at Deeral	22/04/2017 13:40	2.82	MR	Below
Mulgrave River at Deeral	22/04/2017 14:40	2.56	MR	Below
Mulgrave River at Deeral	22/04/2017 15:40	2.1	MR	Below
Mulgrave River at Deeral	22/04/2017 16:40	1.63	MR	Below
Mulgrave River at Deeral	22/04/2017 17:40	1.59	MR	Below
Mulgrave River at Deeral	22/04/2017 18:40	1.59	MR	Below
Mulgrave River at Deeral	22/04/2017 19:40	1.59	MR	Below
Mulgrave River at Deeral	22/04/2017 20:40	1.76	MR	Below
Mulgrave River at Deeral	22/04/2017 21:40	2.02	MR	Below
Mulgrave River at Deeral	22/04/2017 22:40	1.8	MR	Below
Mulgrave River at Deeral	22/04/2017 23:40	2.78	MR	Below
Mulgrave River at Deeral	23/04/2017 0:40	2.47	MR	Below
Mulgrave River at Deeral	23/04/2017 2:40	2.95	MR	Below
Mulgrave River at Deeral	23/04/2017 3:40	1.89	MR	Below
Mulgrave River at Deeral	23/04/2017 4:40	1.68	MR	Below
Mulgrave River at Deeral	23/04/2017 5:40	1.88	MR	Below
Mulgrave River at Deeral	23/04/2017 6:40	1.44	MR	Below
Mulgrave River at Deeral	23/04/2017 7:40	1.45	MR	Below
Mulgrave River at Deeral	23/04/2017 8:40	2.05	MR	Below
Mulgrave River at Deeral	23/04/2017 9:40	2.34	MR	Below
Mulgrave River at Deeral	23/04/2017 10:40	2.67	MR	Below
Mulgrave River at Deeral	23/04/2017 11:40	2.87	MR	Below
Mulgrave River at Deeral	23/04/2017 12:40	11.77	MR	Below
Mulgrave River at Deeral	23/04/2017 13:40	6.2	MR	Below
Mulgrave River at Deeral	23/04/2017 15:40	3.12	MR	Below
Mulgrave River at Deeral	23/04/2017 16:40	3.08	MR	Below
Mulgrave River at Deeral	23/04/2017 17:40	4.16	MR	Below
Mulgrave River at Deeral	23/04/2017 18:40	2.63	MR	Below
Mulgrave River at Deeral	23/04/2017 19:40	2.47	MR	Below
Mulgrave River at Deeral	23/04/2017 20:40	2.65	MR	Below
Mulgrave River at Deeral	23/04/2017 21:40	2.5	MR	Below
Mulgrave River at Deeral	23/04/2017 22:40	2.26	MR	Below
Mulgrave River at Deeral	23/04/2017 23:40	2.36	MR	Below
Mulgrave River at Deeral	24/04/2017 0:40	2.53	MR	Below
Mulgrave River at Deeral	24/04/2017 3:40	2.28	MR	Below
Mulgrave River at Deeral	24/04/2017 4:40	2.07	MR	Below
Mulgrave River at Deeral	24/04/2017 5:40	1.81	MR	Below
Mulgrave River at Deeral	24/04/2017 6:40	1.71	MR	Below
Mulgrave River at Deeral	24/04/2017 7:40	1.64	MR	Below
Mulgrave River at Deeral	24/04/2017 8:40	1.92	MR	Below
Mulgrave River at Deeral	24/04/2017 9:40	1.93	MR	Below
Mulgrave River at Deeral	24/04/2017 10:40	2.14	MR	Below
Mulgrave River at Deeral	24/04/2017 11:40	2.29	MR	Below
Mulgrave River at Deeral	24/04/2017 12:40	2.11	MR	Below
Mulgrave River at Deeral	24/04/2017 13:40	2.19	MR	Below
Mulgrave River at Deeral	24/04/2017 16:40	2.29	MR	Below
Mulgrave River at Deeral	24/04/2017 17:40	1.43	MR	Below
Mulgrave River at Deeral	24/04/2017 18:40	1.55	MR	Below
Mulgrave River at Deeral	24/04/2017 19:40	1.48	MR	Below
Mulgrave River at Deeral	24/04/2017 20:40	1.61	MR	Below
Mulgrave River at Deeral	24/04/2017 21:40	1.66	MR	Below
Mulgrave River at Deeral	24/04/2017 22:40	2.12	MR	Below
Mulgrave River at Deeral	24/04/2017 23:40	2.08	MR	Below
Mulgrave River at Deeral	25/04/2017 0:40	2.11	MR	Below
Mulgrave River at Deeral	25/04/2017 1:40	1.88	MR	Below
Mulgrave River at Deeral	25/04/2017 4:40	1.71	MR	Below
Mulgrave River at Deeral	25/04/2017 5:40	1.58	MR	Below
Mulgrave River at Deeral	25/04/2017 6:40	1.61	MR	Below
Mulgrave River at Deeral	25/04/2017 7:40	1.64	MR	Below
Mulgrave River at Deeral	25/04/2017 8:40	1.81	MR	Below
Mulgrave River at Deeral	25/04/2017 9:40	1.84	MR	Below
Mulgrave River at Deeral	25/04/2017 10:40	1.9	MR	Below
Mulgrave River at Deeral	25/04/2017 11:40	2.29	MR	Below
Mulgrave River at Deeral	25/04/2017 12:40	2.1	MR	Below
Mulgrave River at Deeral	25/04/2017 13:40	1.9	MR	Below
Mulgrave River at Deeral	25/04/2017 17:40	1.51	MR	Below
Mulgrave River at Deeral	25/04/2017 18:40	1.46	MR	Below
Mulgrave River at Deeral	25/04/2017 19:40	1.82	MR	Below
Mulgrave River at Deeral	25/04/2017 20:40	2.18	MR	Below
Mulgrave River at Deeral	25/04/2017 21:40	2.25	MR	Below
Mulgrave River at Deeral	25/04/2017 22:40	2.09	MR	Below
Mulgrave River at Deeral	25/04/2017 23:40	2.06	MR	Below
Mulgrave River at Deeral	26/04/2017 0:40	2	MR	Below
Mulgrave River at Deeral	26/04/2017 1:40	1.86	MR	Below
Mulgrave River at Deeral	26/04/2017 2:40	1.86	MR	Below
Mulgrave River at Deeral	26/04/2017 5:40	1.38	MR	Below
Mulgrave River at Deeral	26/04/2017 6:40	1.48	MR	Below
Mulgrave River at Deeral	26/04/2017 7:40	1.29	MR	Below
Mulgrave River at Deeral	26/04/2017 8:40	1.47	MR	Below
Mulgrave River at Deeral	26/04/2017 9:40	1.37	MR	Below
Mulgrave River at Deeral	26/04/2017 10:40	1.6	MR	Below
Mulgrave River at Deeral	26/04/2017 11:40	1.46	MR	Below
Mulgrave River at Deeral	26/04/2017 12:40	1.9	MR	Below
Mulgrave River at Deeral	26/04/2017 13:40	1.57	MR	Below
Mulgrave River at Deeral	26/04/2017 18:40	1.64	MR	Below
Mulgrave River at Deeral	26/04/2017 19:40	1.63	MR	Below
Mulgrave River at Deeral	26/04/2017 20:40	2.82	MR	Below
Mulgrave River at Deeral	26/04/2017 21:40	3.14	MR	Below
Mulgrave River at Deeral	26/04/2017 22:40	2.69	MR	Below
Mulgrave River at Deeral	26/04/2017 23:40	2.44	MR	Below
Mulgrave River at Deeral	27/04/2017 0:40	2.36	MR	Below
Mulgrave River at Deeral	27/04/2017 1:40	2.29	MR	Below
Mulgrave River at Deeral	27/04/2017 2:40	2.1	MR	Below
Mulgrave River at Deeral	27/04/2017 6:40	1.42	MR	Below
Mulgrave River at Deeral	27/04/2017 7:40	1.31	MR	Below
Mulgrave River at Deeral	27/04/2017 8:40	1.2	MR	Below
Mulgrave River at Deeral	27/04/2017 9:40	1.48	MR	Below
Mulgrave River at Deeral	27/04/2017 10:40	1.36	MR	Below
Mulgrave River at Deeral	27/04/2017 11:40	1.36	MR	Below
Mulgrave River at Deeral	27/04/2017 12:40	1.65	MR	Below
Mulgrave River at Deeral	27/04/2017 13:40	1.41	MR	Below
Mulgrave River at Deeral	27/04/2017 14:40	1.41	MR	Below
Mulgrave River at Deeral	27/04/2017 19:40	1.53	MR	Below
Mulgrave River at Deeral	27/04/2017 20:40	2.36	MR	Below
Mulgrave River at Deeral	27/04/2017 21:40	3.66	MR	Below
Mulgrave River at Deeral	27/04/2017 22:40	2.91	MR	Below
Mulgrave River at Deeral	27/04/2017 23:40	3.35	MR	Below
Mulgrave River at Deeral	28/04/2017 0:40	2.77	MR	Below
Mulgrave River at Deeral	28/04/2017 1:40	2.01	MR	Below
Mulgrave River at Deeral	28/04/2017 2:40	2.02	MR	Below
Mulgrave River at Deeral	28/04/2017 3:40	1.7	MR	Below
Mulgrave River at Deeral	28/04/2017 6:40	1.5	MR	Below
Mulgrave River at Deeral	28/04/2017 7:40	1.46	MR	Below
Mulgrave River at Deeral	28/04/2017 8:40	1.4	MR	Below
Mulgrave River at Deeral	28/04/2017 9:40	1.23	MR	Below
Mulgrave River at Deeral	28/04/2017 10:40	1.29	MR	Below
Mulgrave River at Deeral	28/04/2017 11:40	2.22	MR	Below
Mulgrave River at Deeral	28/04/2017 12:40	1.77	MR	Below
Mulgrave River at Deeral	28/04/2017 13:40	1.59	MR	Below
Mulgrave River at Deeral	28/04/2017 14:40	1.54	MR	Below
Mulgrave River at Deeral	28/04/2017 19:40	1.29	MR	Below
Mulgrave River at Deeral	28/04/2017 20:40	1.39	MR	Below
Mulgrave River at Deeral	28/04/2017 21:40	2.22	MR	Below
Mulgrave River at Deeral	28/04/2017 22:40	3.97	MR	Below
Mulgrave River at Deeral	28/04/2017 23:40	3.02	MR	Below
Mulgrave River at Deeral	29/04/2017 0:40	2.82	MR	Below
Mulgrave River at Deeral	29/04/2017 1:40	2.28	MR	Below
Mulgrave River at Deeral	29/04/2017 2:40	2.17	MR	Below
Mulgrave River at Deeral	29/04/2017 3:40	1.9	MR	Below
Mulgrave River at Deeral	29/04/2017 4:40	1.72	MR	Below
Mulgrave River at Deeral	29/04/2017 7:40	1.31	MR	Below
Mulgrave River at Deeral	29/04/2017 8:40	1.16	MR	Below
Mulgrave River at Deeral	29/04/2017 9:40	1.06	MR	Below
Mulgrave River at Deeral	29/04/2017 10:40	0.86	MR	Below
Mulgrave River at Deeral	29/04/2017 11:40	1.15	MR	Below
Mulgrave River at Deeral	29/04/2017 12:40	1.35	MR	Below
Mulgrave River at Deeral	29/04/2017 13:40	1.27	MR	Below
Mulgrave River at Deeral	29/04/2017 14:40	1.52	MR	Below
Mulgrave River at Deeral	29/04/2017 15:40	1.13	MR	Below
Mulgrave River at Deeral	29/04/2017 20:40	1.37	MR	Below
Mulgrave River at Deeral	29/04/2017 21:40	1.27	MR	Below
Mulgrave River at Deeral	29/04/2017 22:40	1.46	MR	Below
Mulgrave River at Deeral	29/04/2017 23:40	1.88	MR	Below
Mulgrave River at Deeral	30/04/2017 0:40	2.37	MR	Below
Mulgrave River at Deeral	30/04/2017 1:40	1.71	MR	Below
Mulgrave River at Deeral	30/04/2017 2:40	1.38	MR	Below
Mulgrave River at Deeral	30/04/2017 3:40	1.47	MR	Below
Mulgrave River at Deeral	30/04/2017 4:40	1.44	MR	Below
Mulgrave River at Deeral	30/04/2017 5:40	1.36	MR	Below
Mulgrave River at Deeral	30/04/2017 6:40	1.31	MR	Below
Mulgrave River at Deeral	30/04/2017 7:40	1.02	MR	Below
Mulgrave River at Deeral	30/04/2017 8:40	1.07	MR	Below
Mulgrave River at Deeral	30/04/2017 9:40	0.99	MR	Below
Mulgrave River at Deeral	30/04/2017 10:40	1.61	MR	Below
Mulgrave River at Deeral	30/04/2017 11:40	1.49	MR	Below
Mulgrave River at Deeral	30/04/2017 12:40	1.09	MR	Below
Mulgrave River at Deeral	30/04/2017 13:40	1.27	MR	Below
Mulgrave River at Deeral	30/04/2017 14:40	1.64	MR	Below
Mulgrave River at Deeral	30/04/2017 15:40	2.69	MR	Below
Mulgrave River at Deeral	30/04/2017 21:40	1.5	MR	Below
Mulgrave River at Deeral	30/04/2017 22:40	1.35	MR	Below
Mulgrave River at Deeral	30/04/2017 23:40	1.26	MR	Below
Mulgrave River at Deeral	1/05/2017 0:40	1.51	MR	Below
Mulgrave River at Deeral	1/05/2017 1:40	1.52	MR	Below
Mulgrave River at Deeral	1/05/2017 2:40	1.16	MR	Below
Mulgrave River at Deeral	1/05/2017 3:40	1.11	MR	Below
Mulgrave River at Deeral	1/05/2017 4:40	1.36	MR	Below
Mulgrave River at Deeral	1/05/2017 5:40	1.06	MR	Below
Mulgrave River at Deeral	1/05/2017 6:40	1.2	MR	Below
Mulgrave River at Deeral	1/05/2017 7:40	1.21	MR	Below
Mulgrave River at Deeral	1/05/2017 8:40	0.88	MR	Below
Mulgrave River at Deeral	1/05/2017 9:40	0.85	MR	Below
Mulgrave River at Deeral	1/05/2017 10:40	0.99	MR	Below
Mulgrave River at Deeral	1/05/2017 11:40	1.82	MR	Below
Mulgrave River at Deeral	1/05/2017 12:40	1.13	MR	Below
Mulgrave River at Deeral	1/05/2017 13:40	1.13	MR	Below
Mulgrave River at Deeral	1/05/2017 14:40	1.03	MR	Below
Mulgrave River at Deeral	1/05/2017 15:40	1.16	MR	Below
Mulgrave River at Deeral	1/05/2017 16:40	1.09	MR	Below
Mulgrave River at Deeral	1/05/2017 17:40	0.84	MR	Below
Mulgrave River at Deeral	1/05/2017 18:40	1.36	MR	Below
Mulgrave River at Deeral	1/05/2017 22:40	1.19	MR	Below
Mulgrave River at Deeral	1/05/2017 23:40	1.09	MR	Below
Mulgrave River at Deeral	2/05/2017 0:40	0.8	MR	Below
Mulgrave River at Deeral	2/05/2017 1:40	1.36	MR	Below
Mulgrave River at Deeral	2/05/2017 2:40	1.15	MR	Below
Mulgrave River at Deeral	2/05/2017 3:40	1.1	MR	Below
Mulgrave River at Deeral	2/05/2017 4:40	0.89	MR	Below
Mulgrave River at Deeral	2/05/2017 5:40	1.08	MR	Below
Mulgrave River at Deeral	2/05/2017 6:40	0.97	MR	Below
Mulgrave River at Deeral	2/05/2017 7:40	1.06	MR	Below
Mulgrave River at Deeral	2/05/2017 8:40	1.11	MR	Below
Mulgrave River at Deeral	2/05/2017 9:40	1.01	MR	Below
Mulgrave River at Deeral	2/05/2017 10:40	0.96	MR	Below
Mulgrave River at Deeral	2/05/2017 12:40	0.88	MR	Below
Mulgrave River at Deeral	2/05/2017 13:40	1.19	MR	Below
Mulgrave River at Deeral	2/05/2017 14:40	1.62	MR	Below
Mulgrave River at Deeral	2/05/2017 15:40	0.98	MR	Below
Mulgrave River at Deeral	2/05/2017 16:40	0.79	MR	Below
Mulgrave River at Deeral	2/05/2017 17:40	0.58	MR	Below
Mulgrave River at Deeral	2/05/2017 18:40	0.71	MR	Below
Mulgrave River at Deeral	2/05/2017 19:40	0.8	MR	Below
Mulgrave River at Deeral	2/05/2017 20:40	0.94	MR	Below
Mulgrave River at Deeral	2/05/2017 23:40	0.91	MR	Below
Mulgrave River at Deeral	3/05/2017 0:40	0.83	MR	Below
Mulgrave River at Deeral	3/05/2017 1:40	0.98	MR	Below
Mulgrave River at Deeral	3/05/2017 2:40	0.95	MR	Below
Mulgrave River at Deeral	3/05/2017 3:40	0.99	MR	Below
Mulgrave River at Deeral	3/05/2017 4:40	1.15	MR	Below
Mulgrave River at Deeral	3/05/2017 5:40	0.86	MR	Below
Mulgrave River at Deeral	3/05/2017 6:40	1.13	MR	Below
Mulgrave River at Deeral	3/05/2017 7:40	0.94	MR	Below
Mulgrave River at Deeral	3/05/2017 8:40	1	MR	Below
Mulgrave River at Deeral	3/05/2017 9:40	1.19	MR	Below
Mulgrave River at Deeral	3/05/2017 10:40	1.25	MR	Below
Mulgrave River at Deeral	3/05/2017 14:40	0.92	MR	Below
Mulgrave River at Deeral	3/05/2017 15:40	0.89	MR	Below
Mulgrave River at Deeral	3/05/2017 16:40	0.92	MR	Below
Mulgrave River at Deeral	3/05/2017 17:40	0.68	MR	Below
Mulgrave River at Deeral	3/05/2017 18:40	0.86	MR	Below
Mulgrave River at Deeral	3/05/2017 19:40	0.84	MR	Below
Mulgrave River at Deeral	3/05/2017 20:40	0.85	MR	Below
Mulgrave River at Deeral	3/05/2017 21:40	0.98	MR	Below
Mulgrave River at Deeral	4/05/2017 1:40	1.08	MR	Below
Mulgrave River at Deeral	4/05/2017 2:40	1.07	MR	Below
Mulgrave River at Deeral	4/05/2017 3:40	0.96	MR	Below
Mulgrave River at Deeral	4/05/2017 4:40	1.18	MR	Below
Mulgrave River at Deeral	4/05/2017 5:40	1.21	MR	Below
Mulgrave River at Deeral	4/05/2017 6:40	1.16	MR	Below
Mulgrave River at Deeral	4/05/2017 7:40	1.11	MR	Below
Mulgrave River at Deeral	4/05/2017 8:40	1.07	MR	Below
Mulgrave River at Deeral	4/05/2017 9:40	1.43	MR	Below
Mulgrave River at Deeral	4/05/2017 10:40	1.68	MR	Below
Mulgrave River at Deeral	4/05/2017 15:40	1.53	MR	Below
Mulgrave River at Deeral	4/05/2017 16:40	1.85	MR	Below
Mulgrave River at Deeral	4/05/2017 17:40	1.2	MR	Below
Mulgrave River at Deeral	4/05/2017 18:40	1.04	MR	Below
Mulgrave River at Deeral	4/05/2017 19:40	1.15	MR	Below
Mulgrave River at Deeral	4/05/2017 20:40	1.1	MR	Below
Mulgrave River at Deeral	4/05/2017 21:40	1.14	MR	Below
Mulgrave River at Deeral	4/05/2017 22:40	1.59	MR	Below
Mulgrave River at Deeral	5/05/2017 2:40	4.06	MR	Below
Mulgrave River at Deeral	5/05/2017 3:40	1.8	MR	Below
Mulgrave River at Deeral	5/05/2017 4:40	1.3	MR	Below
Mulgrave River at Deeral	5/05/2017 5:40	1.57	MR	Below
Mulgrave River at Deeral	5/05/2017 6:40	1.27	MR	Below
Mulgrave River at Deeral	5/05/2017 7:40	1.49	MR	Below
Mulgrave River at Deeral	5/05/2017 8:40	1.25	MR	Below
Mulgrave River at Deeral	5/05/2017 9:40	1.57	MR	Below
Mulgrave River at Deeral	5/05/2017 10:40	2.06	MR	Below
Mulgrave River at Deeral	5/05/2017 11:40	1.88	MR	Below
Mulgrave River at Deeral	5/05/2017 12:40	2.03	MR	Below
Mulgrave River at Deeral	5/05/2017 15:40	1.87	MR	Below
Mulgrave River at Deeral	5/05/2017 16:40	1.61	MR	Below
Mulgrave River at Deeral	5/05/2017 17:40	2.07	MR	Below
Mulgrave River at Deeral	5/05/2017 18:40	1.33	MR	Below
Mulgrave River at Deeral	5/05/2017 19:40	1.52	MR	Below
Mulgrave River at Deeral	5/05/2017 20:40	1.38	MR	Below
Mulgrave River at Deeral	5/05/2017 21:40	1.54	MR	Below
Mulgrave River at Deeral	5/05/2017 22:40	1.77	MR	Below
Mulgrave River at Deeral	5/05/2017 23:40	1.8	MR	Below
Mulgrave River at Deeral	6/05/2017 0:40	1.85	MR	Below
Mulgrave River at Deeral	6/05/2017 2:40	2.25	MR	Below
Mulgrave River at Deeral	6/05/2017 3:40	1.5	MR	Below
Mulgrave River at Deeral	6/05/2017 4:40	1.52	MR	Below
Mulgrave River at Deeral	6/05/2017 5:40	1.26	MR	Below
Mulgrave River at Deeral	6/05/2017 6:40	1.62	MR	Below
Mulgrave River at Deeral	6/05/2017 7:40	1.57	MR	Below
Mulgrave River at Deeral	6/05/2017 8:40	1.43	MR	Below
Mulgrave River at Deeral	6/05/2017 9:40	2.47	MR	Below
Mulgrave River at Deeral	6/05/2017 10:40	1.94	MR	Below
Mulgrave River at Deeral	6/05/2017 11:40	2.81	MR	Below
Mulgrave River at Deeral	6/05/2017 12:40	3.08	MR	Below
Mulgrave River at Deeral	6/05/2017 16:40	2.23	MR	Below
Mulgrave River at Deeral	6/05/2017 17:40	1.76	MR	Below
Mulgrave River at Deeral	6/05/2017 18:40	1.46	MR	Below
Mulgrave River at Deeral	6/05/2017 19:40	1.55	MR	Below
Mulgrave River at Deeral	6/05/2017 20:40	1.62	MR	Below
Mulgrave River at Deeral	6/05/2017 21:40	1.66	MR	Below
Mulgrave River at Deeral	6/05/2017 22:40	1.95	MR	Below
Mulgrave River at Deeral	6/05/2017 23:40	1.75	MR	Below
Mulgrave River at Deeral	7/05/2017 0:40	1.93	MR	Below
Mulgrave River at Deeral	7/05/2017 1:40	1.87	MR	Below
Mulgrave River at Deeral	7/05/2017 3:40	2.47	MR	Below
Mulgrave River at Deeral	7/05/2017 4:40	2.01	MR	Below
Mulgrave River at Deeral	7/05/2017 5:40	1.39	MR	Below
Mulgrave River at Deeral	7/05/2017 6:40	1.39	MR	Below
Mulgrave River at Deeral	7/05/2017 7:40	1.54	MR	Below
Mulgrave River at Deeral	7/05/2017 8:40	1.85	MR	Below
Mulgrave River at Deeral	7/05/2017 9:40	2.01	MR	Below
Mulgrave River at Deeral	7/05/2017 10:40	2.01	MR	Below
Mulgrave River at Deeral	7/05/2017 11:40	1.86	MR	Below
Mulgrave River at Deeral	7/05/2017 12:40	2.14	MR	Below
Mulgrave River at Deeral	7/05/2017 13:40	2.76	MR	Below
Mulgrave River at Deeral	7/05/2017 16:40	3.77	MR	Below
Mulgrave River at Deeral	7/05/2017 17:40	2.83	MR	Below
Mulgrave River at Deeral	7/05/2017 18:40	2.51	MR	Below
Mulgrave River at Deeral	7/05/2017 19:50	2.29	MR	Below
Mulgrave River at Deeral	7/05/2017 20:50	2.34	MR	Below
Mulgrave River at Deeral	7/05/2017 21:50	3	MR	Below
Mulgrave River at Deeral	7/05/2017 22:50	3.46	MR	Below
Mulgrave River at Deeral	7/05/2017 23:50	3.88	MR	Below
Mulgrave River at Deeral	8/05/2017 0:50	5.06	MR	Below
Mulgrave River at Deeral	8/05/2017 1:50	6.15	MR	Below
Mulgrave River at Deeral	8/05/2017 2:50	5.92	MR	Below
Mulgrave River at Deeral	8/05/2017 3:50	5.24	MR	Below
Mulgrave River at Deeral	8/05/2017 4:50	4.76	MR	Below
Mulgrave River at Deeral	8/05/2017 5:50	3.82	MR	Below
Mulgrave River at Deeral	8/05/2017 6:50	3.95	MR	Below
Mulgrave River at Deeral	8/05/2017 7:50	3.73	MR	Below
Mulgrave River at Deeral	8/05/2017 8:50	4.1	MR	Below
Mulgrave River at Deeral	8/05/2017 9:50	4.69	MR	Below
Mulgrave River at Deeral	8/05/2017 10:50	4.03	MR	Below
Mulgrave River at Deeral	8/05/2017 11:50	4.61	MR	Below
Mulgrave River at Deeral	8/05/2017 12:50	5.09	MR	Below
Mulgrave River at Deeral	8/05/2017 13:50	4.08	MR	Below
Mulgrave River at Deeral	8/05/2017 16:50	3.59	MR	Below
Mulgrave River at Deeral	8/05/2017 17:50	2.62	MR	Below
Mulgrave River at Deeral	8/05/2017 18:50	2.71	MR	Below
Mulgrave River at Deeral	8/05/2017 19:50	2.38	MR	Below
Mulgrave River at Deeral	8/05/2017 20:50	2.36	MR	Below
Mulgrave River at Deeral	8/05/2017 21:50	2.67	MR	Below
Mulgrave River at Deeral	8/05/2017 22:50	4.06	MR	Below
Mulgrave River at Deeral	8/05/2017 23:50	2.54	MR	Below
Mulgrave River at Deeral	9/05/2017 0:50	2.39	MR	Below
Mulgrave River at Deeral	9/05/2017 1:50	2.39	MR	Below
Mulgrave River at Deeral	9/05/2017 2:50	2.85	MR	Below
Mulgrave River at Deeral	9/05/2017 4:50	2.27	MR	Below
Mulgrave River at Deeral	9/05/2017 5:50	2	MR	Below
Mulgrave River at Deeral	9/05/2017 6:50	1.84	MR	Below
Mulgrave River at Deeral	9/05/2017 7:50	2.02	MR	Below
Mulgrave River at Deeral	9/05/2017 8:50	1.83	MR	Below
Mulgrave River at Deeral	9/05/2017 9:50	2.07	MR	Below
Mulgrave River at Deeral	9/05/2017 10:50	2.21	MR	Below
Mulgrave River at Deeral	9/05/2017 11:50	2.35	MR	Below
Mulgrave River at Deeral	9/05/2017 12:50	1.77	MR	Below
Mulgrave River at Deeral	9/05/2017 13:50	1.98	MR	Below
Mulgrave River at Deeral	9/05/2017 17:50	1.69	MR	Below
Mulgrave River at Deeral	9/05/2017 18:50	1.57	MR	Below
Mulgrave River at Deeral	9/05/2017 19:50	1.47	MR	Below
Mulgrave River at Deeral	9/05/2017 20:50	1.52	MR	Below
Mulgrave River at Deeral	9/05/2017 21:50	1.55	MR	Below
Mulgrave River at Deeral	9/05/2017 22:50	1.87	MR	Below
Mulgrave River at Deeral	9/05/2017 23:50	1.81	MR	Below
Mulgrave River at Deeral	10/05/2017 0:50	2.11	MR	Below
Mulgrave River at Deeral	10/05/2017 1:50	1.97	MR	Below
Mulgrave River at Deeral	10/05/2017 2:50	1.75	MR	Below
Mulgrave River at Deeral	10/05/2017 4:50	1.71	MR	Below
Mulgrave River at Deeral	10/05/2017 5:50	1.54	MR	Below
Mulgrave River at Deeral	10/05/2017 6:50	1.96	MR	Below
Mulgrave River at Deeral	10/05/2017 7:50	1.37	MR	Below
Mulgrave River at Deeral	10/05/2017 8:50	1.4	MR	Below
Mulgrave River at Deeral	10/05/2017 9:50	1.5	MR	Below
Mulgrave River at Deeral	10/05/2017 10:50	1.69	MR	Below
Mulgrave River at Deeral	10/05/2017 11:50	1.6	MR	Below
Mulgrave River at Deeral	10/05/2017 13:10	1.8	MR	Below
Mulgrave River at Deeral	10/05/2017 18:20	2.19	MR	Below
Mulgrave River at Deeral	10/05/2017 19:20	1.55	MR	Below
Mulgrave River at Deeral	10/05/2017 20:20	1.65	MR	Below
Mulgrave River at Deeral	10/05/2017 21:20	2.23	MR	Below
Mulgrave River at Deeral	10/05/2017 22:20	2.16	MR	Below
Mulgrave River at Deeral	10/05/2017 23:20	2.23	MR	Below
Mulgrave River at Deeral	11/05/2017 0:20	1.84	MR	Below
Mulgrave River at Deeral	11/05/2017 1:20	1.75	MR	Below
Mulgrave River at Deeral	11/05/2017 2:20	1.68	MR	Below
Mulgrave River at Deeral	11/05/2017 3:20	1.77	MR	Below
Mulgrave River at Deeral	11/05/2017 4:20	1.64	MR	Below
Mulgrave River at Deeral	11/05/2017 5:20	1.54	MR	Below
Mulgrave River at Deeral	11/05/2017 6:20	1.5	MR	Below
Mulgrave River at Deeral	11/05/2017 7:20	1.38	MR	Below
Mulgrave River at Deeral	11/05/2017 8:20	1.62	MR	Below
Mulgrave River at Deeral	11/05/2017 9:20	1.46	MR	Below
Mulgrave River at Deeral	11/05/2017 10:20	1.85	MR	Below
Mulgrave River at Deeral	11/05/2017 11:20	2.1	MR	Below
Mulgrave River at Deeral	11/05/2017 12:20	2.66	MR	Below
Mulgrave River at Deeral	11/05/2017 13:20	3.06	MR	Below
Mulgrave River at Deeral	11/05/2017 18:20	2.4	MR	Below
Mulgrave River at Deeral	11/05/2017 19:20	1.57	MR	Below
Mulgrave River at Deeral	11/05/2017 20:20	1.49	MR	Below
Mulgrave River at Deeral	11/05/2017 21:20	1.67	MR	Below
Mulgrave River at Deeral	11/05/2017 22:20	2.31	MR	Below
Mulgrave River at Deeral	11/05/2017 23:20	1.85	MR	Below
Mulgrave River at Deeral	12/05/2017 0:20	1.56	MR	Below
Mulgrave River at Deeral	12/05/2017 1:20	1.59	MR	Below
Mulgrave River at Deeral	12/05/2017 2:20	1.47	MR	Below
Mulgrave River at Deeral	12/05/2017 3:20	1.41	MR	Below
Mulgrave River at Deeral	12/05/2017 4:20	1.34	MR	Below
Mulgrave River at Deeral	12/05/2017 5:20	1.25	MR	Below
Mulgrave River at Deeral	12/05/2017 6:20	1.15	MR	Below
Mulgrave River at Deeral	12/05/2017 7:20	1.24	MR	Below
Mulgrave River at Deeral	12/05/2017 8:20	1.67	MR	Below
Mulgrave River at Deeral	12/05/2017 9:20	1.11	MR	Below
Mulgrave River at Deeral	12/05/2017 10:20	1.13	MR	Below
Mulgrave River at Deeral	12/05/2017 11:20	1.63	MR	Below
Mulgrave River at Deeral	12/05/2017 12:20	1.53	MR	Below
Mulgrave River at Deeral	12/05/2017 13:20	1.45	MR	Below
Mulgrave River at Deeral	12/05/2017 14:20	1.46	MR	Below
Mulgrave River at Deeral	12/05/2017 18:20	1.67	MR	Below
Mulgrave River at Deeral	12/05/2017 19:20	1.33	MR	Below
Mulgrave River at Deeral	12/05/2017 20:20	1.18	MR	Below
Mulgrave River at Deeral	12/05/2017 21:20	1.53	MR	Below
Mulgrave River at Deeral	12/05/2017 22:20	1.96	MR	Below
Mulgrave River at Deeral	12/05/2017 23:20	1.88	MR	Below
Mulgrave River at Deeral	13/05/2017 0:20	1.44	MR	Below
Mulgrave River at Deeral	13/05/2017 1:20	1.55	MR	Below
Mulgrave River at Deeral	13/05/2017 2:20	1.58	MR	Below
Mulgrave River at Deeral	13/05/2017 3:20	1.43	MR	Below
Mulgrave River at Deeral	13/05/2017 4:20	1.28	MR	Below
Mulgrave River at Deeral	13/05/2017 5:20	1.19	MR	Below
Mulgrave River at Deeral	13/05/2017 6:20	1.09	MR	Below
Mulgrave River at Deeral	13/05/2017 7:20	1.04	MR	Below
Mulgrave River at Deeral	13/05/2017 8:20	1.15	MR	Below
Mulgrave River at Deeral	13/05/2017 9:20	1.13	MR	Below
Mulgrave River at Deeral	13/05/2017 10:20	1.48	MR	Below
Mulgrave River at Deeral	13/05/2017 11:20	2.16	MR	Below
Mulgrave River at Deeral	13/05/2017 12:20	2.09	MR	Below
Mulgrave River at Deeral	13/05/2017 13:20	1.59	MR	Below
Mulgrave River at Deeral	13/05/2017 14:20	1.94	MR	Below
Mulgrave River at Deeral	13/05/2017 19:20	1.88	MR	Below
Mulgrave River at Deeral	13/05/2017 20:20	1.37	MR	Below
Mulgrave River at Deeral	13/05/2017 21:20	1.3	MR	Below
Mulgrave River at Deeral	13/05/2017 22:20	1.54	MR	Below
Mulgrave River at Deeral	13/05/2017 23:20	1.49	MR	Below
Mulgrave River at Deeral	14/05/2017 0:20	1.2	MR	Below
Mulgrave River at Deeral	14/05/2017 1:20	1.25	MR	Below
Mulgrave River at Deeral	14/05/2017 2:20	1.4	MR	Below
Mulgrave River at Deeral	14/05/2017 3:20	1.44	MR	Below
Mulgrave River at Deeral	14/05/2017 4:20	1.17	MR	Below
Mulgrave River at Deeral	14/05/2017 5:20	1.03	MR	Below
Mulgrave River at Deeral	14/05/2017 6:20	1.17	MR	Below
Mulgrave River at Deeral	14/05/2017 7:20	1.1	MR	Below
Mulgrave River at Deeral	14/05/2017 8:20	1.06	MR	Below
Mulgrave River at Deeral	14/05/2017 9:20	1.04	MR	Below
Mulgrave River at Deeral	14/05/2017 10:20	1.31	MR	Below
Mulgrave River at Deeral	14/05/2017 11:20	1.13	MR	Below
Mulgrave River at Deeral	14/05/2017 12:20	1.06	MR	Below
Mulgrave River at Deeral	14/05/2017 13:20	1.03	MR	Below
Mulgrave River at Deeral	14/05/2017 14:20	1.95	MR	Below
Mulgrave River at Deeral	14/05/2017 15:20	1.24	MR	Below
Mulgrave River at Deeral	14/05/2017 19:20	1.66	MR	Below
Mulgrave River at Deeral	14/05/2017 20:20	1.23	MR	Below
Mulgrave River at Deeral	14/05/2017 21:20	1.36	MR	Below
Mulgrave River at Deeral	14/05/2017 22:20	1.2	MR	Below
Mulgrave River at Deeral	14/05/2017 23:20	1.2	MR	Below
Mulgrave River at Deeral	15/05/2017 0:20	1.03	MR	Below
Mulgrave River at Deeral	15/05/2017 1:20	1.05	MR	Below
Mulgrave River at Deeral	15/05/2017 2:20	0.97	MR	Below
Mulgrave River at Deeral	15/05/2017 3:20	1.04	MR	Below
Mulgrave River at Deeral	15/05/2017 4:20	0.97	MR	Below
Mulgrave River at Deeral	15/05/2017 5:20	1.4	MR	Below
Mulgrave River at Deeral	15/05/2017 6:20	0.82	MR	Below
Mulgrave River at Deeral	15/05/2017 7:20	0.73	MR	Below
Mulgrave River at Deeral	15/05/2017 8:20	1.43	MR	Below
Mulgrave River at Deeral	15/05/2017 9:20	0.98	MR	Below
Mulgrave River at Deeral	15/05/2017 10:20	0.98	MR	Below
Mulgrave River at Deeral	15/05/2017 11:20	0.94	MR	Below
Mulgrave River at Deeral	15/05/2017 12:20	0.87	MR	Below
Mulgrave River at Deeral	15/05/2017 13:20	0.9	MR	Below
Mulgrave River at Deeral	15/05/2017 14:20	0.87	MR	Below
Mulgrave River at Deeral	15/05/2017 15:20	0.84	MR	Below
Mulgrave River at Deeral	15/05/2017 20:20	1.58	MR	Below
Mulgrave River at Deeral	15/05/2017 21:20	1.21	MR	Below
Mulgrave River at Deeral	15/05/2017 22:20	0.92	MR	Below
Mulgrave River at Deeral	15/05/2017 23:20	0.86	MR	Below
Mulgrave River at Deeral	16/05/2017 0:20	0.86	MR	Below
Mulgrave River at Deeral	16/05/2017 1:20	0.84	MR	Below
Mulgrave River at Deeral	16/05/2017 2:20	0.93	MR	Below
Mulgrave River at Deeral	16/05/2017 3:20	0.83	MR	Below
Mulgrave River at Deeral	16/05/2017 4:20	0.9	MR	Below
Mulgrave River at Deeral	16/05/2017 5:20	0.91	MR	Below
Mulgrave River at Deeral	16/05/2017 6:20	0.83	MR	Below
Mulgrave River at Deeral	16/05/2017 7:20	0.86	MR	Below
Mulgrave River at Deeral	16/05/2017 8:20	0.68	MR	Below
Mulgrave River at Deeral	16/05/2017 9:20	0.9	MR	Below
Mulgrave River at Deeral	16/05/2017 10:20	1.22	MR	Below
Mulgrave River at Deeral	16/05/2017 11:20	0.98	MR	Below
Mulgrave River at Deeral	16/05/2017 12:20	0.83	MR	Below
Mulgrave River at Deeral	16/05/2017 13:20	0.87	MR	Below
Mulgrave River at Deeral	16/05/2017 14:20	0.76	MR	Below
Mulgrave River at Deeral	16/05/2017 15:20	1.02	MR	Below
Mulgrave River at Deeral	16/05/2017 16:20	1.37	MR	Below
Mulgrave River at Deeral	16/05/2017 17:20	0.91	MR	Below
Mulgrave River at Deeral	16/05/2017 20:20	0.8	MR	Below
Mulgrave River at Deeral	16/05/2017 21:20	0.76	MR	Below
Mulgrave River at Deeral	16/05/2017 22:20	0.73	MR	Below
Mulgrave River at Deeral	16/05/2017 23:20	0.79	MR	Below
Mulgrave River at Deeral	17/05/2017 0:20	0.82	MR	Below
Mulgrave River at Deeral	17/05/2017 1:20	0.75	MR	Below
Mulgrave River at Deeral	17/05/2017 2:20	0.74	MR	Below
Mulgrave River at Deeral	17/05/2017 3:20	0.78	MR	Below
Mulgrave River at Deeral	17/05/2017 4:20	0.76	MR	Below
Mulgrave River at Deeral	17/05/2017 5:20	0.79	MR	Below
Mulgrave River at Deeral	17/05/2017 6:20	0.85	MR	Below
Mulgrave River at Deeral	17/05/2017 7:20	1.76	MR	Below
Mulgrave River at Deeral	17/05/2017 8:20	0.73	MR	Below
Mulgrave River at Deeral	17/05/2017 9:20	0.74	MR	Below
Mulgrave River at Deeral	17/05/2017 10:20	0.65	MR	Below
Mulgrave River at Deeral	17/05/2017 11:20	0.67	MR	Below
Mulgrave River at Deeral	17/05/2017 12:20	0.71	MR	Below
Mulgrave River at Deeral	17/05/2017 13:20	0.84	MR	Below
Mulgrave River at Deeral	17/05/2017 14:20	0.87	MR	Below
Mulgrave River at Deeral	17/05/2017 15:20	1.43	MR	Below
Mulgrave River at Deeral	17/05/2017 16:20	1.06	MR	Below
Mulgrave River at Deeral	17/05/2017 17:20	0.63	MR	Below
Mulgrave River at Deeral	17/05/2017 18:20	0.77	MR	Below
Mulgrave River at Deeral	17/05/2017 19:20	0.7	MR	Below
Mulgrave River at Deeral	17/05/2017 20:20	0.78	MR	Below
Mulgrave River at Deeral	17/05/2017 21:20	1.04	MR	Below
Mulgrave River at Deeral	17/05/2017 22:20	1	MR	Below
Mulgrave River at Deeral	17/05/2017 23:20	0.87	MR	Below
Mulgrave River at Deeral	18/05/2017 0:20	0.99	MR	Below
Mulgrave River at Deeral	18/05/2017 1:20	0.84	MR	Below
Mulgrave River at Deeral	18/05/2017 2:20	0.86	MR	Below
Mulgrave River at Deeral	18/05/2017 3:20	0.82	MR	Below
Mulgrave River at Deeral	18/05/2017 4:20	0.87	MR	Below
Mulgrave River at Deeral	18/05/2017 5:20	0.95	MR	Below
Mulgrave River at Deeral	18/05/2017 6:20	0.94	MR	Below
Mulgrave River at Deeral	18/05/2017 7:20	0.85	MR	Below
Mulgrave River at Deeral	18/05/2017 8:20	0.82	MR	Below
Mulgrave River at Deeral	18/05/2017 9:20	0.78	MR	Below
Mulgrave River at Deeral	18/05/2017 10:20	0.76	MR	Below
Mulgrave River at Deeral	18/05/2017 11:20	0.86	MR	Below
Mulgrave River at Deeral	18/05/2017 12:20	0.85	MR	Below
Mulgrave River at Deeral	18/05/2017 13:20	1.43	MR	Below
Mulgrave River at Deeral	18/05/2017 14:20	0.88	MR	Below
Mulgrave River at Deeral	18/05/2017 15:20	0.9	MR	Below
Mulgrave River at Deeral	18/05/2017 16:20	1.27	MR	Below
Mulgrave River at Deeral	18/05/2017 17:20	2.05	MR	Below
Mulgrave River at Deeral	18/05/2017 18:20	1.65	MR	Below
Mulgrave River at Deeral	18/05/2017 19:20	1.66	MR	Below
Mulgrave River at Deeral	18/05/2017 20:20	1.94	MR	Below
Mulgrave River at Deeral	18/05/2017 21:20	1.25	MR	Below
Mulgrave River at Deeral	18/05/2017 22:20	1.59	MR	Below
Mulgrave River at Deeral	18/05/2017 23:20	1.16	MR	Below
Mulgrave River at Deeral	19/05/2017 0:20	1.04	MR	Below
Mulgrave River at Deeral	19/05/2017 1:20	1.49	MR	Below
Mulgrave River at Deeral	19/05/2017 2:20	1.31	MR	Below
Mulgrave River at Deeral	19/05/2017 3:20	1.19	MR	Below
Mulgrave River at Deeral	19/05/2017 4:20	1.01	MR	Below
Mulgrave River at Deeral	19/05/2017 5:20	1.03	MR	Below
Mulgrave River at Deeral	19/05/2017 6:20	1.17	MR	Below
Mulgrave River at Deeral	19/05/2017 7:20	1.14	MR	Below
Mulgrave River at Deeral	19/05/2017 8:20	1.23	MR	Below
Mulgrave River at Deeral	19/05/2017 9:20	1.21	MR	Below
Mulgrave River at Deeral	19/05/2017 10:20	2.3	MR	Below
Mulgrave River at Deeral	19/05/2017 11:20	1.76	MR	Below
Mulgrave River at Deeral	19/05/2017 13:20	1.32	MR	Below
Mulgrave River at Deeral	19/05/2017 14:20	1.36	MR	Below
Mulgrave River at Deeral	19/05/2017 15:20	1.13	MR	Below
Mulgrave River at Deeral	19/05/2017 16:20	0.9	MR	Below
Mulgrave River at Deeral	19/05/2017 17:20	0.98	MR	Below
Mulgrave River at Deeral	19/05/2017 18:20	0.9	MR	Below
Mulgrave River at Deeral	19/05/2017 19:20	1.09	MR	Below
Mulgrave River at Deeral	19/05/2017 20:20	1.14	MR	Below
Mulgrave River at Deeral	19/05/2017 21:20	1.14	MR	Below
Mulgrave River at Deeral	19/05/2017 22:20	1.29	MR	Below
Mulgrave River at Deeral	19/05/2017 23:20	1.13	MR	Below
Mulgrave River at Deeral	20/05/2017 0:20	1.21	MR	Below
Mulgrave River at Deeral	20/05/2017 1:20	1.19	MR	Below
Mulgrave River at Deeral	20/05/2017 2:20	1.1	MR	Below
Mulgrave River at Deeral	20/05/2017 3:20	1.35	MR	Below
Mulgrave River at Deeral	20/05/2017 4:20	1.13	MR	Below
Mulgrave River at Deeral	20/05/2017 5:20	1.17	MR	Below
Mulgrave River at Deeral	20/05/2017 6:20	1.05	MR	Below
Mulgrave River at Deeral	20/05/2017 7:20	1.21	MR	Below
Mulgrave River at Deeral	20/05/2017 8:20	1.61	MR	Below
Mulgrave River at Deeral	20/05/2017 9:20	1.56	MR	Below
Mulgrave River at Deeral	20/05/2017 10:20	1.72	MR	Below
Mulgrave River at Deeral	20/05/2017 11:20	1.94	MR	Below
Mulgrave River at Deeral	20/05/2017 14:20	2.08	MR	Below
Mulgrave River at Deeral	20/05/2017 15:20	2.16	MR	Below
Mulgrave River at Deeral	20/05/2017 16:20	1.64	MR	Below
Mulgrave River at Deeral	20/05/2017 17:20	1.26	MR	Below
Mulgrave River at Deeral	20/05/2017 18:20	1.28	MR	Below
Mulgrave River at Deeral	20/05/2017 19:20	1.29	MR	Below
Mulgrave River at Deeral	20/05/2017 20:20	1.26	MR	Below
Mulgrave River at Deeral	20/05/2017 21:20	1.24	MR	Below
Mulgrave River at Deeral	20/05/2017 22:20	1.34	MR	Below
Mulgrave River at Deeral	20/05/2017 23:20	1.41	MR	Below
Mulgrave River at Deeral	21/05/2017 1:20	1.24	MR	Below
Mulgrave River at Deeral	21/05/2017 2:20	1.14	MR	Below
Mulgrave River at Deeral	21/05/2017 3:20	1.15	MR	Below
Mulgrave River at Deeral	21/05/2017 4:20	1.11	MR	Below
Mulgrave River at Deeral	21/05/2017 5:20	1.18	MR	Below
Mulgrave River at Deeral	21/05/2017 6:20	1.3	MR	Below
Mulgrave River at Deeral	21/05/2017 7:20	1.14	MR	Below
Mulgrave River at Deeral	21/05/2017 8:20	1.34	MR	Below
Mulgrave River at Deeral	21/05/2017 9:20	2.84	MR	Below
Mulgrave River at Deeral	21/05/2017 10:30	2.03	MR	Below
Mulgrave River at Deeral	21/05/2017 11:30	1.78	MR	Below
Mulgrave River at Deeral	21/05/2017 15:30	1.33	MR	Below
Mulgrave River at Deeral	21/05/2017 16:30	1.39	MR	Below
Mulgrave River at Deeral	21/05/2017 17:30	2.8	MR	Below
Mulgrave River at Deeral	21/05/2017 18:30	1.51	MR	Below
Mulgrave River at Deeral	21/05/2017 19:30	1.38	MR	Below
Mulgrave River at Deeral	21/05/2017 20:30	1.24	MR	Below
Mulgrave River at Deeral	21/05/2017 21:30	1.7	MR	Below
Mulgrave River at Deeral	21/05/2017 22:30	1.61	MR	Below
Mulgrave River at Deeral	21/05/2017 23:30	1.58	MR	Below
Mulgrave River at Deeral	22/05/2017 2:30	1.49	MR	Below
Mulgrave River at Deeral	22/05/2017 3:30	1.24	MR	Below
Mulgrave River at Deeral	22/05/2017 4:30	1.34	MR	Below
Mulgrave River at Deeral	22/05/2017 5:30	1.41	MR	Below
Mulgrave River at Deeral	22/05/2017 6:30	1.49	MR	Below
Mulgrave River at Deeral	22/05/2017 7:30	1.51	MR	Below
Mulgrave River at Deeral	22/05/2017 8:30	1.44	MR	Below
Mulgrave River at Deeral	22/05/2017 9:30	1.44	MR	Below
Mulgrave River at Deeral	22/05/2017 10:30	1.87	MR	Below
Mulgrave River at Deeral	22/05/2017 11:30	1.72	MR	Below
Mulgrave River at Deeral	22/05/2017 16:30	2.05	MR	Below
Mulgrave River at Deeral	22/05/2017 17:30	1.46	MR	Below
Mulgrave River at Deeral	22/05/2017 18:30	1.52	MR	Below
Mulgrave River at Deeral	22/05/2017 19:30	1.72	MR	Below
Mulgrave River at Deeral	22/05/2017 20:30	1.51	MR	Below
Mulgrave River at Deeral	22/05/2017 21:30	1.46	MR	Below
Mulgrave River at Deeral	22/05/2017 22:30	1.72	MR	Below
Mulgrave River at Deeral	22/05/2017 23:30	1.66	MR	Below
Mulgrave River at Deeral	23/05/2017 0:30	1.94	MR	Below
Mulgrave River at Deeral	23/05/2017 3:30	1.43	MR	Below
Mulgrave River at Deeral	23/05/2017 4:30	1.08	MR	Below
Mulgrave River at Deeral	23/05/2017 5:30	1.34	MR	Below
Mulgrave River at Deeral	23/05/2017 6:30	1.56	MR	Below
Mulgrave River at Deeral	23/05/2017 7:30	1.64	MR	Below
Mulgrave River at Deeral	23/05/2017 8:30	1.65	MR	Below
Mulgrave River at Deeral	23/05/2017 9:30	1.47	MR	Below
Mulgrave River at Deeral	23/05/2017 10:30	1.52	MR	Below
Mulgrave River at Deeral	23/05/2017 11:30	1.65	MR	Below
Mulgrave River at Deeral	23/05/2017 12:30	1.75	MR	Below
Mulgrave River at Deeral	23/05/2017 17:30	1.89	MR	Below
Mulgrave River at Deeral	23/05/2017 18:30	2.02	MR	Below
Mulgrave River at Deeral	23/05/2017 19:30	2.66	MR	Below
Mulgrave River at Deeral	23/05/2017 20:30	2.48	MR	Below
Mulgrave River at Deeral	23/05/2017 21:30	2.28	MR	Below
Mulgrave River at Deeral	23/05/2017 22:30	1.96	MR	Below
Mulgrave River at Deeral	23/05/2017 23:30	2.26	MR	Below
Mulgrave River at Deeral	24/05/2017 0:30	2.21	MR	Below
Mulgrave River at Deeral	24/05/2017 1:30	2.27	MR	Below
Mulgrave River at Deeral	24/05/2017 4:30	2.55	MR	Below
Mulgrave River at Deeral	24/05/2017 5:30	1.89	MR	Below
Mulgrave River at Deeral	24/05/2017 6:30	2.05	MR	Below
Mulgrave River at Deeral	24/05/2017 7:30	1.91	MR	Below
Mulgrave River at Deeral	24/05/2017 8:30	1.81	MR	Below
Mulgrave River at Deeral	24/05/2017 9:30	1.71	MR	Below
Mulgrave River at Deeral	24/05/2017 10:30	2.28	MR	Below
Mulgrave River at Deeral	24/05/2017 11:30	2.22	MR	Below
Mulgrave River at Deeral	24/05/2017 12:30	2	MR	Below
Mulgrave River at Deeral	24/05/2017 17:30	2.34	MR	Below
Mulgrave River at Deeral	24/05/2017 18:30	1.94	MR	Below
Mulgrave River at Deeral	24/05/2017 19:30	3.27	MR	Below
Mulgrave River at Deeral	24/05/2017 20:30	4.13	MR	Below
Mulgrave River at Deeral	24/05/2017 21:30	3.9	MR	Below
Mulgrave River at Deeral	24/05/2017 22:30	3.23	MR	Below
Mulgrave River at Deeral	24/05/2017 23:30	3.98	MR	Below
Mulgrave River at Deeral	25/05/2017 0:30	2.68	MR	Below
Mulgrave River at Deeral	25/05/2017 1:30	2.41	MR	Below
Mulgrave River at Deeral	25/05/2017 2:30	2.41	MR	Below
Mulgrave River at Deeral	25/05/2017 5:30	2.46	MR	Below
Mulgrave River at Deeral	25/05/2017 6:30	2.03	MR	Below
Mulgrave River at Deeral	25/05/2017 7:30	1.91	MR	Below
Mulgrave River at Deeral	25/05/2017 8:30	1.82	MR	Below
Mulgrave River at Deeral	25/05/2017 9:30	1.88	MR	Below
Mulgrave River at Deeral	25/05/2017 10:30	2.68	MR	Below
Mulgrave River at Deeral	25/05/2017 11:30	2.83	MR	Below
Mulgrave River at Deeral	25/05/2017 12:30	2.97	MR	Below
Mulgrave River at Deeral	25/05/2017 13:30	2.68	MR	Below
Mulgrave River at Deeral	25/05/2017 18:30	2.44	MR	Below
Mulgrave River at Deeral	25/05/2017 19:30	3.13	MR	Below
Mulgrave River at Deeral	25/05/2017 20:30	5.54	MR	Below
Mulgrave River at Deeral	25/05/2017 21:30	6.48	MR	Below
Mulgrave River at Deeral	25/05/2017 22:30	5.04	MR	Below
Mulgrave River at Deeral	25/05/2017 23:30	4.64	MR	Below
Mulgrave River at Deeral	26/05/2017 0:30	3.29	MR	Below
Mulgrave River at Deeral	26/05/2017 1:30	3.59	MR	Below
Mulgrave River at Deeral	26/05/2017 2:30	3.22	MR	Below
Mulgrave River at Deeral	26/05/2017 3:30	2.59	MR	Below
Mulgrave River at Deeral	26/05/2017 6:30	2.3	MR	Below
Mulgrave River at Deeral	26/05/2017 7:30	1.94	MR	Below
Mulgrave River at Deeral	26/05/2017 8:30	1.82	MR	Below
Mulgrave River at Deeral	26/05/2017 9:30	1.8	MR	Below
Mulgrave River at Deeral	26/05/2017 10:30	2.01	MR	Below
Mulgrave River at Deeral	26/05/2017 11:30	2.32	MR	Below
Mulgrave River at Deeral	26/05/2017 12:30	2.1	MR	Below
Mulgrave River at Deeral	26/05/2017 13:30	2.02	MR	Below
Mulgrave River at Deeral	26/05/2017 19:30	2.29	MR	Below
Mulgrave River at Deeral	26/05/2017 20:30	4.71	MR	Below
Mulgrave River at Deeral	26/05/2017 21:30	9.26	MR	Below
Mulgrave River at Deeral	26/05/2017 22:30	7.2	MR	Below
Mulgrave River at Deeral	26/05/2017 23:30	4.47	MR	Below
Mulgrave River at Deeral	27/05/2017 0:30	4.18	MR	Below
Mulgrave River at Deeral	27/05/2017 1:30	3.69	MR	Below
Mulgrave River at Deeral	27/05/2017 2:30	3.51	MR	Below
Mulgrave River at Deeral	27/05/2017 3:30	2.91	MR	Below
Mulgrave River at Deeral	27/05/2017 4:30	2.58	MR	Below
Mulgrave River at Deeral	27/05/2017 7:30	2.16	MR	Below
Mulgrave River at Deeral	27/05/2017 8:30	1.76	MR	Below
Mulgrave River at Deeral	27/05/2017 9:30	1.67	MR	Below
Mulgrave River at Deeral	27/05/2017 10:30	1.76	MR	Below
Mulgrave River at Deeral	27/05/2017 11:30	1.94	MR	Below
Mulgrave River at Deeral	27/05/2017 12:30	2.12	MR	Below
Mulgrave River at Deeral	27/05/2017 13:30	1.84	MR	Below
Mulgrave River at Deeral	27/05/2017 20:30	2.69	MR	Below
Mulgrave River at Deeral	27/05/2017 21:30	5.02	MR	Below
Mulgrave River at Deeral	27/05/2017 22:30	8.17	MR	Below
Mulgrave River at Deeral	27/05/2017 23:30	5.1	MR	Below
Mulgrave River at Deeral	28/05/2017 0:30	3.58	MR	Below
Mulgrave River at Deeral	28/05/2017 1:30	4.38	MR	Below
Mulgrave River at Deeral	28/05/2017 2:30	3.6	MR	Below
Mulgrave River at Deeral	28/05/2017 3:30	3.23	MR	Below
Mulgrave River at Deeral	28/05/2017 4:30	2.86	MR	Below
Mulgrave River at Deeral	28/05/2017 5:30	2.68	MR	Below
Mulgrave River at Deeral	28/05/2017 8:30	2.42	MR	Below
Mulgrave River at Deeral	28/05/2017 9:30	2.23	MR	Below
Mulgrave River at Deeral	28/05/2017 10:40	2.5	MR	Below
Mulgrave River at Deeral	28/05/2017 11:40	1.9	MR	Below
Mulgrave River at Deeral	28/05/2017 12:40	1.82	MR	Below
Mulgrave River at Deeral	28/05/2017 13:40	2.14	MR	Below
Mulgrave River at Deeral	28/05/2017 14:40	1.96	MR	Below
Mulgrave River at Deeral	28/05/2017 20:40	1.94	MR	Below
Mulgrave River at Deeral	28/05/2017 21:40	2.01	MR	Below
Mulgrave River at Deeral	28/05/2017 22:40	4.07	MR	Below
Mulgrave River at Deeral	28/05/2017 23:40	6.61	MR	Below
Mulgrave River at Deeral	29/05/2017 0:40	4.68	MR	Below
Mulgrave River at Deeral	29/05/2017 1:40	4.2	MR	Below
Mulgrave River at Deeral	29/05/2017 2:40	3.88	MR	Below
Mulgrave River at Deeral	29/05/2017 3:40	3.23	MR	Below
Mulgrave River at Deeral	29/05/2017 4:40	2.85	MR	Below
Mulgrave River at Deeral	29/05/2017 5:40	2.41	MR	Below
Mulgrave River at Deeral	29/05/2017 6:40	2.18	MR	Below
Mulgrave River at Deeral	29/05/2017 9:40	2.39	MR	Below
Mulgrave River at Deeral	29/05/2017 10:40	1.94	MR	Below
Mulgrave River at Deeral	29/05/2017 11:40	1.58	MR	Below
Mulgrave River at Deeral	29/05/2017 12:40	1.68	MR	Below
Mulgrave River at Deeral	29/05/2017 13:40	1.86	MR	Below
Mulgrave River at Deeral	29/05/2017 14:40	1.99	MR	Below
Mulgrave River at Deeral	29/05/2017 15:40	3.2	MR	Below
Mulgrave River at Deeral	29/05/2017 21:40	2.68	MR	Below
Mulgrave River at Deeral	29/05/2017 22:40	2.15	MR	Below
Mulgrave River at Deeral	29/05/2017 23:40	3.43	MR	Below
Mulgrave River at Deeral	30/05/2017 0:40	3.61	MR	Below
Mulgrave River at Deeral	30/05/2017 1:40	3.4	MR	Below
Mulgrave River at Deeral	30/05/2017 2:40	2.98	MR	Below
Mulgrave River at Deeral	30/05/2017 3:40	2.56	MR	Below
Mulgrave River at Deeral	30/05/2017 4:40	2.39	MR	Below
Mulgrave River at Deeral	30/05/2017 5:40	2.5	MR	Below
Mulgrave River at Deeral	30/05/2017 6:40	2.06	MR	Below
Mulgrave River at Deeral	30/05/2017 7:40	1.82	MR	Below
Mulgrave River at Deeral	30/05/2017 10:40	2.44	MR	Below
Mulgrave River at Deeral	30/05/2017 11:40	2.5	MR	Below
Mulgrave River at Deeral	30/05/2017 12:40	2.24	MR	Below
Mulgrave River at Deeral	30/05/2017 13:40	1.89	MR	Below
Mulgrave River at Deeral	30/05/2017 14:40	1.69	MR	Below
Mulgrave River at Deeral	30/05/2017 15:40	2.24	MR	Below
Mulgrave River at Deeral	30/05/2017 16:40	2.7	MR	Below
Mulgrave River at Deeral	30/05/2017 17:40	2.33	MR	Below
Mulgrave River at Deeral	30/05/2017 22:40	2.33	MR	Below
Mulgrave River at Deeral	30/05/2017 23:40	2.02	MR	Below
Mulgrave River at Deeral	31/05/2017 0:40	2.18	MR	Below
Mulgrave River at Deeral	31/05/2017 1:40	2.54	MR	Below
Mulgrave River at Deeral	31/05/2017 2:40	2.83	MR	Below
Mulgrave River at Deeral	31/05/2017 3:40	2.7	MR	Below
Mulgrave River at Deeral	31/05/2017 4:40	2.53	MR	Below
Mulgrave River at Deeral	31/05/2017 5:40	2.3	MR	Below
Mulgrave River at Deeral	31/05/2017 6:40	2.2	MR	Below
Mulgrave River at Deeral	31/05/2017 7:40	2.16	MR	Below
Mulgrave River at Deeral	31/05/2017 8:40	2.15	MR	Below
Mulgrave River at Deeral	31/05/2017 13:40	2.43	MR	Below
Mulgrave River at Deeral	31/05/2017 14:40	2.21	MR	Below
Mulgrave River at Deeral	31/05/2017 15:40	2.32	MR	Below
Mulgrave River at Deeral	31/05/2017 16:40	1.89	MR	Below
Mulgrave River at Deeral	31/05/2017 17:40	1.82	MR	Below
Mulgrave River at Deeral	31/05/2017 18:40	1.64	MR	Below
Mulgrave River at Deeral	31/05/2017 19:40	1.7	MR	Below
Mulgrave River at Deeral	31/05/2017 23:40	1.99	MR	Below
Mulgrave River at Deeral	1/06/2017 0:40	2	MR	Below
Mulgrave River at Deeral	1/06/2017 1:40	2.03	MR	Below
Mulgrave River at Deeral	1/06/2017 2:40	2.08	MR	Below
Mulgrave River at Deeral	1/06/2017 3:40	2.48	MR	Below
Mulgrave River at Deeral	1/06/2017 4:40	2.48	MR	Below
Mulgrave River at Deeral	1/06/2017 5:40	2.53	MR	Below
Mulgrave River at Deeral	1/06/2017 6:40	2.3	MR	Below
Mulgrave River at Deeral	1/06/2017 7:40	2.34	MR	Below
Mulgrave River at Deeral	1/06/2017 8:40	2.47	MR	Below
Mulgrave River at Deeral	1/06/2017 9:40	2.36	MR	Below
Mulgrave River at Deeral	1/06/2017 13:40	2.44	MR	Below
Mulgrave River at Deeral	1/06/2017 14:40	2.72	MR	Below
Mulgrave River at Deeral	1/06/2017 15:40	1.96	MR	Below
Mulgrave River at Deeral	1/06/2017 16:40	2.69	MR	Below
Mulgrave River at Deeral	1/06/2017 17:40	2.49	MR	Below
Mulgrave River at Deeral	1/06/2017 18:40	3.38	MR	Below
Mulgrave River at Deeral	1/06/2017 19:40	3.06	MR	Below
Mulgrave River at Deeral	1/06/2017 20:40	3.54	MR	Below
Mulgrave River at Deeral	1/06/2017 21:40	3.11	MR	Below
Mulgrave River at Deeral	1/06/2017 22:40	4.27	MR	Below
Mulgrave River at Deeral	2/06/2017 0:40	3.53	MR	Below
Mulgrave River at Deeral	2/06/2017 1:40	2.78	MR	Below
Mulgrave River at Deeral	2/06/2017 2:40	2.46	MR	Below
Mulgrave River at Deeral	2/06/2017 3:40	2.38	MR	Below
Mulgrave River at Deeral	2/06/2017 4:40	2.73	MR	Below
Mulgrave River at Deeral	2/06/2017 5:40	2.6	MR	Below
Mulgrave River at Deeral	2/06/2017 6:40	2.83	MR	Below
Mulgrave River at Deeral	2/06/2017 7:40	2.53	MR	Below
Mulgrave River at Deeral	2/06/2017 8:40	3.03	MR	Below
Mulgrave River at Deeral	2/06/2017 9:40	2.56	MR	Below
Mulgrave River at Deeral	2/06/2017 10:40	2.56	MR	Below
Mulgrave River at Deeral	2/06/2017 14:40	2.36	MR	Below
Mulgrave River at Deeral	2/06/2017 15:40	2.21	MR	Below
Mulgrave River at Deeral	2/06/2017 16:40	2.22	MR	Below
Mulgrave River at Deeral	2/06/2017 17:40	1.95	MR	Below
Mulgrave River at Deeral	2/06/2017 18:40	1.9	MR	Below
Mulgrave River at Deeral	2/06/2017 19:40	1.89	MR	Below
Mulgrave River at Deeral	2/06/2017 20:40	2.01	MR	Below
Mulgrave River at Deeral	2/06/2017 21:40	2.92	MR	Below
Mulgrave River at Deeral	2/06/2017 22:40	2.47	MR	Below
Mulgrave River at Deeral	2/06/2017 23:40	2.23	MR	Below
Mulgrave River at Deeral	3/06/2017 0:40	2.28	MR	Below
Mulgrave River at Deeral	3/06/2017 1:40	2.28	MR	Below
Mulgrave River at Deeral	3/06/2017 2:40	2.04	MR	Below
Mulgrave River at Deeral	3/06/2017 3:40	2.01	MR	Below
Mulgrave River at Deeral	3/06/2017 4:40	2.3	MR	Below
Mulgrave River at Deeral	3/06/2017 5:40	2.23	MR	Below
Mulgrave River at Deeral	3/06/2017 6:40	2.17	MR	Below
Mulgrave River at Deeral	3/06/2017 7:40	2.61	MR	Below
Mulgrave River at Deeral	3/06/2017 8:40	2.36	MR	Below
Mulgrave River at Deeral	3/06/2017 9:40	2.29	MR	Below
Mulgrave River at Deeral	3/06/2017 10:40	2.35	MR	Below
Mulgrave River at Deeral	3/06/2017 11:40	4.23	MR	Below
Mulgrave River at Deeral	3/06/2017 15:40	4.18	MR	Below
Mulgrave River at Deeral	3/06/2017 16:40	2.81	MR	Below
Mulgrave River at Deeral	3/06/2017 17:40	2.38	MR	Below
Mulgrave River at Deeral	3/06/2017 18:40	2.17	MR	Below
Mulgrave River at Deeral	3/06/2017 19:40	2.09	MR	Below
Mulgrave River at Deeral	3/06/2017 20:40	2.07	MR	Below
Mulgrave River at Deeral	3/06/2017 21:40	2.1	MR	Below
Mulgrave River at Deeral	3/06/2017 22:40	2.27	MR	Below
Mulgrave River at Deeral	3/06/2017 23:40	2.18	MR	Below
Mulgrave River at Deeral	4/06/2017 0:40	2.29	MR	Below
Mulgrave River at Deeral	4/06/2017 1:40	2.2	MR	Below
Mulgrave River at Deeral	4/06/2017 2:40	2.17	MR	Below
Mulgrave River at Deeral	4/06/2017 3:40	2.06	MR	Below
Mulgrave River at Deeral	4/06/2017 4:40	2.18	MR	Below
Mulgrave River at Deeral	4/06/2017 5:40	2.21	MR	Below
Mulgrave River at Deeral	4/06/2017 6:40	2.45	MR	Below
Mulgrave River at Deeral	4/06/2017 7:40	2.34	MR	Below
Mulgrave River at Deeral	4/06/2017 8:40	2.31	MR	Below
Mulgrave River at Deeral	4/06/2017 9:40	2.24	MR	Below
Mulgrave River at Deeral	4/06/2017 10:50	2.75	MR	Below
Mulgrave River at Deeral	4/06/2017 11:50	3.45	MR	Below
Mulgrave River at Deeral	4/06/2017 15:50	3.25	MR	Below
Mulgrave River at Deeral	4/06/2017 16:50	2.77	MR	Below
Mulgrave River at Deeral	4/06/2017 17:50	2.86	MR	Below
Mulgrave River at Deeral	4/06/2017 18:50	2.86	MR	Below
Mulgrave River at Deeral	4/06/2017 19:50	2.69	MR	Below
Mulgrave River at Deeral	4/06/2017 20:50	2.64	MR	Below
Mulgrave River at Deeral	4/06/2017 21:50	2.66	MR	Below
Mulgrave River at Deeral	4/06/2017 22:50	2.77	MR	Below
Mulgrave River at Deeral	4/06/2017 23:50	2.92	MR	Below
Mulgrave River at Deeral	5/06/2017 0:50	2.75	MR	Below
Mulgrave River at Deeral	5/06/2017 1:50	2.78	MR	Below
Mulgrave River at Deeral	5/06/2017 2:50	2.75	MR	Below
Mulgrave River at Deeral	5/06/2017 3:50	2.74	MR	Below
Mulgrave River at Deeral	5/06/2017 4:50	2.91	MR	Below
Mulgrave River at Deeral	5/06/2017 5:50	2.8	MR	Below
Mulgrave River at Deeral	5/06/2017 6:50	2.85	MR	Below
Mulgrave River at Deeral	5/06/2017 7:50	3.11	MR	Below
Mulgrave River at Deeral	5/06/2017 8:50	3.63	MR	Below
Mulgrave River at Deeral	5/06/2017 9:50	5.19	MR	Below
Mulgrave River at Deeral	5/06/2017 10:50	7.06	MR	Below
Mulgrave River at Deeral	5/06/2017 11:50	7.63	MR	Below
Mulgrave River at Deeral	5/06/2017 12:50	7.78	MR	Below
Mulgrave River at Deeral	5/06/2017 16:50	8.08	MR	Below
Mulgrave River at Deeral	5/06/2017 17:50	7.66	MR	Below
Mulgrave River at Deeral	5/06/2017 18:50	7.51	MR	Below
Mulgrave River at Deeral	5/06/2017 19:50	6.69	MR	Below
Mulgrave River at Deeral	5/06/2017 20:50	6.61	MR	Below
Mulgrave River at Deeral	5/06/2017 21:50	7.27	MR	Below
Mulgrave River at Deeral	5/06/2017 22:50	6.83	MR	Below
Mulgrave River at Deeral	5/06/2017 23:50	6.18	MR	Below
Mulgrave River at Deeral	6/06/2017 0:50	6	MR	Below
Mulgrave River at Deeral	6/06/2017 1:50	6.16	MR	Below
Mulgrave River at Deeral	6/06/2017 2:50	5.79	MR	Below
Mulgrave River at Deeral	6/06/2017 3:50	5.57	MR	Below
Mulgrave River at Deeral	6/06/2017 4:50	5.27	MR	Below
Mulgrave River at Deeral	6/06/2017 5:50	5.16	MR	Below
Mulgrave River at Deeral	6/06/2017 6:50	5.11	MR	Below
Mulgrave River at Deeral	6/06/2017 7:50	5.2	MR	Below
Mulgrave River at Deeral	6/06/2017 8:50	4.82	MR	Below
Mulgrave River at Deeral	6/06/2017 9:50	4.76	MR	Below
Mulgrave River at Deeral	6/06/2017 10:50	4.55	MR	Below
Mulgrave River at Deeral	6/06/2017 11:50	4.98	MR	Below
Mulgrave River at Deeral	6/06/2017 12:50	4.91	MR	Below
Mulgrave River at Deeral	6/06/2017 16:50	4.82	MR	Below
Mulgrave River at Deeral	6/06/2017 17:50	4.37	MR	Below
Mulgrave River at Deeral	6/06/2017 18:50	4.47	MR	Below
Mulgrave River at Deeral	6/06/2017 19:50	4.7	MR	Below
Mulgrave River at Deeral	6/06/2017 20:50	4.75	MR	Below
Mulgrave River at Deeral	6/06/2017 21:50	4.95	MR	Below
Mulgrave River at Deeral	6/06/2017 22:50	4.7	MR	Below
Mulgrave River at Deeral	6/06/2017 23:50	4.54	MR	Below
Mulgrave River at Deeral	7/06/2017 0:50	4.66	MR	Below
Mulgrave River at Deeral	7/06/2017 1:50	4.21	MR	Below
Mulgrave River at Deeral	7/06/2017 2:50	4.23	MR	Below
Mulgrave River at Deeral	7/06/2017 3:50	4.22	MR	Below
Mulgrave River at Deeral	7/06/2017 4:50	4.13	MR	Below
Mulgrave River at Deeral	7/06/2017 5:50	4.08	MR	Below
Mulgrave River at Deeral	7/06/2017 6:50	4.06	MR	Below
Mulgrave River at Deeral	7/06/2017 7:50	4.1	MR	Below
Mulgrave River at Deeral	7/06/2017 8:50	3.83	MR	Below
Mulgrave River at Deeral	7/06/2017 9:50	4.32	MR	Below
Mulgrave River at Deeral	7/06/2017 10:50	4.74	MR	Below
Mulgrave River at Deeral	7/06/2017 11:50	4.71	MR	Below
Mulgrave River at Deeral	7/06/2017 12:50	4.74	MR	Below
Mulgrave River at Deeral	7/06/2017 17:50	5.15	MR	Below
Mulgrave River at Deeral	7/06/2017 18:50	4.32	MR	Below
Mulgrave River at Deeral	7/06/2017 19:50	4.35	MR	Below
Mulgrave River at Deeral	7/06/2017 20:50	4.69	MR	Below
Mulgrave River at Deeral	7/06/2017 21:50	4.66	MR	Below
Mulgrave River at Deeral	7/06/2017 22:50	4.38	MR	Below
Mulgrave River at Deeral	7/06/2017 23:50	4.19	MR	Below
Mulgrave River at Deeral	8/06/2017 0:50	4.22	MR	Below
Mulgrave River at Deeral	8/06/2017 1:50	4.18	MR	Below
Mulgrave River at Deeral	8/06/2017 2:50	4.17	MR	Below
Mulgrave River at Deeral	8/06/2017 3:50	4.02	MR	Below
Mulgrave River at Deeral	8/06/2017 4:50	3.95	MR	Below
Mulgrave River at Deeral	8/06/2017 5:50	3.51	MR	Below
Mulgrave River at Deeral	8/06/2017 6:50	3.74	MR	Below
Mulgrave River at Deeral	8/06/2017 7:50	3.45	MR	Below
Mulgrave River at Deeral	8/06/2017 8:50	3.53	MR	Below
Mulgrave River at Deeral	8/06/2017 9:50	3.57	MR	Below
Mulgrave River at Deeral	8/06/2017 10:50	3.76	MR	Below
Mulgrave River at Deeral	8/06/2017 11:50	3.73	MR	Below
Mulgrave River at Deeral	8/06/2017 12:50	3.93	MR	Below
Mulgrave River at Deeral	8/06/2017 17:50	4.13	MR	Below
Mulgrave River at Deeral	8/06/2017 18:50	3.97	MR	Below
Mulgrave River at Deeral	8/06/2017 19:50	4.08	MR	Below
Mulgrave River at Deeral	8/06/2017 20:50	4.55	MR	Below
Mulgrave River at Deeral	8/06/2017 21:50	4.82	MR	Below
Mulgrave River at Deeral	8/06/2017 22:50	4.66	MR	Below
Mulgrave River at Deeral	8/06/2017 23:50	4.08	MR	Below
Mulgrave River at Deeral	9/06/2017 0:50	4.36	MR	Below
Mulgrave River at Deeral	9/06/2017 1:50	4.34	MR	Below
Mulgrave River at Deeral	9/06/2017 2:50	4.35	MR	Below
Mulgrave River at Deeral	9/06/2017 3:50	4.29	MR	Below
Mulgrave River at Deeral	9/06/2017 5:50	4.3	MR	Below
Mulgrave River at Deeral	9/06/2017 6:50	4.21	MR	Below
Mulgrave River at Deeral	9/06/2017 7:50	4.18	MR	Below
Mulgrave River at Deeral	9/06/2017 8:50	4.11	MR	Below
Mulgrave River at Deeral	9/06/2017 9:50	4.1	MR	Below
Mulgrave River at Deeral	9/06/2017 10:50	4.52	MR	Below
Mulgrave River at Deeral	9/06/2017 11:50	5.11	MR	Below
Mulgrave River at Deeral	9/06/2017 12:50	5.53	MR	Below
Mulgrave River at Deeral	9/06/2017 18:50	5.18	MR	Below
Mulgrave River at Deeral	9/06/2017 19:50	4.75	MR	Below
Mulgrave River at Deeral	9/06/2017 20:50	6.85	MR	Below
Mulgrave River at Deeral	9/06/2017 21:50	5.95	MR	Below
Mulgrave River at Deeral	9/06/2017 22:50	5.87	MR	Below
Mulgrave River at Deeral	9/06/2017 23:50	5.45	MR	Below
Mulgrave River at Deeral	10/06/2017 0:50	4.96	MR	Below
Mulgrave River at Deeral	10/06/2017 1:50	4.83	MR	Below
Mulgrave River at Deeral	10/06/2017 2:50	4.92	MR	Below
Mulgrave River at Deeral	10/06/2017 3:50	5.08	MR	Below
Mulgrave River at Deeral	10/06/2017 5:50	4.85	MR	Below
Mulgrave River at Deeral	10/06/2017 6:50	4.82	MR	Below
Mulgrave River at Deeral	10/06/2017 7:50	3.38	MR	Below
Mulgrave River at Deeral	10/06/2017 8:50	2.11	MR	Below
Mulgrave River at Deeral	10/06/2017 9:50	1.44	MR	Below
Mulgrave River at Deeral	10/06/2017 10:50	2.45	MR	Below
Mulgrave River at Deeral	10/06/2017 11:50	2.18	MR	Below
Mulgrave River at Deeral	10/06/2017 12:50	2.36	MR	Below
Mulgrave River at Deeral	10/06/2017 18:50	2.51	MR	Below
Mulgrave River at Deeral	10/06/2017 19:50	2.24	MR	Below
Mulgrave River at Deeral	10/06/2017 20:50	3.05	MR	Below
Mulgrave River at Deeral	10/06/2017 21:50	3.73	MR	Below
Mulgrave River at Deeral	10/06/2017 22:50	2.8	MR	Below
Mulgrave River at Deeral	10/06/2017 23:50	2.83	MR	Below
Mulgrave River at Deeral	11/06/2017 0:50	2.42	MR	Below
Mulgrave River at Deeral	11/06/2017 1:50	1.55	MR	Below
Mulgrave River at Deeral	11/06/2017 2:50	1.56	MR	Below
Mulgrave River at Deeral	11/06/2017 3:50	1.52	MR	Below
Mulgrave River at Deeral	11/06/2017 4:50	1.37	MR	Below
Mulgrave River at Deeral	11/06/2017 5:50	1.31	MR	Below
Mulgrave River at Deeral	11/06/2017 6:50	1.28	MR	Below
Mulgrave River at Deeral	11/06/2017 7:50	1.14	MR	Below
Mulgrave River at Deeral	11/06/2017 8:50	1.19	MR	Below
Mulgrave River at Deeral	11/06/2017 9:50	1.26	MR	Below
Mulgrave River at Deeral	11/06/2017 10:50	1.39	MR	Below
Mulgrave River at Deeral	11/06/2017 11:50	1.79	MR	Below
Mulgrave River at Deeral	11/06/2017 12:50	1.64	MR	Below
Mulgrave River at Deeral	11/06/2017 19:50	2.39	MR	Below
Mulgrave River at Deeral	11/06/2017 20:50	2.47	MR	Below
Mulgrave River at Deeral	11/06/2017 21:50	2.49	MR	Below
Mulgrave River at Deeral	11/06/2017 22:50	2.01	MR	Below
Mulgrave River at Deeral	11/06/2017 23:50	1.79	MR	Below
Mulgrave River at Deeral	12/06/2017 0:50	1.61	MR	Below
Mulgrave River at Deeral	12/06/2017 1:50	1.47	MR	Below
Mulgrave River at Deeral	12/06/2017 2:50	1.48	MR	Below
Mulgrave River at Deeral	12/06/2017 3:50	1.53	MR	Below
Mulgrave River at Deeral	12/06/2017 4:50	1.44	MR	Below
Mulgrave River at Deeral	12/06/2017 5:50	1.32	MR	Below
Mulgrave River at Deeral	12/06/2017 6:50	1.2	MR	Below
Mulgrave River at Deeral	12/06/2017 7:50	1.23	MR	Below
Mulgrave River at Deeral	12/06/2017 8:50	1.79	MR	Below
Mulgrave River at Deeral	12/06/2017 9:50	1.23	MR	Below
Mulgrave River at Deeral	12/06/2017 10:50	2.86	MR	Below
Mulgrave River at Deeral	12/06/2017 11:50	1.74	MR	Below
Mulgrave River at Deeral	12/06/2017 12:50	1.76	MR	Below
Mulgrave River at Deeral	12/06/2017 13:50	1.81	MR	Below
Mulgrave River at Deeral	12/06/2017 19:50	2.13	MR	Below
Mulgrave River at Deeral	12/06/2017 20:50	1.55	MR	Below
Mulgrave River at Deeral	12/06/2017 21:50	1.64	MR	Below
Mulgrave River at Deeral	12/06/2017 22:50	2	MR	Below
Mulgrave River at Deeral	12/06/2017 23:50	1.87	MR	Below
Mulgrave River at Deeral	13/06/2017 0:50	1.47	MR	Below
Mulgrave River at Deeral	13/06/2017 1:50	1.38	MR	Below
Mulgrave River at Deeral	13/06/2017 2:50	1.38	MR	Below
Mulgrave River at Deeral	13/06/2017 3:50	1.37	MR	Below
Mulgrave River at Deeral	13/06/2017 4:50	1.31	MR	Below
Mulgrave River at Deeral	13/06/2017 5:50	1.3	MR	Below
Mulgrave River at Deeral	13/06/2017 6:50	1.23	MR	Below
Mulgrave River at Deeral	13/06/2017 7:50	1.24	MR	Below
Mulgrave River at Deeral	13/06/2017 8:50	1.19	MR	Below
Mulgrave River at Deeral	13/06/2017 9:50	1.26	MR	Below
Mulgrave River at Deeral	13/06/2017 10:50	1.33	MR	Below
Mulgrave River at Deeral	13/06/2017 11:50	1.48	MR	Below
Mulgrave River at Deeral	13/06/2017 12:50	1.68	MR	Below
Mulgrave River at Deeral	13/06/2017 13:50	1.63	MR	Below
Mulgrave River at Deeral	13/06/2017 20:50	1.6	MR	Below
Mulgrave River at Deeral	13/06/2017 21:50	1.47	MR	Below
Mulgrave River at Deeral	13/06/2017 22:50	1.71	MR	Below
Mulgrave River at Deeral	13/06/2017 23:50	1.72	MR	Below
Mulgrave River at Deeral	14/06/2017 0:50	1.45	MR	Below
Mulgrave River at Deeral	14/06/2017 1:50	1.32	MR	Below
Mulgrave River at Deeral	14/06/2017 2:50	1.38	MR	Below
Mulgrave River at Deeral	14/06/2017 3:50	1.33	MR	Below
Mulgrave River at Deeral	14/06/2017 4:50	1.31	MR	Below
Mulgrave River at Deeral	14/06/2017 5:50	1.31	MR	Below
Mulgrave River at Deeral	14/06/2017 6:50	1.54	MR	Below
Mulgrave River at Deeral	14/06/2017 7:50	1.24	MR	Below
Mulgrave River at Deeral	14/06/2017 8:50	1.2	MR	Below
Mulgrave River at Deeral	14/06/2017 9:50	1.2	MR	Below
Mulgrave River at Deeral	14/06/2017 10:50	1.46	MR	Below
Mulgrave River at Deeral	14/06/2017 11:50	1.33	MR	Below
Mulgrave River at Deeral	14/06/2017 12:50	1.69	MR	Below
Mulgrave River at Deeral	14/06/2017 13:50	1.27	MR	Below
Mulgrave River at Deeral	14/06/2017 14:50	1.78	MR	Below
Mulgrave River at Deeral	14/06/2017 20:50	1.68	MR	Below
Mulgrave River at Deeral	14/06/2017 21:50	1.51	MR	Below
Mulgrave River at Deeral	14/06/2017 22:50	1.39	MR	Below
Mulgrave River at Deeral	14/06/2017 23:50	2.86	MR	Below
Mulgrave River at Deeral	15/06/2017 0:50	1.9	MR	Below
Mulgrave River at Deeral	15/06/2017 1:50	1.69	MR	Below
Mulgrave River at Deeral	15/06/2017 2:50	1.36	MR	Below
Mulgrave River at Deeral	15/06/2017 3:50	1.42	MR	Below
Mulgrave River at Deeral	15/06/2017 4:50	1.27	MR	Below
Mulgrave River at Deeral	15/06/2017 5:50	1.36	MR	Below
Mulgrave River at Deeral	15/06/2017 6:50	1.87	MR	Below
Mulgrave River at Deeral	15/06/2017 7:50	1.76	MR	Below
Mulgrave River at Deeral	15/06/2017 8:50	1.12	MR	Below
Mulgrave River at Deeral	15/06/2017 9:50	1.39	MR	Below
Mulgrave River at Deeral	15/06/2017 10:50	1.45	MR	Below
Mulgrave River at Deeral	15/06/2017 11:50	2.24	MR	Below
Mulgrave River at Deeral	15/06/2017 12:50	1.62	MR	Below
Mulgrave River at Deeral	15/06/2017 13:50	1.61	MR	Below
Mulgrave River at Deeral	15/06/2017 14:50	2.24	MR	Below
Mulgrave River at Deeral	15/06/2017 15:50	1.99	MR	Below
Mulgrave River at Deeral	15/06/2017 16:50	1.49	MR	Below
Mulgrave River at Deeral	15/06/2017 21:50	1.74	MR	Below
Mulgrave River at Deeral	15/06/2017 22:50	1.59	MR	Below
Mulgrave River at Deeral	15/06/2017 23:50	1.4	MR	Below
Mulgrave River at Deeral	16/06/2017 0:50	1.56	MR	Below
Mulgrave River at Deeral	16/06/2017 1:50	1.86	MR	Below
Mulgrave River at Deeral	16/06/2017 2:50	1.3	MR	Below
Mulgrave River at Deeral	16/06/2017 3:50	1.29	MR	Below
Mulgrave River at Deeral	16/06/2017 4:50	1.33	MR	Below
Mulgrave River at Deeral	16/06/2017 5:50	1.3	MR	Below
Mulgrave River at Deeral	16/06/2017 6:50	1.47	MR	Below
Mulgrave River at Deeral	16/06/2017 7:50	1.38	MR	Below
Mulgrave River at Deeral	16/06/2017 8:50	1.39	MR	Below
Mulgrave River at Deeral	16/06/2017 9:50	1.35	MR	Below
Mulgrave River at Deeral	16/06/2017 11:50	1.51	MR	Below
Mulgrave River at Deeral	16/06/2017 12:50	1.27	MR	Below
Mulgrave River at Deeral	16/06/2017 13:50	1.38	MR	Below
Mulgrave River at Deeral	16/06/2017 14:50	1.38	MR	Below
Mulgrave River at Deeral	16/06/2017 15:50	1.44	MR	Below
Mulgrave River at Deeral	16/06/2017 16:50	1.52	MR	Below
Mulgrave River at Deeral	16/06/2017 17:50	1.52	MR	Below
Mulgrave River at Deeral	16/06/2017 18:50	1.66	MR	Below
Mulgrave River at Deeral	16/06/2017 19:50	1.67	MR	Below
Mulgrave River at Deeral	16/06/2017 21:50	1.62	MR	Below
Mulgrave River at Deeral	16/06/2017 22:50	1.68	MR	Below
Mulgrave River at Deeral	16/06/2017 23:50	1.85	MR	Below
Mulgrave River at Deeral	17/06/2017 0:50	1.76	MR	Below
Mulgrave River at Deeral	17/06/2017 1:50	1.89	MR	Below
Mulgrave River at Deeral	17/06/2017 2:50	1.79	MR	Below
Mulgrave River at Deeral	17/06/2017 3:50	1.68	MR	Below
Mulgrave River at Deeral	17/06/2017 4:50	1.6	MR	Below
Mulgrave River at Deeral	17/06/2017 5:50	1.87	MR	Below
Mulgrave River at Deeral	17/06/2017 6:50	1.76	MR	Below
Mulgrave River at Deeral	17/06/2017 7:50	1.64	MR	Below
Mulgrave River at Deeral	17/06/2017 8:50	1.71	MR	Below
Mulgrave River at Deeral	17/06/2017 9:50	1.62	MR	Below
Mulgrave River at Deeral	17/06/2017 13:50	1.98	MR	Below
Mulgrave River at Deeral	17/06/2017 14:50	3.18	MR	Below
Mulgrave River at Deeral	17/06/2017 15:50	2.2	MR	Below
Mulgrave River at Deeral	17/06/2017 16:50	2.12	MR	Below
Mulgrave River at Deeral	17/06/2017 17:50	1.63	MR	Below
Mulgrave River at Deeral	17/06/2017 18:50	1.51	MR	Below
Mulgrave River at Deeral	17/06/2017 19:50	1.54	MR	Below
Mulgrave River at Deeral	17/06/2017 20:50	1.43	MR	Below
Mulgrave River at Deeral	17/06/2017 21:50	1.42	MR	Below
Mulgrave River at Deeral	17/06/2017 23:50	1.37	MR	Below
Mulgrave River at Deeral	18/06/2017 0:50	1.45	MR	Below
Mulgrave River at Deeral	18/06/2017 1:50	1.78	MR	Below
Mulgrave River at Deeral	18/06/2017 2:50	1.97	MR	Below
[truncated: 14,247 more rows]
