# Supplementary material for: Predicting sediment and nutrient concentrations from high-frequency water-quality data
Source: PLoS One. 2019 Aug 30;14(8):e0215503. doi: 10.1371/journal.pone.0215503 (PMC6716630; doi:10.1371/journal.pone.0215503)
Supplement: S1 File — Water-quality data files used to fit and predict from the TSS and NOx models using the R script herein. (ZIP) [file pone.0215503.s001.zip › LabSensorData_SCH_PRD_MRD.csv]

STATION	Source	DateTime	Cond_Sensor	Turb_Sensor	Level_Sensor	Cond_Lab	Turb_Lab	Level_Lab	Nox_Lab	Site	Cond_Combined	Turb_Combined	Level_Combined
Mulgrave at Deeral	MR Sensor	12/03/2017 0:00	NA	NA	10.34	NA	NA	NA	NA	MR	NA	NA	10.34
Mulgrave at Deeral	MR Sensor	12/03/2017 0:10	59.04	3.32	NA	NA	NA	NA	NA	MR	59.04	3.32	NA
Mulgrave at Deeral	MR Sensor	12/03/2017 0:10	NA	NA	10.3	NA	NA	NA	NA	MR	NA	NA	10.3
Mulgrave at Deeral	MR Sensor	12/03/2017 0:20	NA	NA	10.25	NA	NA	NA	NA	MR	NA	NA	10.25
Mulgrave at Deeral	MR Sensor	12/03/2017 0:30	NA	NA	10.2	NA	NA	NA	NA	MR	NA	NA	10.2
Mulgrave at Deeral	MR Sensor	12/03/2017 0:40	NA	NA	10.15	NA	NA	NA	NA	MR	NA	NA	10.15
Mulgrave at Deeral	MR Sensor	12/03/2017 0:50	NA	NA	10.1	NA	NA	NA	NA	MR	NA	NA	10.1
Mulgrave at Deeral	MR Sensor	12/03/2017 1:00	NA	NA	10.05	NA	NA	NA	NA	MR	NA	NA	10.05
Mulgrave at Deeral	MR Sensor	12/03/2017 1:10	59.14	2.86	NA	NA	NA	NA	NA	MR	59.14	2.86	NA
Mulgrave at Deeral	MR Sensor	12/03/2017 1:20	NA	NA	9.97	NA	NA	NA	NA	MR	NA	NA	9.97
Mulgrave at Deeral	MR Sensor	12/03/2017 1:40	NA	NA	9.91	NA	NA	NA	NA	MR	NA	NA	9.91
Mulgrave at Deeral	MR Sensor	12/03/2017 1:50	NA	NA	9.88	NA	NA	NA	NA	MR	NA	NA	9.88
Mulgrave at Deeral	MR Sensor	12/03/2017 2:00	NA	NA	9.84	NA	NA	NA	NA	MR	NA	NA	9.84
Mulgrave at Deeral	MR Sensor	12/03/2017 2:10	61.83	3.26	NA	NA	NA	NA	NA	MR	61.83	3.26	NA
Mulgrave at Deeral	MR Sensor	12/03/2017 2:10	NA	NA	9.81	NA	NA	NA	NA	MR	NA	NA	9.81
Mulgrave at Deeral	MR Sensor	12/03/2017 2:20	NA	NA	9.78	NA	NA	NA	NA	MR	NA	NA	9.78
Mulgrave at Deeral	MR Sensor	12/03/2017 2:40	NA	NA	9.73	NA	NA	NA	NA	MR	NA	NA	9.73
Mulgrave at Deeral	MR Sensor	12/03/2017 3:00	NA	NA	9.69	NA	NA	NA	NA	MR	NA	NA	9.69
Mulgrave at Deeral	MR Sensor	12/03/2017 3:20	NA	NA	9.64	NA	NA	NA	NA	MR	NA	NA	9.64
Mulgrave at Deeral	MR Sensor	12/03/2017 3:40	NA	NA	9.61	NA	NA	NA	NA	MR	NA	NA	9.61
Mulgrave at Deeral	MR Sensor	12/03/2017 4:00	NA	NA	9.58	NA	NA	NA	NA	MR	NA	NA	9.58
Mulgrave at Deeral	MR Sensor	12/03/2017 5:00	NA	NA	9.62	NA	NA	NA	NA	MR	NA	NA	9.62
Mulgrave at Deeral	MR Sensor	12/03/2017 5:10	NA	NA	9.68	NA	NA	NA	NA	MR	NA	NA	9.68
Mulgrave at Deeral	MR Sensor	12/03/2017 5:20	NA	NA	9.77	NA	NA	NA	NA	MR	NA	NA	9.77
Mulgrave at Deeral	MR Sensor	12/03/2017 5:30	NA	NA	9.84	NA	NA	NA	NA	MR	NA	NA	9.84
Mulgrave at Deeral	MR Sensor	12/03/2017 5:40	NA	NA	9.92	NA	NA	NA	NA	MR	NA	NA	9.92
Mulgrave at Deeral	MR Sensor	12/03/2017 5:50	NA	NA	10.01	NA	NA	NA	NA	MR	NA	NA	10.01
Mulgrave at Deeral	MR Sensor	12/03/2017 6:00	NA	NA	10.1	NA	NA	NA	NA	MR	NA	NA	10.1
Mulgrave at Deeral	MR Sensor	12/03/2017 6:10	85.43	3.17	NA	NA	NA	NA	NA	MR	85.43	3.17	NA
Mulgrave at Deeral	MR Sensor	12/03/2017 6:10	NA	NA	10.18	NA	NA	NA	NA	MR	NA	NA	10.18
Mulgrave at Deeral	MR Sensor	12/03/2017 6:20	NA	NA	10.27	NA	NA	NA	NA	MR	NA	NA	10.27
Mulgrave at Deeral	MR Sensor	12/03/2017 6:30	NA	NA	10.37	NA	NA	NA	NA	MR	NA	NA	10.37
Mulgrave at Deeral	MR Sensor	12/03/2017 6:40	NA	NA	10.47	NA	NA	NA	NA	MR	NA	NA	10.47
Mulgrave at Deeral	MR Sensor	12/03/2017 6:50	NA	NA	10.56	NA	NA	NA	NA	MR	NA	NA	10.56
Mulgrave at Deeral	MR Sensor	12/03/2017 7:00	NA	NA	10.64	NA	NA	NA	NA	MR	NA	NA	10.64
Mulgrave at Deeral	MR Sensor	12/03/2017 7:10	121.99	2.67	NA	NA	NA	NA	NA	MR	121.99	2.67	NA
Mulgrave at Deeral	MR Sensor	12/03/2017 7:10	NA	NA	10.71	NA	NA	NA	NA	MR	NA	NA	10.71
Mulgrave at Deeral	MR Sensor	12/03/2017 7:20	NA	NA	10.79	NA	NA	NA	NA	MR	NA	NA	10.79
Mulgrave at Deeral	MR Sensor	12/03/2017 7:30	NA	NA	10.86	NA	NA	NA	NA	MR	NA	NA	10.86
Mulgrave at Deeral	MR Sensor	12/03/2017 7:40	NA	NA	10.93	NA	NA	NA	NA	MR	NA	NA	10.93
Mulgrave at Deeral	MR Sensor	12/03/2017 7:50	NA	NA	11	NA	NA	NA	NA	MR	NA	NA	11
Mulgrave at Deeral	MR Sensor	12/03/2017 8:00	NA	NA	11.06	NA	NA	NA	NA	MR	NA	NA	11.06
Mulgrave at Deeral	MR Sensor	12/03/2017 8:10	197.61	3.15	NA	NA	NA	NA	NA	MR	197.61	3.15	NA
Mulgrave at Deeral	MR Sensor	12/03/2017 8:10	NA	NA	11.12	NA	NA	NA	NA	MR	NA	NA	11.12
Mulgrave at Deeral	MR Sensor	12/03/2017 8:20	NA	NA	11.18	NA	NA	NA	NA	MR	NA	NA	11.18
Mulgrave at Deeral	MR Sensor	12/03/2017 8:30	NA	NA	11.23	NA	NA	NA	NA	MR	NA	NA	11.23
Mulgrave at Deeral	MR Sensor	12/03/2017 8:40	NA	NA	11.29	NA	NA	NA	NA	MR	NA	NA	11.29
Mulgrave at Deeral	MR Sensor	12/03/2017 8:50	NA	NA	11.33	NA	NA	NA	NA	MR	NA	NA	11.33
Mulgrave at Deeral	MR Sensor	12/03/2017 9:00	NA	NA	11.37	NA	NA	NA	NA	MR	NA	NA	11.37
Mulgrave at Deeral	MR Sensor	12/03/2017 9:10	635.75	3.25	NA	NA	NA	NA	NA	MR	635.75	3.25	NA
Mulgrave at Deeral	MR Sensor	12/03/2017 9:10	NA	NA	11.42	NA	NA	NA	NA	MR	NA	NA	11.42
Mulgrave at Deeral	MR Sensor	12/03/2017 9:30	NA	NA	11.47	NA	NA	NA	NA	MR	NA	NA	11.47
Mulgrave at Deeral	MR Sensor	12/03/2017 10:00	NA	NA	11.49	NA	NA	NA	NA	MR	NA	NA	11.49
Mulgrave at Deeral	MR Sensor	12/03/2017 10:10	886.74	3.33	NA	NA	NA	NA	NA	MR	886.74	3.33	NA
Mulgrave at Deeral	MR Sensor	12/03/2017 10:20	NA	NA	11.46	NA	NA	NA	NA	MR	NA	NA	11.46
Mulgrave at Deeral	MR Sensor	12/03/2017 10:30	NA	NA	11.42	NA	NA	NA	NA	MR	NA	NA	11.42
Mulgrave at Deeral	MR Sensor	12/03/2017 10:40	NA	NA	11.37	NA	NA	NA	NA	MR	NA	NA	11.37
Mulgrave at Deeral	MR Sensor	12/03/2017 10:50	NA	NA	11.32	NA	NA	NA	NA	MR	NA	NA	11.32
Mulgrave at Deeral	MR Sensor	12/03/2017 11:00	NA	NA	11.28	NA	NA	NA	NA	MR	NA	NA	11.28
Mulgrave at Deeral	MR Sensor	12/03/2017 11:10	354.12	4.86	NA	NA	NA	NA	NA	MR	354.12	4.86	NA
Mulgrave at Deeral	MR Sensor	12/03/2017 11:10	NA	NA	11.23	NA	NA	NA	NA	MR	NA	NA	11.23
Mulgrave at Deeral	MR Sensor	12/03/2017 11:20	NA	NA	11.17	NA	NA	NA	NA	MR	NA	NA	11.17
Mulgrave at Deeral	MR Sensor	12/03/2017 11:30	NA	NA	11.12	NA	NA	NA	NA	MR	NA	NA	11.12
Mulgrave at Deeral	MR Sensor	12/03/2017 11:40	NA	NA	11.07	NA	NA	NA	NA	MR	NA	NA	11.07
Mulgrave at Deeral	MR Sensor	12/03/2017 11:50	NA	NA	11.01	NA	NA	NA	NA	MR	NA	NA	11.01
Mulgrave at Deeral	MR Sensor	12/03/2017 12:00	NA	NA	10.95	NA	NA	NA	NA	MR	NA	NA	10.95
Mulgrave at Deeral	MR Sensor	12/03/2017 12:10	138.02	4.33	NA	NA	NA	NA	NA	MR	138.02	4.33	NA
Mulgrave at Deeral	MR Sensor	12/03/2017 12:10	NA	NA	10.89	NA	NA	NA	NA	MR	NA	NA	10.89
Mulgrave at Deeral	MR Sensor	12/03/2017 12:20	NA	NA	10.82	NA	NA	NA	NA	MR	NA	NA	10.82
Mulgrave at Deeral	MR Sensor	12/03/2017 12:30	NA	NA	10.75	NA	NA	NA	NA	MR	NA	NA	10.75
Mulgrave at Deeral	MR Sensor	12/03/2017 12:40	NA	NA	10.68	NA	NA	NA	NA	MR	NA	NA	10.68
Mulgrave at Deeral	MR Sensor	12/03/2017 12:50	NA	NA	10.61	NA	NA	NA	NA	MR	NA	NA	10.61
Mulgrave at Deeral	MR Sensor	12/03/2017 13:00	NA	NA	10.55	NA	NA	NA	NA	MR	NA	NA	10.55
Mulgrave at Deeral	MR Sensor	12/03/2017 13:10	80.2	4.15	NA	NA	NA	NA	NA	MR	80.2	4.15	NA
Mulgrave at Deeral	MR Sensor	12/03/2017 13:10	NA	NA	10.48	NA	NA	NA	NA	MR	NA	NA	10.48
Mulgrave at Deeral	MR Sensor	12/03/2017 13:20	NA	NA	10.42	NA	NA	NA	NA	MR	NA	NA	10.42
Mulgrave at Deeral	MR Sensor	12/03/2017 13:30	NA	NA	10.36	NA	NA	NA	NA	MR	NA	NA	10.36
Mulgrave at Deeral	MR Sensor	12/03/2017 13:40	NA	NA	10.3	NA	NA	NA	NA	MR	NA	NA	10.3
Mulgrave at Deeral	MR Sensor	12/03/2017 13:50	NA	NA	10.25	NA	NA	NA	NA	MR	NA	NA	10.25
Mulgrave at Deeral	MR Sensor	12/03/2017 14:00	NA	NA	10.2	NA	NA	NA	NA	MR	NA	NA	10.2
Mulgrave at Deeral	MR Sensor	12/03/2017 14:10	70.65	3.22	NA	NA	NA	NA	NA	MR	70.65	3.22	NA
Mulgrave at Deeral	MR Sensor	12/03/2017 14:10	NA	NA	10.15	NA	NA	NA	NA	MR	NA	NA	10.15
Mulgrave at Deeral	MR Sensor	12/03/2017 14:20	NA	NA	10.11	NA	NA	NA	NA	MR	NA	NA	10.11
Mulgrave at Deeral	MR Sensor	12/03/2017 14:30	NA	NA	10.07	NA	NA	NA	NA	MR	NA	NA	10.07
Mulgrave at Deeral	MR Sensor	12/03/2017 14:40	NA	NA	10.02	NA	NA	NA	NA	MR	NA	NA	10.02
Mulgrave at Deeral	MR Sensor	12/03/2017 15:00	NA	NA	9.96	NA	NA	NA	NA	MR	NA	NA	9.96
Mulgrave at Deeral	MR Sensor	12/03/2017 15:10	65.61	3.08	NA	NA	NA	NA	NA	MR	65.61	3.08	NA
Mulgrave at Deeral	MR Sensor	12/03/2017 15:10	NA	NA	9.93	NA	NA	NA	NA	MR	NA	NA	9.93
Mulgrave at Deeral	MR Sensor	12/03/2017 15:20	NA	NA	9.89	NA	NA	NA	NA	MR	NA	NA	9.89
Mulgrave at Deeral	MR Sensor	12/03/2017 15:30	NA	NA	9.86	NA	NA	NA	NA	MR	NA	NA	9.86
Mulgrave at Deeral	MR Sensor	12/03/2017 15:40	NA	NA	9.83	NA	NA	NA	NA	MR	NA	NA	9.83
Mulgrave at Deeral	MR Sensor	12/03/2017 16:00	NA	NA	9.79	NA	NA	NA	NA	MR	NA	NA	9.79
Mulgrave at Deeral	MR Sensor	12/03/2017 16:20	NA	NA	9.75	NA	NA	NA	NA	MR	NA	NA	9.75
Mulgrave at Deeral	MR Sensor	12/03/2017 16:40	NA	NA	9.72	NA	NA	NA	NA	MR	NA	NA	9.72
Mulgrave at Deeral	MR Sensor	12/03/2017 17:00	NA	NA	9.71	NA	NA	NA	NA	MR	NA	NA	9.71
Mulgrave at Deeral	MR Sensor	12/03/2017 17:20	NA	NA	9.75	NA	NA	NA	NA	MR	NA	NA	9.75
Mulgrave at Deeral	MR Sensor	12/03/2017 17:30	NA	NA	9.83	NA	NA	NA	NA	MR	NA	NA	9.83
Mulgrave at Deeral	MR Sensor	12/03/2017 17:40	NA	NA	9.88	NA	NA	NA	NA	MR	NA	NA	9.88
Mulgrave at Deeral	MR Sensor	12/03/2017 17:50	NA	NA	9.94	NA	NA	NA	NA	MR	NA	NA	9.94
Mulgrave at Deeral	MR Sensor	12/03/2017 18:00	NA	NA	10	NA	NA	NA	NA	MR	NA	NA	10
Mulgrave at Deeral	MR Sensor	12/03/2017 18:10	63.99	3.55	NA	NA	NA	NA	NA	MR	63.99	3.55	NA
Mulgrave at Deeral	MR Sensor	12/03/2017 18:10	NA	NA	10.09	NA	NA	NA	NA	MR	NA	NA	10.09
Mulgrave at Deeral	MR Sensor	12/03/2017 18:20	NA	NA	10.16	NA	NA	NA	NA	MR	NA	NA	10.16
Mulgrave at Deeral	MR Sensor	12/03/2017 18:30	NA	NA	10.23	NA	NA	NA	NA	MR	NA	NA	10.23
Mulgrave at Deeral	MR Sensor	12/03/2017 18:40	NA	NA	10.3	NA	NA	NA	NA	MR	NA	NA	10.3
Mulgrave at Deeral	MR Sensor	12/03/2017 18:50	NA	NA	10.38	NA	NA	NA	NA	MR	NA	NA	10.38
Mulgrave at Deeral	MR Sensor	12/03/2017 19:00	NA	NA	10.46	NA	NA	NA	NA	MR	NA	NA	10.46
Mulgrave at Deeral	MR Sensor	12/03/2017 19:10	77.44	2.64	NA	NA	NA	NA	NA	MR	77.44	2.64	NA
Mulgrave at Deeral	MR Sensor	12/03/2017 19:10	NA	NA	10.51	NA	NA	NA	NA	MR	NA	NA	10.51
Mulgrave at Deeral	MR Sensor	12/03/2017 19:20	NA	NA	10.57	NA	NA	NA	NA	MR	NA	NA	10.57
Mulgrave at Deeral	MR Sensor	12/03/2017 19:30	NA	NA	10.63	NA	NA	NA	NA	MR	NA	NA	10.63
Mulgrave at Deeral	MR Sensor	12/03/2017 19:40	NA	NA	10.68	NA	NA	NA	NA	MR	NA	NA	10.68
Mulgrave at Deeral	MR Sensor	12/03/2017 19:50	NA	NA	10.73	NA	NA	NA	NA	MR	NA	NA	10.73
Mulgrave at Deeral	MR Sensor	12/03/2017 20:00	NA	NA	10.79	NA	NA	NA	NA	MR	NA	NA	10.79
Mulgrave at Deeral	MR Sensor	12/03/2017 20:10	89.48	3.3	NA	NA	NA	NA	NA	MR	89.48	3.3	NA
Mulgrave at Deeral	MR Sensor	12/03/2017 20:10	NA	NA	10.83	NA	NA	NA	NA	MR	NA	NA	10.83
Mulgrave at Deeral	MR Sensor	12/03/2017 20:20	NA	NA	10.89	NA	NA	NA	NA	MR	NA	NA	10.89
Mulgrave at Deeral	MR Sensor	12/03/2017 20:30	NA	NA	10.92	NA	NA	NA	NA	MR	NA	NA	10.92
Mulgrave at Deeral	MR Sensor	12/03/2017 20:40	NA	NA	10.97	NA	NA	NA	NA	MR	NA	NA	10.97
Mulgrave at Deeral	MR Sensor	12/03/2017 20:50	NA	NA	11.02	NA	NA	NA	NA	MR	NA	NA	11.02
Mulgrave at Deeral	MR Sensor	12/03/2017 21:00	NA	NA	11.05	NA	NA	NA	NA	MR	NA	NA	11.05
Mulgrave at Deeral	MR Sensor	12/03/2017 21:10	128.91	2.92	NA	NA	NA	NA	NA	MR	128.91	2.92	NA
Mulgrave at Deeral	MR Sensor	12/03/2017 21:10	NA	NA	11.09	NA	NA	NA	NA	MR	NA	NA	11.09
Mulgrave at Deeral	MR Sensor	12/03/2017 21:20	NA	NA	11.13	NA	NA	NA	NA	MR	NA	NA	11.13
Mulgrave at Deeral	MR Sensor	12/03/2017 21:50	NA	NA	11.16	NA	NA	NA	NA	MR	NA	NA	11.16
Mulgrave at Deeral	MR Sensor	12/03/2017 22:00	NA	NA	11.16	NA	NA	NA	NA	MR	NA	NA	11.16
Mulgrave at Deeral	MR Sensor	12/03/2017 22:10	168.12	3.33	NA	NA	NA	NA	NA	MR	168.12	3.33	NA
Mulgrave at Deeral	MR Sensor	12/03/2017 22:20	NA	NA	11.12	NA	NA	NA	NA	MR	NA	NA	11.12
Mulgrave at Deeral	MR Sensor	12/03/2017 22:30	NA	NA	11.07	NA	NA	NA	NA	MR	NA	NA	11.07
Mulgrave at Deeral	MR Sensor	12/03/2017 22:40	NA	NA	11.01	NA	NA	NA	NA	MR	NA	NA	11.01
Mulgrave at Deeral	MR Sensor	12/03/2017 22:50	NA	NA	10.96	NA	NA	NA	NA	MR	NA	NA	10.96
Mulgrave at Deeral	MR Sensor	12/03/2017 23:00	NA	NA	10.91	NA	NA	NA	NA	MR	NA	NA	10.91
Mulgrave at Deeral	MR Sensor	12/03/2017 23:10	77.46	2.82	NA	NA	NA	NA	NA	MR	77.46	2.82	NA
Mulgrave at Deeral	MR Sensor	12/03/2017 23:10	NA	NA	10.85	NA	NA	NA	NA	MR	NA	NA	10.85
Mulgrave at Deeral	MR Sensor	12/03/2017 23:20	NA	NA	10.8	NA	NA	NA	NA	MR	NA	NA	10.8
Mulgrave at Deeral	MR Sensor	12/03/2017 23:30	NA	NA	10.74	NA	NA	NA	NA	MR	NA	NA	10.74
Mulgrave at Deeral	MR Sensor	12/03/2017 23:40	NA	NA	10.69	NA	NA	NA	NA	MR	NA	NA	10.69
Mulgrave at Deeral	MR Sensor	12/03/2017 23:50	NA	NA	10.63	NA	NA	NA	NA	MR	NA	NA	10.63
Mulgrave at Deeral	MR Sensor	13/03/2017 0:00	NA	NA	10.57	NA	NA	NA	NA	MR	NA	NA	10.57
Mulgrave at Deeral	MR Sensor	13/03/2017 0:10	64.17	3.51	NA	NA	NA	NA	NA	MR	64.17	3.51	NA
Mulgrave at Deeral	MR Sensor	13/03/2017 0:10	NA	NA	10.51	NA	NA	NA	NA	MR	NA	NA	10.51
Mulgrave at Deeral	MR Sensor	13/03/2017 0:20	NA	NA	10.46	NA	NA	NA	NA	MR	NA	NA	10.46
Mulgrave at Deeral	MR Sensor	13/03/2017 0:30	NA	NA	10.4	NA	NA	NA	NA	MR	NA	NA	10.4
Mulgrave at Deeral	MR Sensor	13/03/2017 0:40	NA	NA	10.34	NA	NA	NA	NA	MR	NA	NA	10.34
Mulgrave at Deeral	MR Sensor	13/03/2017 0:50	NA	NA	10.29	NA	NA	NA	NA	MR	NA	NA	10.29
Mulgrave at Deeral	MR Sensor	13/03/2017 1:00	NA	NA	10.24	NA	NA	NA	NA	MR	NA	NA	10.24
Mulgrave at Deeral	MR Sensor	13/03/2017 1:10	59.86	5.86	NA	NA	NA	NA	NA	MR	59.86	5.86	NA
Mulgrave at Deeral	MR Sensor	13/03/2017 1:10	NA	NA	10.19	NA	NA	NA	NA	MR	NA	NA	10.19
Mulgrave at Deeral	MR Sensor	13/03/2017 1:20	NA	NA	10.14	NA	NA	NA	NA	MR	NA	NA	10.14
Mulgrave at Deeral	MR Sensor	13/03/2017 1:30	NA	NA	10.09	NA	NA	NA	NA	MR	NA	NA	10.09
Mulgrave at Deeral	MR Sensor	13/03/2017 1:40	NA	NA	10.05	NA	NA	NA	NA	MR	NA	NA	10.05
Mulgrave at Deeral	MR Sensor	13/03/2017 1:50	NA	NA	10.02	NA	NA	NA	NA	MR	NA	NA	10.02
Mulgrave at Deeral	MR Sensor	13/03/2017 2:00	NA	NA	9.97	NA	NA	NA	NA	MR	NA	NA	9.97
Mulgrave at Deeral	MR Sensor	13/03/2017 2:10	59.51	4.45	NA	NA	NA	NA	NA	MR	59.51	4.45	NA
Mulgrave at Deeral	MR Sensor	13/03/2017 2:10	NA	NA	9.94	NA	NA	NA	NA	MR	NA	NA	9.94
Mulgrave at Deeral	MR Sensor	13/03/2017 2:20	NA	NA	9.91	NA	NA	NA	NA	MR	NA	NA	9.91
Mulgrave at Deeral	MR Sensor	13/03/2017 2:30	NA	NA	9.87	NA	NA	NA	NA	MR	NA	NA	9.87
Mulgrave at Deeral	MR Sensor	13/03/2017 2:40	NA	NA	9.83	NA	NA	NA	NA	MR	NA	NA	9.83
Mulgrave at Deeral	MR Sensor	13/03/2017 3:00	NA	NA	9.78	NA	NA	NA	NA	MR	NA	NA	9.78
Mulgrave at Deeral	MR Sensor	13/03/2017 3:10	NA	NA	9.75	NA	NA	NA	NA	MR	NA	NA	9.75
Mulgrave at Deeral	MR Sensor	13/03/2017 3:30	NA	NA	9.7	NA	NA	NA	NA	MR	NA	NA	9.7
Mulgrave at Deeral	MR Sensor	13/03/2017 3:50	NA	NA	9.65	NA	NA	NA	NA	MR	NA	NA	9.65
Mulgrave at Deeral	MR Sensor	13/03/2017 4:00	NA	NA	9.64	NA	NA	NA	NA	MR	NA	NA	9.64
Mulgrave at Deeral	MR Sensor	13/03/2017 4:20	NA	NA	9.61	NA	NA	NA	NA	MR	NA	NA	9.61
Mulgrave at Deeral	MR Sensor	13/03/2017 4:40	NA	NA	9.58	NA	NA	NA	NA	MR	NA	NA	9.58
Mulgrave at Deeral	MR Sensor	13/03/2017 5:00	NA	NA	9.57	NA	NA	NA	NA	MR	NA	NA	9.57
Mulgrave at Deeral	MR Sensor	13/03/2017 5:20	NA	NA	9.62	NA	NA	NA	NA	MR	NA	NA	9.62
Mulgrave at Deeral	MR Sensor	13/03/2017 5:30	NA	NA	9.69	NA	NA	NA	NA	MR	NA	NA	9.69
Mulgrave at Deeral	MR Sensor	13/03/2017 5:40	NA	NA	9.76	NA	NA	NA	NA	MR	NA	NA	9.76
Mulgrave at Deeral	MR Sensor	13/03/2017 5:50	NA	NA	9.83	NA	NA	NA	NA	MR	NA	NA	9.83
Mulgrave at Deeral	MR Sensor	13/03/2017 6:00	NA	NA	9.92	NA	NA	NA	NA	MR	NA	NA	9.92
Mulgrave at Deeral	MR Sensor	13/03/2017 6:10	75.97	3.38	NA	NA	NA	NA	NA	MR	75.97	3.38	NA
Mulgrave at Deeral	MR Sensor	13/03/2017 6:10	NA	NA	9.99	NA	NA	NA	NA	MR	NA	NA	9.99
Mulgrave at Deeral	MR Sensor	13/03/2017 6:20	NA	NA	10.07	NA	NA	NA	NA	MR	NA	NA	10.07
Mulgrave at Deeral	MR Sensor	13/03/2017 6:30	NA	NA	10.14	NA	NA	NA	NA	MR	NA	NA	10.14
Mulgrave at Deeral	MR Sensor	13/03/2017 6:40	NA	NA	10.23	NA	NA	NA	NA	MR	NA	NA	10.23
Mulgrave at Deeral	MR Sensor	13/03/2017 6:50	NA	NA	10.31	NA	NA	NA	NA	MR	NA	NA	10.31
Mulgrave at Deeral	MR Sensor	13/03/2017 7:00	NA	NA	10.39	NA	NA	NA	NA	MR	NA	NA	10.39
Mulgrave at Deeral	MR Sensor	13/03/2017 7:10	94.12	3.69	NA	NA	NA	NA	NA	MR	94.12	3.69	NA
Mulgrave at Deeral	MR Sensor	13/03/2017 7:10	NA	NA	10.48	NA	NA	NA	NA	MR	NA	NA	10.48
Mulgrave at Deeral	MR Sensor	13/03/2017 7:20	NA	NA	10.55	NA	NA	NA	NA	MR	NA	NA	10.55
Mulgrave at Deeral	MR Sensor	13/03/2017 7:30	NA	NA	10.63	NA	NA	NA	NA	MR	NA	NA	10.63
Mulgrave at Deeral	MR Sensor	13/03/2017 7:40	NA	NA	10.71	NA	NA	NA	NA	MR	NA	NA	10.71
Mulgrave at Deeral	MR Sensor	13/03/2017 7:50	NA	NA	10.77	NA	NA	NA	NA	MR	NA	NA	10.77
Mulgrave at Deeral	MR Sensor	13/03/2017 8:00	NA	NA	10.84	NA	NA	NA	NA	MR	NA	NA	10.84
Mulgrave at Deeral	MR Sensor	13/03/2017 8:10	130.96	3.9	NA	NA	NA	NA	NA	MR	130.96	3.9	NA
Mulgrave at Deeral	MR Sensor	13/03/2017 8:10	NA	NA	10.9	NA	NA	NA	NA	MR	NA	NA	10.9
Mulgrave at Deeral	MR Sensor	13/03/2017 8:20	NA	NA	10.96	NA	NA	NA	NA	MR	NA	NA	10.96
Mulgrave at Deeral	MR Sensor	13/03/2017 8:30	NA	NA	11.01	NA	NA	NA	NA	MR	NA	NA	11.01
Mulgrave at Deeral	MR Sensor	13/03/2017 8:40	NA	NA	11.07	NA	NA	NA	NA	MR	NA	NA	11.07
Mulgrave at Deeral	MR Sensor	13/03/2017 8:50	NA	NA	11.12	NA	NA	NA	NA	MR	NA	NA	11.12
Mulgrave at Deeral	MR Sensor	13/03/2017 9:00	NA	NA	11.17	NA	NA	NA	NA	MR	NA	NA	11.17
Mulgrave at Deeral	MR Sensor	13/03/2017 9:10	310.56	3.6	NA	NA	NA	NA	NA	MR	310.56	3.6	NA
Mulgrave at Deeral	MR Sensor	13/03/2017 9:10	NA	NA	11.22	NA	NA	NA	NA	MR	NA	NA	11.22
Mulgrave at Deeral	MR Sensor	13/03/2017 9:20	NA	NA	11.27	NA	NA	NA	NA	MR	NA	NA	11.27
Mulgrave at Deeral	MR Sensor	13/03/2017 9:30	NA	NA	11.3	NA	NA	NA	NA	MR	NA	NA	11.3
Mulgrave at Deeral	MR Sensor	13/03/2017 9:40	NA	NA	11.33	NA	NA	NA	NA	MR	NA	NA	11.33
Mulgrave at Deeral	MR Sensor	13/03/2017 9:50	NA	NA	11.36	NA	NA	NA	NA	MR	NA	NA	11.36
Mulgrave at Deeral	MR Sensor	13/03/2017 10:00	NA	NA	11.38	NA	NA	NA	NA	MR	NA	NA	11.38
Mulgrave at Deeral	MR Sensor	13/03/2017 10:10	689.9	3.99	NA	NA	NA	NA	NA	MR	689.9	3.99	NA
Mulgrave at Deeral	MR Sensor	13/03/2017 10:30	NA	NA	11.41	NA	NA	NA	NA	MR	NA	NA	11.41
Mulgrave at Deeral	MR Sensor	13/03/2017 10:50	NA	NA	11.36	NA	NA	NA	NA	MR	NA	NA	11.36
Mulgrave at Deeral	MR Sensor	13/03/2017 11:00	NA	NA	11.3	NA	NA	NA	NA	MR	NA	NA	11.3
Mulgrave at Deeral	MR Sensor	13/03/2017 11:10	440.13	4.85	NA	NA	NA	NA	NA	MR	440.13	4.85	NA
Mulgrave at Deeral	MR Sensor	13/03/2017 11:10	NA	NA	11.26	NA	NA	NA	NA	MR	NA	NA	11.26
Mulgrave at Deeral	MR Sensor	13/03/2017 11:20	NA	NA	11.21	NA	NA	NA	NA	MR	NA	NA	11.21
Mulgrave at Deeral	MR Sensor	13/03/2017 11:30	NA	NA	11.17	NA	NA	NA	NA	MR	NA	NA	11.17
Mulgrave at Deeral	MR Sensor	13/03/2017 11:40	NA	NA	11.12	NA	NA	NA	NA	MR	NA	NA	11.12
Mulgrave at Deeral	MR Sensor	13/03/2017 11:50	NA	NA	11.06	NA	NA	NA	NA	MR	NA	NA	11.06
Mulgrave at Deeral	MR Sensor	13/03/2017 12:00	NA	NA	11	NA	NA	NA	NA	MR	NA	NA	11
Mulgrave at Deeral	MR Sensor	13/03/2017 12:10	147.39	4.19	NA	NA	NA	NA	NA	MR	147.39	4.19	NA
Mulgrave at Deeral	MR Sensor	13/03/2017 12:10	NA	NA	10.95	NA	NA	NA	NA	MR	NA	NA	10.95
Mulgrave at Deeral	MR Sensor	13/03/2017 12:20	NA	NA	10.89	NA	NA	NA	NA	MR	NA	NA	10.89
Mulgrave at Deeral	MR Sensor	13/03/2017 12:30	NA	NA	10.83	NA	NA	NA	NA	MR	NA	NA	10.83
Mulgrave at Deeral	MR Sensor	13/03/2017 12:40	NA	NA	10.76	NA	NA	NA	NA	MR	NA	NA	10.76
Mulgrave at Deeral	MR Sensor	13/03/2017 12:50	NA	NA	10.7	NA	NA	NA	NA	MR	NA	NA	10.7
Mulgrave at Deeral	MR Sensor	13/03/2017 13:00	NA	NA	10.64	NA	NA	NA	NA	MR	NA	NA	10.64
Mulgrave at Deeral	MR Sensor	13/03/2017 13:10	83.77	4.25	NA	NA	NA	NA	NA	MR	83.77	4.25	NA
Mulgrave at Deeral	MR Sensor	13/03/2017 13:10	NA	NA	10.57	NA	NA	NA	NA	MR	NA	NA	10.57
Mulgrave at Deeral	MR Sensor	13/03/2017 13:20	NA	NA	10.51	NA	NA	NA	NA	MR	NA	NA	10.51
Mulgrave at Deeral	MR Sensor	13/03/2017 13:30	NA	NA	10.44	NA	NA	NA	NA	MR	NA	NA	10.44
Mulgrave at Deeral	MR Sensor	13/03/2017 13:40	NA	NA	10.38	NA	NA	NA	NA	MR	NA	NA	10.38
Mulgrave at Deeral	MR Sensor	13/03/2017 13:50	NA	NA	10.33	NA	NA	NA	NA	MR	NA	NA	10.33
Mulgrave at Deeral	MR Sensor	13/03/2017 14:00	NA	NA	10.27	NA	NA	NA	NA	MR	NA	NA	10.27
Mulgrave at Deeral	MR Sensor	13/03/2017 14:10	69.91	4.63	NA	NA	NA	NA	NA	MR	69.91	4.63	NA
Mulgrave at Deeral	MR Sensor	13/03/2017 14:10	NA	NA	10.22	NA	NA	NA	NA	MR	NA	NA	10.22
Mulgrave at Deeral	MR Sensor	13/03/2017 14:20	NA	NA	10.17	NA	NA	NA	NA	MR	NA	NA	10.17
Mulgrave at Deeral	MR Sensor	13/03/2017 14:30	NA	NA	10.13	NA	NA	NA	NA	MR	NA	NA	10.13
Mulgrave at Deeral	MR Sensor	13/03/2017 14:40	NA	NA	10.08	NA	NA	NA	NA	MR	NA	NA	10.08
Mulgrave at Deeral	MR Sensor	13/03/2017 14:50	NA	NA	10.04	NA	NA	NA	NA	MR	NA	NA	10.04
Mulgrave at Deeral	MR Sensor	13/03/2017 15:00	NA	NA	10.01	NA	NA	NA	NA	MR	NA	NA	10.01
Mulgrave at Deeral	MR Sensor	13/03/2017 15:10	66.4	3.93	NA	NA	NA	NA	NA	MR	66.4	3.93	NA
Mulgrave at Deeral	MR Sensor	13/03/2017 15:10	NA	NA	9.97	NA	NA	NA	NA	MR	NA	NA	9.97
Mulgrave at Deeral	MR Sensor	13/03/2017 15:20	NA	NA	9.94	NA	NA	NA	NA	MR	NA	NA	9.94
Mulgrave at Deeral	MR Sensor	13/03/2017 15:30	NA	NA	9.9	NA	NA	NA	NA	MR	NA	NA	9.9
Mulgrave at Deeral	MR Sensor	13/03/2017 15:40	NA	NA	9.87	NA	NA	NA	NA	MR	NA	NA	9.87
Mulgrave at Deeral	MR Sensor	13/03/2017 15:50	NA	NA	9.84	NA	NA	NA	NA	MR	NA	NA	9.84
Mulgrave at Deeral	MR Sensor	13/03/2017 16:00	NA	NA	9.81	NA	NA	NA	NA	MR	NA	NA	9.81
Mulgrave at Deeral	MR Sensor	13/03/2017 16:10	63.96	2.96	NA	NA	NA	NA	NA	MR	63.96	2.96	NA
Mulgrave at Deeral	MR Sensor	13/03/2017 16:10	NA	NA	9.78	NA	NA	NA	NA	MR	NA	NA	9.78
Mulgrave at Deeral	MR Sensor	13/03/2017 16:30	NA	NA	9.74	NA	NA	NA	NA	MR	NA	NA	9.74
Mulgrave at Deeral	MR Sensor	13/03/2017 16:50	NA	NA	9.71	NA	NA	NA	NA	MR	NA	NA	9.71
Mulgrave at Deeral	MR Sensor	13/03/2017 17:00	NA	NA	9.69	NA	NA	NA	NA	MR	NA	NA	9.69
Mulgrave at Deeral	MR Sensor	13/03/2017 17:40	NA	NA	9.73	NA	NA	NA	NA	MR	NA	NA	9.73
Mulgrave at Deeral	MR Sensor	13/03/2017 17:50	NA	NA	9.79	NA	NA	NA	NA	MR	NA	NA	9.79
Mulgrave at Deeral	MR Sensor	13/03/2017 18:00	NA	NA	9.86	NA	NA	NA	NA	MR	NA	NA	9.86
Mulgrave at Deeral	MR Sensor	13/03/2017 18:10	64.83	3.77	NA	NA	NA	NA	NA	MR	64.83	3.77	NA
Mulgrave at Deeral	MR Sensor	13/03/2017 18:10	NA	NA	9.91	NA	NA	NA	NA	MR	NA	NA	9.91
Mulgrave at Deeral	MR Sensor	13/03/2017 18:20	NA	NA	9.98	NA	NA	NA	NA	MR	NA	NA	9.98
Mulgrave at Deeral	MR Sensor	13/03/2017 18:30	NA	NA	10.03	NA	NA	NA	NA	MR	NA	NA	10.03
Mulgrave at Deeral	MR Sensor	13/03/2017 18:40	NA	NA	10.09	NA	NA	NA	NA	MR	NA	NA	10.09
Mulgrave at Deeral	MR Sensor	13/03/2017 18:50	NA	NA	10.17	NA	NA	NA	NA	MR	NA	NA	10.17
Mulgrave at Deeral	MR Sensor	13/03/2017 19:00	NA	NA	10.24	NA	NA	NA	NA	MR	NA	NA	10.24
Mulgrave at Deeral	MR Sensor	13/03/2017 19:10	66.74	2.78	NA	NA	NA	NA	NA	MR	66.74	2.78	NA
Mulgrave at Deeral	MR Sensor	13/03/2017 19:10	NA	NA	10.31	NA	NA	NA	NA	MR	NA	NA	10.31
Mulgrave at Deeral	MR Sensor	13/03/2017 19:20	NA	NA	10.38	NA	NA	NA	NA	MR	NA	NA	10.38
Mulgrave at Deeral	MR Sensor	13/03/2017 19:30	NA	NA	10.44	NA	NA	NA	NA	MR	NA	NA	10.44
Mulgrave at Deeral	MR Sensor	13/03/2017 19:40	NA	NA	10.5	NA	NA	NA	NA	MR	NA	NA	10.5
Mulgrave at Deeral	MR Sensor	13/03/2017 19:50	NA	NA	10.56	NA	NA	NA	NA	MR	NA	NA	10.56
Mulgrave at Deeral	MR Sensor	13/03/2017 20:00	NA	NA	10.62	NA	NA	NA	NA	MR	NA	NA	10.62
Mulgrave at Deeral	MR Sensor	13/03/2017 20:10	77.19	2.32	NA	NA	NA	NA	NA	MR	77.19	2.32	NA
Mulgrave at Deeral	MR Sensor	13/03/2017 20:10	NA	NA	10.67	NA	NA	NA	NA	MR	NA	NA	10.67
Mulgrave at Deeral	MR Sensor	13/03/2017 20:20	NA	NA	10.73	NA	NA	NA	NA	MR	NA	NA	10.73
Mulgrave at Deeral	MR Sensor	13/03/2017 20:30	NA	NA	10.78	NA	NA	NA	NA	MR	NA	NA	10.78
Mulgrave at Deeral	MR Sensor	13/03/2017 20:40	NA	NA	10.81	NA	NA	NA	NA	MR	NA	NA	10.81
Mulgrave at Deeral	MR Sensor	13/03/2017 20:50	NA	NA	10.85	NA	NA	NA	NA	MR	NA	NA	10.85
Mulgrave at Deeral	MR Sensor	13/03/2017 21:00	NA	NA	10.89	NA	NA	NA	NA	MR	NA	NA	10.89
Mulgrave at Deeral	MR Sensor	13/03/2017 21:10	97.98	2.4	NA	NA	NA	NA	NA	MR	97.98	2.4	NA
Mulgrave at Deeral	MR Sensor	13/03/2017 21:10	NA	NA	10.92	NA	NA	NA	NA	MR	NA	NA	10.92
Mulgrave at Deeral	MR Sensor	13/03/2017 21:30	NA	NA	11	NA	NA	NA	NA	MR	NA	NA	11
Mulgrave at Deeral	MR Sensor	13/03/2017 21:50	NA	NA	11.03	NA	NA	NA	NA	MR	NA	NA	11.03
Mulgrave at Deeral	MR Sensor	13/03/2017 22:00	NA	NA	11.04	NA	NA	NA	NA	MR	NA	NA	11.04
Mulgrave at Deeral	MR Sensor	13/03/2017 22:10	121.74	2.72	NA	NA	NA	NA	NA	MR	121.74	2.72	NA
Mulgrave at Deeral	MR Sensor	13/03/2017 22:30	NA	NA	11.07	NA	NA	NA	NA	MR	NA	NA	11.07
Mulgrave at Deeral	MR Sensor	13/03/2017 22:50	NA	NA	11.02	NA	NA	NA	NA	MR	NA	NA	11.02
Mulgrave at Deeral	MR Sensor	13/03/2017 23:00	NA	NA	10.99	NA	NA	NA	NA	MR	NA	NA	10.99
Mulgrave at Deeral	MR Sensor	13/03/2017 23:10	95.08	2.77	NA	NA	NA	NA	NA	MR	95.08	2.77	NA
Mulgrave at Deeral	MR Sensor	13/03/2017 23:10	NA	NA	10.95	NA	NA	NA	NA	MR	NA	NA	10.95
Mulgrave at Deeral	MR Sensor	13/03/2017 23:20	NA	NA	10.89	NA	NA	NA	NA	MR	NA	NA	10.89
Mulgrave at Deeral	MR Sensor	13/03/2017 23:30	NA	NA	10.85	NA	NA	NA	NA	MR	NA	NA	10.85
Mulgrave at Deeral	MR Sensor	13/03/2017 23:40	NA	NA	10.8	NA	NA	NA	NA	MR	NA	NA	10.8
Mulgrave at Deeral	MR Sensor	13/03/2017 23:50	NA	NA	10.74	NA	NA	NA	NA	MR	NA	NA	10.74
Mulgrave at Deeral	MR Sensor	14/03/2017 0:00	NA	NA	10.7	NA	NA	NA	NA	MR	NA	NA	10.7
Mulgrave at Deeral	MR Sensor	14/03/2017 0:10	65.87	3.21	NA	NA	NA	NA	NA	MR	65.87	3.21	NA
Mulgrave at Deeral	MR Sensor	14/03/2017 0:10	NA	NA	10.63	NA	NA	NA	NA	MR	NA	NA	10.63
Mulgrave at Deeral	MR Sensor	14/03/2017 0:20	NA	NA	10.58	NA	NA	NA	NA	MR	NA	NA	10.58
Mulgrave at Deeral	MR Sensor	14/03/2017 0:30	NA	NA	10.52	NA	NA	NA	NA	MR	NA	NA	10.52
Mulgrave at Deeral	MR Sensor	14/03/2017 0:40	NA	NA	10.46	NA	NA	NA	NA	MR	NA	NA	10.46
Mulgrave at Deeral	MR Sensor	14/03/2017 0:50	NA	NA	10.41	NA	NA	NA	NA	MR	NA	NA	10.41
Mulgrave at Deeral	MR Sensor	14/03/2017 1:00	NA	NA	10.36	NA	NA	NA	NA	MR	NA	NA	10.36
Mulgrave at Deeral	MR Sensor	14/03/2017 1:10	61.09	2.34	NA	NA	NA	NA	NA	MR	61.09	2.34	NA
Mulgrave at Deeral	MR Sensor	14/03/2017 1:10	NA	NA	10.33	NA	NA	NA	NA	MR	NA	NA	10.33
Mulgrave at Deeral	MR Sensor	14/03/2017 1:20	NA	NA	10.27	NA	NA	NA	NA	MR	NA	NA	10.27
Mulgrave at Deeral	MR Sensor	14/03/2017 1:30	NA	NA	10.21	NA	NA	NA	NA	MR	NA	NA	10.21
Mulgrave at Deeral	MR Sensor	14/03/2017 1:40	NA	NA	10.17	NA	NA	NA	NA	MR	NA	NA	10.17
Mulgrave at Deeral	MR Sensor	14/03/2017 1:50	NA	NA	10.12	NA	NA	NA	NA	MR	NA	NA	10.12
Mulgrave at Deeral	MR Sensor	14/03/2017 2:00	NA	NA	10.07	NA	NA	NA	NA	MR	NA	NA	10.07
Mulgrave at Deeral	MR Sensor	14/03/2017 2:10	59.54	2.34	NA	NA	NA	NA	NA	MR	59.54	2.34	NA
Mulgrave at Deeral	MR Sensor	14/03/2017 2:20	NA	NA	10	NA	NA	NA	NA	MR	NA	NA	10
Mulgrave at Deeral	MR Sensor	14/03/2017 2:30	NA	NA	9.97	NA	NA	NA	NA	MR	NA	NA	9.97
Mulgrave at Deeral	MR Sensor	14/03/2017 2:40	NA	NA	9.93	NA	NA	NA	NA	MR	NA	NA	9.93
Mulgrave at Deeral	MR Sensor	14/03/2017 2:50	NA	NA	9.9	NA	NA	NA	NA	MR	NA	NA	9.9
Mulgrave at Deeral	MR Sensor	14/03/2017 3:00	NA	NA	9.86	NA	NA	NA	NA	MR	NA	NA	9.86
Mulgrave at Deeral	MR Sensor	14/03/2017 3:10	61.15	3.19	NA	NA	NA	NA	NA	MR	61.15	3.19	NA
Mulgrave at Deeral	MR Sensor	14/03/2017 3:10	NA	NA	9.83	NA	NA	NA	NA	MR	NA	NA	9.83
Mulgrave at Deeral	MR Sensor	14/03/2017 3:20	NA	NA	9.8	NA	NA	NA	NA	MR	NA	NA	9.8
Mulgrave at Deeral	MR Sensor	14/03/2017 3:30	NA	NA	9.77	NA	NA	NA	NA	MR	NA	NA	9.77
Mulgrave at Deeral	MR Sensor	14/03/2017 3:50	NA	NA	9.72	NA	NA	NA	NA	MR	NA	NA	9.72
Mulgrave at Deeral	MR Sensor	14/03/2017 4:00	NA	NA	9.7	NA	NA	NA	NA	MR	NA	NA	9.7
Mulgrave at Deeral	MR Sensor	14/03/2017 4:20	NA	NA	9.65	NA	NA	NA	NA	MR	NA	NA	9.65
Mulgrave at Deeral	MR Sensor	14/03/2017 4:40	NA	NA	9.62	NA	NA	NA	NA	MR	NA	NA	9.62
Mulgrave at Deeral	MR Sensor	14/03/2017 5:00	NA	NA	9.6	NA	NA	NA	NA	MR	NA	NA	9.6
Mulgrave at Deeral	MR Sensor	14/03/2017 5:40	NA	NA	9.65	NA	NA	NA	NA	MR	NA	NA	9.65
Mulgrave at Deeral	MR Sensor	14/03/2017 5:50	NA	NA	9.7	NA	NA	NA	NA	MR	NA	NA	9.7
Mulgrave at Deeral	MR Sensor	14/03/2017 6:00	NA	NA	9.76	NA	NA	NA	NA	MR	NA	NA	9.76
Mulgrave at Deeral	MR Sensor	14/03/2017 6:10	NA	NA	9.81	NA	NA	NA	NA	MR	NA	NA	9.81
Mulgrave at Deeral	MR Sensor	14/03/2017 6:20	NA	NA	9.88	NA	NA	NA	NA	MR	NA	NA	9.88
Mulgrave at Deeral	MR Sensor	14/03/2017 6:30	NA	NA	9.94	NA	NA	NA	NA	MR	NA	NA	9.94
Mulgrave at Deeral	MR Sensor	14/03/2017 6:40	NA	NA	10.01	NA	NA	NA	NA	MR	NA	NA	10.01
Mulgrave at Deeral	MR Sensor	14/03/2017 6:50	NA	NA	10.09	NA	NA	NA	NA	MR	NA	NA	10.09
Mulgrave at Deeral	MR Sensor	14/03/2017 7:00	NA	NA	10.16	NA	NA	NA	NA	MR	NA	NA	10.16
Mulgrave at Deeral	MR Sensor	14/03/2017 7:10	86.18	3.28	NA	NA	NA	NA	NA	MR	86.18	3.28	NA
Mulgrave at Deeral	MR Sensor	14/03/2017 7:10	NA	NA	10.23	NA	NA	NA	NA	MR	NA	NA	10.23
Mulgrave at Deeral	MR Sensor	14/03/2017 7:20	NA	NA	10.3	NA	NA	NA	NA	MR	NA	NA	10.3
Mulgrave at Deeral	MR Sensor	14/03/2017 7:30	NA	NA	10.38	NA	NA	NA	NA	MR	NA	NA	10.38
Mulgrave at Deeral	MR Sensor	14/03/2017 7:40	NA	NA	10.46	NA	NA	NA	NA	MR	NA	NA	10.46
Mulgrave at Deeral	MR Sensor	14/03/2017 7:50	NA	NA	10.51	NA	NA	NA	NA	MR	NA	NA	10.51
Mulgrave at Deeral	MR Sensor	14/03/2017 8:00	NA	NA	10.58	NA	NA	NA	NA	MR	NA	NA	10.58
Mulgrave at Deeral	MR Sensor	14/03/2017 8:10	100.75	2.47	NA	NA	NA	NA	NA	MR	100.75	2.47	NA
Mulgrave at Deeral	MR Sensor	14/03/2017 8:10	NA	NA	10.65	NA	NA	NA	NA	MR	NA	NA	10.65
Mulgrave at Deeral	MR Sensor	14/03/2017 8:20	NA	NA	10.71	NA	NA	NA	NA	MR	NA	NA	10.71
Mulgrave at Deeral	MR Sensor	14/03/2017 8:30	NA	NA	10.76	NA	NA	NA	NA	MR	NA	NA	10.76
Mulgrave at Deeral	MR Sensor	14/03/2017 8:40	NA	NA	10.8	NA	NA	NA	NA	MR	NA	NA	10.8
Mulgrave at Deeral	MR Sensor	14/03/2017 8:50	NA	NA	10.85	NA	NA	NA	NA	MR	NA	NA	10.85
Mulgrave at Deeral	MR Sensor	14/03/2017 9:00	NA	NA	10.9	NA	NA	NA	NA	MR	NA	NA	10.9
Mulgrave at Deeral	MR Sensor	14/03/2017 9:10	135	2.77	NA	NA	NA	NA	NA	MR	135	2.77	NA
Mulgrave at Deeral	MR Sensor	14/03/2017 9:10	NA	NA	10.96	NA	NA	NA	NA	MR	NA	NA	10.96
Mulgrave at Deeral	MR Sensor	14/03/2017 9:30	NA	NA	11.03	NA	NA	NA	NA	MR	NA	NA	11.03
Mulgrave at Deeral	MR Sensor	14/03/2017 9:40	NA	NA	11.08	NA	NA	NA	NA	MR	NA	NA	11.08
Mulgrave at Deeral	MR Sensor	14/03/2017 10:00	NA	NA	11.13	NA	NA	NA	NA	MR	NA	NA	11.13
Mulgrave at Deeral	MR Sensor	14/03/2017 10:10	204.26	2.57	NA	NA	NA	NA	NA	MR	204.26	2.57	NA
Mulgrave at Deeral	MR Sensor	14/03/2017 10:10	NA	NA	11.16	NA	NA	NA	NA	MR	NA	NA	11.16
Mulgrave at Deeral	MR Sensor	14/03/2017 10:30	NA	NA	11.2	NA	NA	NA	NA	MR	NA	NA	11.2
Mulgrave at Deeral	MR Sensor	14/03/2017 11:00	NA	NA	11.21	NA	NA	NA	NA	MR	NA	NA	11.21
Mulgrave at Deeral	MR Sensor	14/03/2017 11:10	242.29	3.82	NA	NA	NA	NA	NA	MR	242.29	3.82	NA
Mulgrave at Deeral	MR Sensor	14/03/2017 11:20	NA	NA	11.16	NA	NA	NA	NA	MR	NA	NA	11.16
Mulgrave at Deeral	MR Sensor	14/03/2017 11:30	NA	NA	11.1	NA	NA	NA	NA	MR	NA	NA	11.1
Mulgrave at Deeral	MR Sensor	14/03/2017 11:40	NA	NA	11.05	NA	NA	NA	NA	MR	NA	NA	11.05
Mulgrave at Deeral	MR Sensor	14/03/2017 11:50	NA	NA	11	NA	NA	NA	NA	MR	NA	NA	11
Mulgrave at Deeral	MR Sensor	14/03/2017 12:00	NA	NA	10.95	NA	NA	NA	NA	MR	NA	NA	10.95
Mulgrave at Deeral	MR Sensor	14/03/2017 12:10	124.01	2.17	NA	NA	NA	NA	NA	MR	124.01	2.17	NA
Mulgrave at Deeral	MR Sensor	14/03/2017 12:10	NA	NA	10.89	NA	NA	NA	NA	MR	NA	NA	10.89
Mulgrave at Deeral	MR Sensor	14/03/2017 12:20	NA	NA	10.84	NA	NA	NA	NA	MR	NA	NA	10.84
Mulgrave at Deeral	MR Sensor	14/03/2017 12:30	NA	NA	10.78	NA	NA	NA	NA	MR	NA	NA	10.78
Mulgrave at Deeral	MR Sensor	14/03/2017 12:40	NA	NA	10.72	NA	NA	NA	NA	MR	NA	NA	10.72
Mulgrave at Deeral	MR Sensor	14/03/2017 12:50	NA	NA	10.66	NA	NA	NA	NA	MR	NA	NA	10.66
Mulgrave at Deeral	MR Sensor	14/03/2017 13:00	NA	NA	10.6	NA	NA	NA	NA	MR	NA	NA	10.6
Mulgrave at Deeral	MR Sensor	14/03/2017 13:10	79.81	3.16	NA	NA	NA	NA	NA	MR	79.81	3.16	NA
Mulgrave at Deeral	MR Sensor	14/03/2017 13:10	NA	NA	10.54	NA	NA	NA	NA	MR	NA	NA	10.54
Mulgrave at Deeral	MR Sensor	14/03/2017 13:20	NA	NA	10.49	NA	NA	NA	NA	MR	NA	NA	10.49
Mulgrave at Deeral	MR Sensor	14/03/2017 13:30	NA	NA	10.43	NA	NA	NA	NA	MR	NA	NA	10.43
Mulgrave at Deeral	MR Sensor	14/03/2017 13:40	NA	NA	10.38	NA	NA	NA	NA	MR	NA	NA	10.38
Mulgrave at Deeral	MR Sensor	14/03/2017 13:50	NA	NA	10.33	NA	NA	NA	NA	MR	NA	NA	10.33
Mulgrave at Deeral	MR Sensor	14/03/2017 14:00	NA	NA	10.27	NA	NA	NA	NA	MR	NA	NA	10.27
Mulgrave at Deeral	MR Sensor	14/03/2017 14:10	69.11	2.48	NA	NA	NA	NA	NA	MR	69.11	2.48	NA
Mulgrave at Deeral	MR Sensor	14/03/2017 14:10	NA	NA	10.22	NA	NA	NA	NA	MR	NA	NA	10.22
Mulgrave at Deeral	MR Sensor	14/03/2017 14:20	NA	NA	10.18	NA	NA	NA	NA	MR	NA	NA	10.18
Mulgrave at Deeral	MR Sensor	14/03/2017 14:30	NA	NA	10.13	NA	NA	NA	NA	MR	NA	NA	10.13
Mulgrave at Deeral	MR Sensor	14/03/2017 14:40	NA	NA	10.09	NA	NA	NA	NA	MR	NA	NA	10.09
Mulgrave at Deeral	MR Sensor	14/03/2017 14:50	NA	NA	10.05	NA	NA	NA	NA	MR	NA	NA	10.05
Mulgrave at Deeral	MR Sensor	14/03/2017 15:00	NA	NA	10.02	NA	NA	NA	NA	MR	NA	NA	10.02
Mulgrave at Deeral	MR Sensor	14/03/2017 15:10	65.4	2.9	NA	NA	NA	NA	NA	MR	65.4	2.9	NA
Mulgrave at Deeral	MR Sensor	14/03/2017 15:10	NA	NA	9.99	NA	NA	NA	NA	MR	NA	NA	9.99
Mulgrave at Deeral	MR Sensor	14/03/2017 15:20	NA	NA	9.95	NA	NA	NA	NA	MR	NA	NA	9.95
Mulgrave at Deeral	MR Sensor	14/03/2017 15:30	NA	NA	9.91	NA	NA	NA	NA	MR	NA	NA	9.91
Mulgrave at Deeral	MR Sensor	14/03/2017 15:40	NA	NA	9.88	NA	NA	NA	NA	MR	NA	NA	9.88
Mulgrave at Deeral	MR Sensor	14/03/2017 15:50	NA	NA	9.85	NA	NA	NA	NA	MR	NA	NA	9.85
Mulgrave at Deeral	MR Sensor	14/03/2017 16:00	NA	NA	9.81	NA	NA	NA	NA	MR	NA	NA	9.81
Mulgrave at Deeral	MR Sensor	14/03/2017 16:10	63.87	2.59	NA	NA	NA	NA	NA	MR	63.87	2.59	NA
Mulgrave at Deeral	MR Sensor	14/03/2017 16:20	NA	NA	9.76	NA	NA	NA	NA	MR	NA	NA	9.76
Mulgrave at Deeral	MR Sensor	14/03/2017 16:30	NA	NA	9.73	NA	NA	NA	NA	MR	NA	NA	9.73
Mulgrave at Deeral	MR Sensor	14/03/2017 16:50	NA	NA	9.69	NA	NA	NA	NA	MR	NA	NA	9.69
Mulgrave at Deeral	MR Sensor	14/03/2017 17:00	NA	NA	9.67	NA	NA	NA	NA	MR	NA	NA	9.67
Mulgrave at Deeral	MR Sensor	14/03/2017 17:20	NA	NA	9.64	NA	NA	NA	NA	MR	NA	NA	9.64
Mulgrave at Deeral	MR Sensor	14/03/2017 18:00	NA	NA	9.67	NA	NA	NA	NA	MR	NA	NA	9.67
Mulgrave at Deeral	MR Sensor	14/03/2017 18:20	NA	NA	9.76	NA	NA	NA	NA	MR	NA	NA	9.76
Mulgrave at Deeral	MR Sensor	14/03/2017 18:30	NA	NA	9.81	NA	NA	NA	NA	MR	NA	NA	9.81
Mulgrave at Deeral	MR Sensor	14/03/2017 18:40	NA	NA	9.84	NA	NA	NA	NA	MR	NA	NA	9.84
Mulgrave at Deeral	MR Sensor	14/03/2017 18:50	NA	NA	9.9	NA	NA	NA	NA	MR	NA	NA	9.9
Mulgrave at Deeral	MR Sensor	14/03/2017 19:00	NA	NA	9.96	NA	NA	NA	NA	MR	NA	NA	9.96
Mulgrave at Deeral	MR Sensor	14/03/2017 19:10	70.19	3.27	NA	NA	NA	NA	NA	MR	70.19	3.27	NA
Mulgrave at Deeral	MR Sensor	14/03/2017 19:10	NA	NA	10.02	NA	NA	NA	NA	MR	NA	NA	10.02
Mulgrave at Deeral	MR Sensor	14/03/2017 19:20	NA	NA	10.08	NA	NA	NA	NA	MR	NA	NA	10.08
Mulgrave at Deeral	MR Sensor	14/03/2017 19:30	NA	NA	10.15	NA	NA	NA	NA	MR	NA	NA	10.15
Mulgrave at Deeral	MR Sensor	14/03/2017 19:40	NA	NA	10.22	NA	NA	NA	NA	MR	NA	NA	10.22
Mulgrave at Deeral	MR Sensor	14/03/2017 19:50	NA	NA	10.29	NA	NA	NA	NA	MR	NA	NA	10.29
Mulgrave at Deeral	MR Sensor	14/03/2017 20:00	NA	NA	10.35	NA	NA	NA	NA	MR	NA	NA	10.35
Mulgrave at Deeral	MR Sensor	14/03/2017 20:10	85.21	2.08	NA	NA	NA	NA	NA	MR	85.21	2.08	NA
Mulgrave at Deeral	MR Sensor	14/03/2017 20:10	NA	NA	10.4	NA	NA	NA	NA	MR	NA	NA	10.4
Mulgrave at Deeral	MR Sensor	14/03/2017 20:20	NA	NA	10.46	NA	NA	NA	NA	MR	NA	NA	10.46
Mulgrave at Deeral	MR Sensor	14/03/2017 20:30	NA	NA	10.51	NA	NA	NA	NA	MR	NA	NA	10.51
Mulgrave at Deeral	MR Sensor	14/03/2017 20:40	NA	NA	10.54	NA	NA	NA	NA	MR	NA	NA	10.54
Mulgrave at Deeral	MR Sensor	14/03/2017 20:50	NA	NA	10.57	NA	NA	NA	NA	MR	NA	NA	10.57
Mulgrave at Deeral	MR Sensor	14/03/2017 21:00	NA	NA	10.61	NA	NA	NA	NA	MR	NA	NA	10.61
Mulgrave at Deeral	MR Sensor	14/03/2017 21:10	86.14	3.45	NA	NA	NA	NA	NA	MR	86.14	3.45	NA
Mulgrave at Deeral	MR Sensor	14/03/2017 21:10	NA	NA	10.64	NA	NA	NA	NA	MR	NA	NA	10.64
Mulgrave at Deeral	MR Sensor	14/03/2017 21:20	NA	NA	10.67	NA	NA	NA	NA	MR	NA	NA	10.67
Mulgrave at Deeral	MR Sensor	14/03/2017 21:40	NA	NA	10.73	NA	NA	NA	NA	MR	NA	NA	10.73
Mulgrave at Deeral	MR Sensor	14/03/2017 21:50	NA	NA	10.76	NA	NA	NA	NA	MR	NA	NA	10.76
Mulgrave at Deeral	MR Sensor	14/03/2017 22:00	NA	NA	10.79	NA	NA	NA	NA	MR	NA	NA	10.79
Mulgrave at Deeral	MR Sensor	14/03/2017 22:10	95.5	2.77	NA	NA	NA	NA	NA	MR	95.5	2.77	NA
Mulgrave at Deeral	MR Sensor	14/03/2017 22:20	NA	NA	10.84	NA	NA	NA	NA	MR	NA	NA	10.84
Mulgrave at Deeral	MR Sensor	14/03/2017 22:40	NA	NA	10.87	NA	NA	NA	NA	MR	NA	NA	10.87
Mulgrave at Deeral	MR Sensor	14/03/2017 23:00	NA	NA	10.87	NA	NA	NA	NA	MR	NA	NA	10.87
Mulgrave at Deeral	MR Sensor	14/03/2017 23:10	104.67	3.13	NA	NA	NA	NA	NA	MR	104.67	3.13	NA
Mulgrave at Deeral	MR Sensor	14/03/2017 23:30	NA	NA	10.82	NA	NA	NA	NA	MR	NA	NA	10.82
Mulgrave at Deeral	MR Sensor	14/03/2017 23:40	NA	NA	10.78	NA	NA	NA	NA	MR	NA	NA	10.78
Mulgrave at Deeral	MR Sensor	14/03/2017 23:50	NA	NA	10.72	NA	NA	NA	NA	MR	NA	NA	10.72
Mulgrave at Deeral	MR Sensor	15/03/2017 0:00	NA	NA	10.68	NA	NA	NA	NA	MR	NA	NA	10.68
Mulgrave at Deeral	MR Sensor	15/03/2017 0:10	75.66	2.56	NA	NA	NA	NA	NA	MR	75.66	2.56	NA
Mulgrave at Deeral	MR Sensor	15/03/2017 0:10	NA	NA	10.63	NA	NA	NA	NA	MR	NA	NA	10.63
Mulgrave at Deeral	MR Sensor	15/03/2017 0:30	NA	NA	10.55	NA	NA	NA	NA	MR	NA	NA	10.55
Mulgrave at Deeral	MR Sensor	15/03/2017 0:40	NA	NA	10.5	NA	NA	NA	NA	MR	NA	NA	10.5
Mulgrave at Deeral	MR Sensor	15/03/2017 0:50	NA	NA	10.45	NA	NA	NA	NA	MR	NA	NA	10.45
Mulgrave at Deeral	MR Sensor	15/03/2017 1:00	NA	NA	10.4	NA	NA	NA	NA	MR	NA	NA	10.4
Mulgrave at Deeral	MR Sensor	15/03/2017 1:10	63.07	2.53	NA	NA	NA	NA	NA	MR	63.07	2.53	NA
Mulgrave at Deeral	MR Sensor	15/03/2017 1:10	NA	NA	10.35	NA	NA	NA	NA	MR	NA	NA	10.35
Mulgrave at Deeral	MR Sensor	15/03/2017 1:30	NA	NA	10.29	NA	NA	NA	NA	MR	NA	NA	10.29
Mulgrave at Deeral	MR Sensor	15/03/2017 1:40	NA	NA	10.26	NA	NA	NA	NA	MR	NA	NA	10.26
Mulgrave at Deeral	MR Sensor	15/03/2017 1:50	NA	NA	10.2	NA	NA	NA	NA	MR	NA	NA	10.2
Mulgrave at Deeral	MR Sensor	15/03/2017 2:00	NA	NA	10.15	NA	NA	NA	NA	MR	NA	NA	10.15
Mulgrave at Deeral	MR Sensor	15/03/2017 2:10	60.83	3.34	NA	NA	NA	NA	NA	MR	60.83	3.34	NA
Mulgrave at Deeral	MR Sensor	15/03/2017 2:10	NA	NA	10.12	NA	NA	NA	NA	MR	NA	NA	10.12
Mulgrave at Deeral	MR Sensor	15/03/2017 2:20	NA	NA	10.07	NA	NA	NA	NA	MR	NA	NA	10.07
Mulgrave at Deeral	MR Sensor	15/03/2017 2:40	NA	NA	10.01	NA	NA	NA	NA	MR	NA	NA	10.01
Mulgrave at Deeral	MR Sensor	15/03/2017 2:50	NA	NA	9.97	NA	NA	NA	NA	MR	NA	NA	9.97
Mulgrave at Deeral	MR Sensor	15/03/2017 3:00	NA	NA	9.94	NA	NA	NA	NA	MR	NA	NA	9.94
Mulgrave at Deeral	MR Sensor	15/03/2017 3:10	60.97	3.63	NA	NA	NA	NA	NA	MR	60.97	3.63	NA
Mulgrave at Deeral	MR Sensor	15/03/2017 3:10	NA	NA	9.91	NA	NA	NA	NA	MR	NA	NA	9.91
Mulgrave at Deeral	MR Sensor	15/03/2017 3:20	NA	NA	9.88	NA	NA	NA	NA	MR	NA	NA	9.88
Mulgrave at Deeral	MR Sensor	15/03/2017 3:30	NA	NA	9.85	NA	NA	NA	NA	MR	NA	NA	9.85
Mulgrave at Deeral	MR Sensor	15/03/2017 3:40	NA	NA	9.81	NA	NA	NA	NA	MR	NA	NA	9.81
Mulgrave at Deeral	MR Sensor	15/03/2017 4:00	NA	NA	9.76	NA	NA	NA	NA	MR	NA	NA	9.76
Mulgrave at Deeral	MR Sensor	15/03/2017 4:20	NA	NA	9.72	NA	NA	NA	NA	MR	NA	NA	9.72
Mulgrave at Deeral	MR Sensor	15/03/2017 4:40	NA	NA	9.68	NA	NA	NA	NA	MR	NA	NA	9.68
Mulgrave at Deeral	MR Sensor	15/03/2017 5:00	NA	NA	9.65	NA	NA	NA	NA	MR	NA	NA	9.65
Mulgrave at Deeral	MR Sensor	15/03/2017 6:00	NA	NA	9.7	NA	NA	NA	NA	MR	NA	NA	9.7
Mulgrave at Deeral	MR Sensor	15/03/2017 6:20	NA	NA	9.75	NA	NA	NA	NA	MR	NA	NA	9.75
Mulgrave at Deeral	MR Sensor	15/03/2017 6:30	NA	NA	9.79	NA	NA	NA	NA	MR	NA	NA	9.79
Mulgrave at Deeral	MR Sensor	15/03/2017 6:40	NA	NA	9.83	NA	NA	NA	NA	MR	NA	NA	9.83
Mulgrave at Deeral	MR Sensor	15/03/2017 6:50	NA	NA	9.89	NA	NA	NA	NA	MR	NA	NA	9.89
Mulgrave at Deeral	MR Sensor	15/03/2017 7:00	NA	NA	9.94	NA	NA	NA	NA	MR	NA	NA	9.94
Mulgrave at Deeral	MR Sensor	15/03/2017 7:10	77.73	3.19	NA	NA	NA	NA	NA	MR	77.73	3.19	NA
Mulgrave at Deeral	MR Sensor	15/03/2017 7:10	NA	NA	10	NA	NA	NA	NA	MR	NA	NA	10
Mulgrave at Deeral	MR Sensor	15/03/2017 7:20	NA	NA	10.05	NA	NA	NA	NA	MR	NA	NA	10.05
Mulgrave at Deeral	MR Sensor	15/03/2017 7:30	NA	NA	10.11	NA	NA	NA	NA	MR	NA	NA	10.11
Mulgrave at Deeral	MR Sensor	15/03/2017 7:40	NA	NA	10.18	NA	NA	NA	NA	MR	NA	NA	10.18
Mulgrave at Deeral	MR Sensor	15/03/2017 7:50	NA	NA	10.23	NA	NA	NA	NA	MR	NA	NA	10.23
Mulgrave at Deeral	MR Sensor	15/03/2017 8:00	NA	NA	10.29	NA	NA	NA	NA	MR	NA	NA	10.29
Mulgrave at Deeral	MR Sensor	15/03/2017 8:10	89.64	2.47	NA	NA	NA	NA	NA	MR	89.64	2.47	NA
Mulgrave at Deeral	MR Sensor	15/03/2017 8:10	NA	NA	10.34	NA	NA	NA	NA	MR	NA	NA	10.34
Mulgrave at Deeral	MR Sensor	15/03/2017 8:20	NA	NA	10.42	NA	NA	NA	NA	MR	NA	NA	10.42
Mulgrave at Deeral	MR Sensor	15/03/2017 8:30	NA	NA	10.46	NA	NA	NA	NA	MR	NA	NA	10.46
Mulgrave at Deeral	MR Sensor	15/03/2017 8:40	NA	NA	10.52	NA	NA	NA	NA	MR	NA	NA	10.52
Mulgrave at Deeral	MR Sensor	15/03/2017 8:50	NA	NA	10.56	NA	NA	NA	NA	MR	NA	NA	10.56
Mulgrave at Deeral	MR Sensor	15/03/2017 9:00	NA	NA	10.62	NA	NA	NA	NA	MR	NA	NA	10.62
Mulgrave at Deeral	MR Sensor	15/03/2017 9:10	102.47	2.29	NA	NA	NA	NA	NA	MR	102.47	2.29	NA
Mulgrave at Deeral	MR Sensor	15/03/2017 9:20	NA	NA	10.67	NA	NA	NA	NA	MR	NA	NA	10.67
Mulgrave at Deeral	MR Sensor	15/03/2017 9:30	NA	NA	10.7	NA	NA	NA	NA	MR	NA	NA	10.7
Mulgrave at Deeral	MR Sensor	15/03/2017 9:40	NA	NA	10.73	NA	NA	NA	NA	MR	NA	NA	10.73
Mulgrave at Deeral	MR Sensor	15/03/2017 9:50	NA	NA	10.76	NA	NA	NA	NA	MR	NA	NA	10.76
Mulgrave at Deeral	MR Sensor	15/03/2017 10:00	NA	NA	10.79	NA	NA	NA	NA	MR	NA	NA	10.79
Mulgrave at Deeral	MR Sensor	15/03/2017 10:10	116.85	2.74	NA	NA	NA	NA	NA	MR	116.85	2.74	NA
Mulgrave at Deeral	MR Sensor	15/03/2017 10:20	NA	NA	10.83	NA	NA	NA	NA	MR	NA	NA	10.83
Mulgrave at Deeral	MR Sensor	15/03/2017 10:50	NA	NA	10.87	NA	NA	NA	NA	MR	NA	NA	10.87
Mulgrave at Deeral	MR Sensor	15/03/2017 11:00	NA	NA	10.88	NA	NA	NA	NA	MR	NA	NA	10.88
Mulgrave at Deeral	MR Sensor	15/03/2017 11:10	118.29	2.17	NA	NA	NA	NA	NA	MR	118.29	2.17	NA
Mulgrave at Deeral	MR Sensor	15/03/2017 11:40	NA	NA	10.85	NA	NA	NA	NA	MR	NA	NA	10.85
Mulgrave at Deeral	MR Sensor	15/03/2017 11:50	NA	NA	10.82	NA	NA	NA	NA	MR	NA	NA	10.82
Mulgrave at Deeral	MR Sensor	15/03/2017 12:00	NA	NA	10.77	NA	NA	NA	NA	MR	NA	NA	10.77
Mulgrave at Deeral	MR Sensor	15/03/2017 12:10	94.68	3.06	NA	NA	NA	NA	NA	MR	94.68	3.06	NA
Mulgrave at Deeral	MR Sensor	15/03/2017 12:10	NA	NA	10.74	NA	NA	NA	NA	MR	NA	NA	10.74
Mulgrave at Deeral	MR Sensor	15/03/2017 12:20	NA	NA	10.69	NA	NA	NA	NA	MR	NA	NA	10.69
Mulgrave at Deeral	MR Sensor	15/03/2017 12:30	NA	NA	10.64	NA	NA	NA	NA	MR	NA	NA	10.64
Mulgrave at Deeral	MR Sensor	15/03/2017 12:40	NA	NA	10.59	NA	NA	NA	NA	MR	NA	NA	10.59
Mulgrave at Deeral	MR Sensor	15/03/2017 12:50	NA	NA	10.55	NA	NA	NA	NA	MR	NA	NA	10.55
Mulgrave at Deeral	MR Sensor	15/03/2017 13:00	NA	NA	10.52	NA	NA	NA	NA	MR	NA	NA	10.52
Mulgrave at Deeral	MR Sensor	15/03/2017 13:10	70.66	1.86	NA	NA	NA	NA	NA	MR	70.66	1.86	NA
Mulgrave at Deeral	MR Sensor	15/03/2017 13:10	NA	NA	10.45	NA	NA	NA	NA	MR	NA	NA	10.45
Mulgrave at Deeral	MR Sensor	15/03/2017 13:20	NA	NA	10.41	NA	NA	NA	NA	MR	NA	NA	10.41
Mulgrave at Deeral	MR Sensor	15/03/2017 13:30	NA	NA	10.36	NA	NA	NA	NA	MR	NA	NA	10.36
Mulgrave at Deeral	MR Sensor	15/03/2017 13:40	NA	NA	10.33	NA	NA	NA	NA	MR	NA	NA	10.33
Mulgrave at Deeral	MR Sensor	15/03/2017 13:50	NA	NA	10.28	NA	NA	NA	NA	MR	NA	NA	10.28
Mulgrave at Deeral	MR Sensor	15/03/2017 14:00	NA	NA	10.25	NA	NA	NA	NA	MR	NA	NA	10.25
Mulgrave at Deeral	MR Sensor	15/03/2017 14:10	64.54	2.64	NA	NA	NA	NA	NA	MR	64.54	2.64	NA
Mulgrave at Deeral	MR Sensor	15/03/2017 14:10	NA	NA	10.21	NA	NA	NA	NA	MR	NA	NA	10.21
Mulgrave at Deeral	MR Sensor	15/03/2017 14:20	NA	NA	10.16	NA	NA	NA	NA	MR	NA	NA	10.16
Mulgrave at Deeral	MR Sensor	15/03/2017 14:40	NA	NA	10.1	NA	NA	NA	NA	MR	NA	NA	10.1
Mulgrave at Deeral	MR Sensor	15/03/2017 14:50	NA	NA	10.06	NA	NA	NA	NA	MR	NA	NA	10.06
Mulgrave at Deeral	MR Sensor	15/03/2017 15:00	NA	NA	10.02	NA	NA	NA	NA	MR	NA	NA	10.02
Mulgrave at Deeral	MR Sensor	15/03/2017 15:10	63.42	1.94	NA	NA	NA	NA	NA	MR	63.42	1.94	NA
Mulgrave at Deeral	MR Sensor	15/03/2017 15:10	NA	NA	9.99	NA	NA	NA	NA	MR	NA	NA	9.99
Mulgrave at Deeral	MR Sensor	15/03/2017 15:20	NA	NA	9.95	NA	NA	NA	NA	MR	NA	NA	9.95
Mulgrave at Deeral	MR Sensor	15/03/2017 15:30	NA	NA	9.92	NA	NA	NA	NA	MR	NA	NA	9.92
Mulgrave at Deeral	MR Sensor	15/03/2017 15:40	NA	NA	9.89	NA	NA	NA	NA	MR	NA	NA	9.89
Mulgrave at Deeral	MR Sensor	15/03/2017 15:50	NA	NA	9.85	NA	NA	NA	NA	MR	NA	NA	9.85
Mulgrave at Deeral	MR Sensor	15/03/2017 16:00	NA	NA	9.83	NA	NA	NA	NA	MR	NA	NA	9.83
Mulgrave at Deeral	MR Sensor	15/03/2017 16:10	64.01	3.26	NA	NA	NA	NA	NA	MR	64.01	3.26	NA
Mulgrave at Deeral	MR Sensor	15/03/2017 16:10	NA	NA	9.8	NA	NA	NA	NA	MR	NA	NA	9.8
Mulgrave at Deeral	MR Sensor	15/03/2017 16:20	NA	NA	9.77	NA	NA	NA	NA	MR	NA	NA	9.77
Mulgrave at Deeral	MR Sensor	15/03/2017 16:30	NA	NA	9.74	NA	NA	NA	NA	MR	NA	NA	9.74
Mulgrave at Deeral	MR Sensor	15/03/2017 16:50	NA	NA	9.69	NA	NA	NA	NA	MR	NA	NA	9.69
Mulgrave at Deeral	MR Sensor	15/03/2017 17:00	NA	NA	9.68	NA	NA	NA	NA	MR	NA	NA	9.68
Mulgrave at Deeral	MR Sensor	15/03/2017 17:10	NA	NA	9.65	NA	NA	NA	NA	MR	NA	NA	9.65
Mulgrave at Deeral	MR Sensor	15/03/2017 17:30	NA	NA	9.62	NA	NA	NA	NA	MR	NA	NA	9.62
Mulgrave at Deeral	MR Sensor	15/03/2017 18:00	NA	NA	9.61	NA	NA	NA	NA	MR	NA	NA	9.61
Mulgrave at Deeral	MR Sensor	15/03/2017 18:20	NA	NA	9.65	NA	NA	NA	NA	MR	NA	NA	9.65
Mulgrave at Deeral	MR Sensor	15/03/2017 18:30	NA	NA	9.68	NA	NA	NA	NA	MR	NA	NA	9.68
Mulgrave at Deeral	MR Sensor	15/03/2017 18:40	NA	NA	9.74	NA	NA	NA	NA	MR	NA	NA	9.74
Mulgrave at Deeral	MR Sensor	15/03/2017 18:50	NA	NA	9.79	NA	NA	NA	NA	MR	NA	NA	9.79
Mulgrave at Deeral	MR Sensor	15/03/2017 19:00	NA	NA	9.83	NA	NA	NA	NA	MR	NA	NA	9.83
Mulgrave at Deeral	MR Sensor	15/03/2017 19:10	76.57	2.4	NA	NA	NA	NA	NA	MR	76.57	2.4	NA
Mulgrave at Deeral	MR Sensor	15/03/2017 19:10	NA	NA	9.88	NA	NA	NA	NA	MR	NA	NA	9.88
Mulgrave at Deeral	MR Sensor	15/03/2017 19:20	NA	NA	9.91	NA	NA	NA	NA	MR	NA	NA	9.91
Mulgrave at Deeral	MR Sensor	15/03/2017 19:30	NA	NA	9.97	NA	NA	NA	NA	MR	NA	NA	9.97
Mulgrave at Deeral	MR Sensor	15/03/2017 19:40	NA	NA	10.02	NA	NA	NA	NA	MR	NA	NA	10.02
Mulgrave at Deeral	MR Sensor	15/03/2017 19:50	NA	NA	10.06	NA	NA	NA	NA	MR	NA	NA	10.06
Mulgrave at Deeral	MR Sensor	15/03/2017 20:00	NA	NA	10.11	NA	NA	NA	NA	MR	NA	NA	10.11
Mulgrave at Deeral	MR Sensor	15/03/2017 20:10	76.18	2.71	NA	NA	NA	NA	NA	MR	76.18	2.71	NA
Mulgrave at Deeral	MR Sensor	15/03/2017 20:10	NA	NA	10.17	NA	NA	NA	NA	MR	NA	NA	10.17
Mulgrave at Deeral	MR Sensor	15/03/2017 20:20	NA	NA	10.22	NA	NA	NA	NA	MR	NA	NA	10.22
Mulgrave at Deeral	MR Sensor	15/03/2017 20:30	NA	NA	10.28	NA	NA	NA	NA	MR	NA	NA	10.28
Mulgrave at Deeral	MR Sensor	15/03/2017 20:50	NA	NA	10.33	NA	NA	NA	NA	MR	NA	NA	10.33
Mulgrave at Deeral	MR Sensor	15/03/2017 21:00	NA	NA	10.4	NA	NA	NA	NA	MR	NA	NA	10.4
Mulgrave at Deeral	MR Sensor	15/03/2017 21:10	92.97	2.49	NA	NA	NA	NA	NA	MR	92.97	2.49	NA
Mulgrave at Deeral	MR Sensor	15/03/2017 21:10	NA	NA	10.44	NA	NA	NA	NA	MR	NA	NA	10.44
Mulgrave at Deeral	MR Sensor	15/03/2017 21:30	NA	NA	10.5	NA	NA	NA	NA	MR	NA	NA	10.5
Mulgrave at Deeral	MR Sensor	15/03/2017 21:40	NA	NA	10.54	NA	NA	NA	NA	MR	NA	NA	10.54
Mulgrave at Deeral	MR Sensor	15/03/2017 22:00	NA	NA	10.57	NA	NA	NA	NA	MR	NA	NA	10.57
Mulgrave at Deeral	MR Sensor	15/03/2017 22:10	89.91	3.3	NA	NA	NA	NA	NA	MR	89.91	3.3	NA
Mulgrave at Deeral	MR Sensor	15/03/2017 22:20	NA	NA	10.63	NA	NA	NA	NA	MR	NA	NA	10.63
Mulgrave at Deeral	MR Sensor	15/03/2017 22:30	NA	NA	10.66	NA	NA	NA	NA	MR	NA	NA	10.66
Mulgrave at Deeral	MR Sensor	15/03/2017 22:50	NA	NA	10.7	NA	NA	NA	NA	MR	NA	NA	10.7
Mulgrave at Deeral	MR Sensor	15/03/2017 23:00	NA	NA	10.71	NA	NA	NA	NA	MR	NA	NA	10.71
Mulgrave at Deeral	MR Sensor	15/03/2017 23:10	92.12	2.03	NA	NA	NA	NA	NA	MR	92.12	2.03	NA
Mulgrave at Deeral	MR Sensor	15/03/2017 23:50	NA	NA	10.67	NA	NA	NA	NA	MR	NA	NA	10.67
Mulgrave at Deeral	MR Sensor	16/03/2017 0:00	NA	NA	10.64	NA	NA	NA	NA	MR	NA	NA	10.64
Mulgrave at Deeral	MR Sensor	16/03/2017 0:10	84.88	2.61	NA	NA	NA	NA	NA	MR	84.88	2.61	NA
Mulgrave at Deeral	MR Sensor	16/03/2017 0:10	NA	NA	10.61	NA	NA	NA	NA	MR	NA	NA	10.61
Mulgrave at Deeral	MR Sensor	16/03/2017 0:20	NA	NA	10.57	NA	NA	NA	NA	MR	NA	NA	10.57
Mulgrave at Deeral	MR Sensor	16/03/2017 0:30	NA	NA	10.51	NA	NA	NA	NA	MR	NA	NA	10.51
Mulgrave at Deeral	MR Sensor	16/03/2017 0:40	NA	NA	10.48	NA	NA	NA	NA	MR	NA	NA	10.48
Mulgrave at Deeral	MR Sensor	16/03/2017 1:00	NA	NA	10.42	NA	NA	NA	NA	MR	NA	NA	10.42
Mulgrave at Deeral	MR Sensor	16/03/2017 1:10	65.13	2.08	NA	NA	NA	NA	NA	MR	65.13	2.08	NA
Mulgrave at Deeral	MR Sensor	16/03/2017 1:10	NA	NA	10.39	NA	NA	NA	NA	MR	NA	NA	10.39
Mulgrave at Deeral	MR Sensor	16/03/2017 1:20	NA	NA	10.36	NA	NA	NA	NA	MR	NA	NA	10.36
Mulgrave at Deeral	MR Sensor	16/03/2017 1:30	NA	NA	10.33	NA	NA	NA	NA	MR	NA	NA	10.33
Mulgrave at Deeral	MR Sensor	16/03/2017 1:40	NA	NA	10.3	NA	NA	NA	NA	MR	NA	NA	10.3
Mulgrave at Deeral	MR Sensor	16/03/2017 2:00	NA	NA	10.25	NA	NA	NA	NA	MR	NA	NA	10.25
Mulgrave at Deeral	MR Sensor	16/03/2017 2:10	62.34	2.67	NA	NA	NA	NA	NA	MR	62.34	2.67	NA
Mulgrave at Deeral	MR Sensor	16/03/2017 2:10	NA	NA	10.22	NA	NA	NA	NA	MR	NA	NA	10.22
Mulgrave at Deeral	MR Sensor	16/03/2017 2:20	NA	NA	10.19	NA	NA	NA	NA	MR	NA	NA	10.19
Mulgrave at Deeral	MR Sensor	16/03/2017 2:30	NA	NA	10.16	NA	NA	NA	NA	MR	NA	NA	10.16
Mulgrave at Deeral	MR Sensor	16/03/2017 2:40	NA	NA	10.13	NA	NA	NA	NA	MR	NA	NA	10.13
Mulgrave at Deeral	MR Sensor	16/03/2017 2:50	NA	NA	10.1	NA	NA	NA	NA	MR	NA	NA	10.1
Mulgrave at Deeral	MR Sensor	16/03/2017 3:00	NA	NA	10.07	NA	NA	NA	NA	MR	NA	NA	10.07
Mulgrave at Deeral	MR Sensor	16/03/2017 3:10	61.09	2.22	NA	NA	NA	NA	NA	MR	61.09	2.22	NA
Mulgrave at Deeral	MR Sensor	16/03/2017 3:10	NA	NA	10.04	NA	NA	NA	NA	MR	NA	NA	10.04
Mulgrave at Deeral	MR Sensor	16/03/2017 3:20	NA	NA	10.01	NA	NA	NA	NA	MR	NA	NA	10.01
Mulgrave at Deeral	MR Sensor	16/03/2017 3:40	NA	NA	9.96	NA	NA	NA	NA	MR	NA	NA	9.96
Mulgrave at Deeral	MR Sensor	16/03/2017 4:00	NA	NA	9.91	NA	NA	NA	NA	MR	NA	NA	9.91
Mulgrave at Deeral	MR Sensor	16/03/2017 4:10	61.76	2.55	NA	NA	NA	NA	NA	MR	61.76	2.55	NA
Mulgrave at Deeral	MR Sensor	16/03/2017 4:20	NA	NA	9.87	NA	NA	NA	NA	MR	NA	NA	9.87
Mulgrave at Deeral	MR Sensor	16/03/2017 4:30	NA	NA	9.84	NA	NA	NA	NA	MR	NA	NA	9.84
Mulgrave at Deeral	MR Sensor	16/03/2017 4:50	NA	NA	9.81	NA	NA	NA	NA	MR	NA	NA	9.81
Mulgrave at Deeral	MR Sensor	16/03/2017 5:00	NA	NA	9.8	NA	NA	NA	NA	MR	NA	NA	9.8
Mulgrave at Deeral	MR Sensor	16/03/2017 5:40	NA	NA	9.77	NA	NA	NA	NA	MR	NA	NA	9.77
Mulgrave at Deeral	MR Sensor	16/03/2017 6:00	NA	NA	9.77	NA	NA	NA	NA	MR	NA	NA	9.77
Mulgrave at Deeral	MR Sensor	16/03/2017 6:30	NA	NA	9.8	NA	NA	NA	NA	MR	NA	NA	9.8
Mulgrave at Deeral	MR Sensor	16/03/2017 6:40	NA	NA	9.83	NA	NA	NA	NA	MR	NA	NA	9.83
Mulgrave at Deeral	MR Sensor	16/03/2017 7:00	NA	NA	9.88	NA	NA	NA	NA	MR	NA	NA	9.88
Mulgrave at Deeral	MR Sensor	16/03/2017 7:10	70.52	2.67	NA	NA	NA	NA	NA	MR	70.52	2.67	NA
Mulgrave at Deeral	MR Sensor	16/03/2017 7:10	NA	NA	9.93	NA	NA	NA	NA	MR	NA	NA	9.93
Mulgrave at Deeral	MR Sensor	16/03/2017 7:30	NA	NA	10.01	NA	NA	NA	NA	MR	NA	NA	10.01
Mulgrave at Deeral	MR Sensor	16/03/2017 7:40	NA	NA	10.06	NA	NA	NA	NA	MR	NA	NA	10.06
Mulgrave at Deeral	MR Sensor	16/03/2017 7:50	NA	NA	10.12	NA	NA	NA	NA	MR	NA	NA	10.12
Mulgrave at Deeral	MR Sensor	16/03/2017 8:00	NA	NA	10.14	NA	NA	NA	NA	MR	NA	NA	10.14
Mulgrave at Deeral	MR Sensor	16/03/2017 8:10	69.55	2.71	NA	NA	NA	NA	NA	MR	69.55	2.71	NA
Mulgrave at Deeral	MR Sensor	16/03/2017 8:10	NA	NA	10.21	NA	NA	NA	NA	MR	NA	NA	10.21
Mulgrave at Deeral	MR Sensor	16/03/2017 8:20	NA	NA	10.25	NA	NA	NA	NA	MR	NA	NA	10.25
Mulgrave at Deeral	MR Sensor	16/03/2017 8:30	NA	NA	10.28	NA	NA	NA	NA	MR	NA	NA	10.28
Mulgrave at Deeral	MR Sensor	16/03/2017 8:40	NA	NA	10.33	NA	NA	NA	NA	MR	NA	NA	10.33
Mulgrave at Deeral	MR Sensor	16/03/2017 9:00	NA	NA	10.39	NA	NA	NA	NA	MR	NA	NA	10.39
Mulgrave at Deeral	MR Sensor	16/03/2017 9:10	76.51	2.59	NA	NA	NA	NA	NA	MR	76.51	2.59	NA
Mulgrave at Deeral	MR Sensor	16/03/2017 9:10	NA	NA	10.42	NA	NA	NA	NA	MR	NA	NA	10.42
Mulgrave at Deeral	MR Sensor	16/03/2017 9:30	NA	NA	10.45	NA	NA	NA	NA	MR	NA	NA	10.45
Mulgrave at Deeral	MR Sensor	16/03/2017 9:40	NA	NA	10.49	NA	NA	NA	NA	MR	NA	NA	10.49
Mulgrave at Deeral	MR Sensor	16/03/2017 10:00	NA	NA	10.49	NA	NA	NA	NA	MR	NA	NA	10.49
Mulgrave at Deeral	MR Sensor	16/03/2017 10:10	78.31	2.83	NA	NA	NA	NA	NA	MR	78.31	2.83	NA
Mulgrave at Deeral	MR Sensor	16/03/2017 10:20	NA	NA	10.53	NA	NA	NA	NA	MR	NA	NA	10.53
Mulgrave at Deeral	MR Sensor	16/03/2017 10:40	NA	NA	10.58	NA	NA	NA	NA	MR	NA	NA	10.58
Mulgrave at Deeral	MR Sensor	16/03/2017 10:50	NA	NA	10.61	NA	NA	NA	NA	MR	NA	NA	10.61
Mulgrave at Deeral	MR Sensor	16/03/2017 11:00	NA	NA	10.65	NA	NA	NA	NA	MR	NA	NA	10.65
Mulgrave at Deeral	MR Sensor	16/03/2017 11:10	78.62	2.13	NA	NA	NA	NA	NA	MR	78.62	2.13	NA
Mulgrave at Deeral	MR Sensor	16/03/2017 11:20	NA	NA	10.68	NA	NA	NA	NA	MR	NA	NA	10.68
Mulgrave at Deeral	MR Sensor	16/03/2017 12:00	NA	NA	10.66	NA	NA	NA	NA	MR	NA	NA	10.66
Mulgrave at Deeral	MR Sensor	16/03/2017 12:10	74.96	2.8	NA	NA	NA	NA	NA	MR	74.96	2.8	NA
Mulgrave at Deeral	MR Sensor	16/03/2017 12:10	NA	NA	10.63	NA	NA	NA	NA	MR	NA	NA	10.63
Mulgrave at Deeral	MR Sensor	16/03/2017 12:20	NA	NA	10.59	NA	NA	NA	NA	MR	NA	NA	10.59
Mulgrave at Deeral	MR Sensor	16/03/2017 12:30	NA	NA	10.54	NA	NA	NA	NA	MR	NA	NA	10.54
Mulgrave at Deeral	MR Sensor	16/03/2017 12:40	NA	NA	10.51	NA	NA	NA	NA	MR	NA	NA	10.51
Mulgrave at Deeral	MR Sensor	16/03/2017 12:50	NA	NA	10.47	NA	NA	NA	NA	MR	NA	NA	10.47
Mulgrave at Deeral	MR Sensor	16/03/2017 13:00	NA	NA	10.43	NA	NA	NA	NA	MR	NA	NA	10.43
Mulgrave at Deeral	MR Sensor	16/03/2017 13:10	64.18	1.93	NA	NA	NA	NA	NA	MR	64.18	1.93	NA
Mulgrave at Deeral	MR Sensor	16/03/2017 13:10	NA	NA	10.4	NA	NA	NA	NA	MR	NA	NA	10.4
Mulgrave at Deeral	MR Sensor	16/03/2017 13:20	NA	NA	10.36	NA	NA	NA	NA	MR	NA	NA	10.36
Mulgrave at Deeral	MR Sensor	16/03/2017 13:30	NA	NA	10.33	NA	NA	NA	NA	MR	NA	NA	10.33
Mulgrave at Deeral	MR Sensor	16/03/2017 13:40	NA	NA	10.3	NA	NA	NA	NA	MR	NA	NA	10.3
Mulgrave at Deeral	MR Sensor	16/03/2017 13:50	NA	NA	10.27	NA	NA	NA	NA	MR	NA	NA	10.27
Mulgrave at Deeral	MR Sensor	16/03/2017 14:00	NA	NA	10.23	NA	NA	NA	NA	MR	NA	NA	10.23
Mulgrave at Deeral	MR Sensor	16/03/2017 14:10	61.06	2.58	NA	NA	NA	NA	NA	MR	61.06	2.58	NA
Mulgrave at Deeral	MR Sensor	16/03/2017 14:10	NA	NA	10.2	NA	NA	NA	NA	MR	NA	NA	10.2
Mulgrave at Deeral	MR Sensor	16/03/2017 14:20	NA	NA	10.17	NA	NA	NA	NA	MR	NA	NA	10.17
Mulgrave at Deeral	MR Sensor	16/03/2017 14:30	NA	NA	10.14	NA	NA	NA	NA	MR	NA	NA	10.14
Mulgrave at Deeral	MR Sensor	16/03/2017 14:40	NA	NA	10.11	NA	NA	NA	NA	MR	NA	NA	10.11
Mulgrave at Deeral	MR Sensor	16/03/2017 14:50	NA	NA	10.08	NA	NA	NA	NA	MR	NA	NA	10.08
Mulgrave at Deeral	MR Sensor	16/03/2017 15:00	NA	NA	10.06	NA	NA	NA	NA	MR	NA	NA	10.06
Mulgrave at Deeral	MR Sensor	16/03/2017 15:10	59.86	2.39	NA	NA	NA	NA	NA	MR	59.86	2.39	NA
Mulgrave at Deeral	MR Sensor	16/03/2017 15:10	NA	NA	10.03	NA	NA	NA	NA	MR	NA	NA	10.03
Mulgrave at Deeral	MR Sensor	16/03/2017 15:20	NA	NA	10	NA	NA	NA	NA	MR	NA	NA	10
Mulgrave at Deeral	MR Sensor	16/03/2017 15:30	NA	NA	9.97	NA	NA	NA	NA	MR	NA	NA	9.97
Mulgrave at Deeral	MR Sensor	16/03/2017 15:40	NA	NA	9.94	NA	NA	NA	NA	MR	NA	NA	9.94
Mulgrave at Deeral	MR Sensor	16/03/2017 15:50	NA	NA	9.91	NA	NA	NA	NA	MR	NA	NA	9.91
Mulgrave at Deeral	MR Sensor	16/03/2017 16:00	NA	NA	9.89	NA	NA	NA	NA	MR	NA	NA	9.89
Mulgrave at Deeral	MR Sensor	16/03/2017 16:10	60.7	2.43	NA	NA	NA	NA	NA	MR	60.7	2.43	NA
Mulgrave at Deeral	MR Sensor	16/03/2017 16:20	NA	NA	9.84	NA	NA	NA	NA	MR	NA	NA	9.84
Mulgrave at Deeral	MR Sensor	16/03/2017 16:40	NA	NA	9.81	NA	NA	NA	NA	MR	NA	NA	9.81
Mulgrave at Deeral	MR Sensor	16/03/2017 16:50	NA	NA	9.78	NA	NA	NA	NA	MR	NA	NA	9.78
Mulgrave at Deeral	MR Sensor	16/03/2017 17:00	NA	NA	9.76	NA	NA	NA	NA	MR	NA	NA	9.76
Mulgrave at Deeral	MR Sensor	16/03/2017 17:20	NA	NA	9.73	NA	NA	NA	NA	MR	NA	NA	9.73
Mulgrave at Deeral	MR Sensor	16/03/2017 17:40	NA	NA	9.7	NA	NA	NA	NA	MR	NA	NA	9.7
Mulgrave at Deeral	MR Sensor	16/03/2017 18:00	NA	NA	9.69	NA	NA	NA	NA	MR	NA	NA	9.69
Mulgrave at Deeral	MR Sensor	16/03/2017 18:50	NA	NA	9.74	NA	NA	NA	NA	MR	NA	NA	9.74
Mulgrave at Deeral	MR Sensor	16/03/2017 19:00	NA	NA	9.77	NA	NA	NA	NA	MR	NA	NA	9.77
Mulgrave at Deeral	MR Sensor	16/03/2017 19:20	NA	NA	9.82	NA	NA	NA	NA	MR	NA	NA	9.82
Mulgrave at Deeral	MR Sensor	16/03/2017 19:40	NA	NA	9.87	NA	NA	NA	NA	MR	NA	NA	9.87
Mulgrave at Deeral	MR Sensor	16/03/2017 19:50	NA	NA	9.91	NA	NA	NA	NA	MR	NA	NA	9.91
Mulgrave at Deeral	MR Sensor	16/03/2017 20:00	NA	NA	9.95	NA	NA	NA	NA	MR	NA	NA	9.95
Mulgrave at Deeral	MR Sensor	16/03/2017 20:10	76.01	2.19	NA	NA	NA	NA	NA	MR	76.01	2.19	NA
Mulgrave at Deeral	MR Sensor	16/03/2017 20:10	NA	NA	10.01	NA	NA	NA	NA	MR	NA	NA	10.01
Mulgrave at Deeral	MR Sensor	16/03/2017 20:20	NA	NA	10.07	NA	NA	NA	NA	MR	NA	NA	10.07
Mulgrave at Deeral	MR Sensor	16/03/2017 20:30	NA	NA	10.11	NA	NA	NA	NA	MR	NA	NA	10.11
Mulgrave at Deeral	MR Sensor	16/03/2017 20:50	NA	NA	10.17	NA	NA	NA	NA	MR	NA	NA	10.17
Mulgrave at Deeral	MR Sensor	16/03/2017 21:00	NA	NA	10.22	NA	NA	NA	NA	MR	NA	NA	10.22
Mulgrave at Deeral	MR Sensor	16/03/2017 21:10	76.01	3.13	NA	NA	NA	NA	NA	MR	76.01	3.13	NA
Mulgrave at Deeral	MR Sensor	16/03/2017 21:10	NA	NA	10.26	NA	NA	NA	NA	MR	NA	NA	10.26
Mulgrave at Deeral	MR Sensor	16/03/2017 21:30	NA	NA	10.32	NA	NA	NA	NA	MR	NA	NA	10.32
Mulgrave at Deeral	MR Sensor	16/03/2017 21:50	NA	NA	10.35	NA	NA	NA	NA	MR	NA	NA	10.35
Mulgrave at Deeral	MR Sensor	16/03/2017 22:00	NA	NA	10.36	NA	NA	NA	NA	MR	NA	NA	10.36
Mulgrave at Deeral	MR Sensor	16/03/2017 22:10	79.57	1.99	NA	NA	NA	NA	NA	MR	79.57	1.99	NA
Mulgrave at Deeral	MR Sensor	16/03/2017 22:10	NA	NA	10.39	NA	NA	NA	NA	MR	NA	NA	10.39
Mulgrave at Deeral	MR Sensor	16/03/2017 22:30	NA	NA	10.42	NA	NA	NA	NA	MR	NA	NA	10.42
Mulgrave at Deeral	MR Sensor	16/03/2017 23:00	NA	NA	10.46	NA	NA	NA	NA	MR	NA	NA	10.46
Mulgrave at Deeral	MR Sensor	16/03/2017 23:10	98.17	2.2	NA	NA	NA	NA	NA	MR	98.17	2.2	NA
Mulgrave at Deeral	MR Sensor	16/03/2017 23:20	NA	NA	10.5	NA	NA	NA	NA	MR	NA	NA	10.5
Mulgrave at Deeral	MR Sensor	16/03/2017 23:40	NA	NA	10.53	NA	NA	NA	NA	MR	NA	NA	10.53
Mulgrave at Deeral	MR Sensor	17/03/2017 0:00	NA	NA	10.53	NA	NA	NA	NA	MR	NA	NA	10.53
Mulgrave at Deeral	MR Sensor	17/03/2017 0:10	94.68	1.66	NA	NA	NA	NA	NA	MR	94.68	1.66	NA
Mulgrave at Deeral	MR Sensor	17/03/2017 0:50	NA	NA	10.49	NA	NA	NA	NA	MR	NA	NA	10.49
Mulgrave at Deeral	MR Sensor	17/03/2017 1:00	NA	NA	10.46	NA	NA	NA	NA	MR	NA	NA	10.46
Mulgrave at Deeral	MR Sensor	17/03/2017 1:10	70.17	2.47	NA	NA	NA	NA	NA	MR	70.17	2.47	NA
Mulgrave at Deeral	MR Sensor	17/03/2017 1:10	NA	NA	10.43	NA	NA	NA	NA	MR	NA	NA	10.43
Mulgrave at Deeral	MR Sensor	17/03/2017 1:20	NA	NA	10.4	NA	NA	NA	NA	MR	NA	NA	10.4
Mulgrave at Deeral	MR Sensor	17/03/2017 1:40	NA	NA	10.37	NA	NA	NA	NA	MR	NA	NA	10.37
Mulgrave at Deeral	MR Sensor	17/03/2017 1:50	NA	NA	10.34	NA	NA	NA	NA	MR	NA	NA	10.34
Mulgrave at Deeral	MR Sensor	17/03/2017 2:00	NA	NA	10.32	NA	NA	NA	NA	MR	NA	NA	10.32
Mulgrave at Deeral	MR Sensor	17/03/2017 2:10	62.27	1.86	NA	NA	NA	NA	NA	MR	62.27	1.86	NA
Mulgrave at Deeral	MR Sensor	17/03/2017 2:30	NA	NA	10.27	NA	NA	NA	NA	MR	NA	NA	10.27
Mulgrave at Deeral	MR Sensor	17/03/2017 2:50	NA	NA	10.23	NA	NA	NA	NA	MR	NA	NA	10.23
Mulgrave at Deeral	MR Sensor	17/03/2017 3:00	NA	NA	10.21	NA	NA	NA	NA	MR	NA	NA	10.21
Mulgrave at Deeral	MR Sensor	17/03/2017 3:10	61.99	2.72	NA	NA	NA	NA	NA	MR	61.99	2.72	NA
Mulgrave at Deeral	MR Sensor	17/03/2017 3:10	NA	NA	10.18	NA	NA	NA	NA	MR	NA	NA	10.18
Mulgrave at Deeral	MR Sensor	17/03/2017 3:30	NA	NA	10.13	NA	NA	NA	NA	MR	NA	NA	10.13
Mulgrave at Deeral	MR Sensor	17/03/2017 3:50	NA	NA	10.1	NA	NA	NA	NA	MR	NA	NA	10.1
Mulgrave at Deeral	MR Sensor	17/03/2017 4:00	NA	NA	10.08	NA	NA	NA	NA	MR	NA	NA	10.08
Mulgrave at Deeral	MR Sensor	17/03/2017 4:10	60.09	1.77	NA	NA	NA	NA	NA	MR	60.09	1.77	NA
Mulgrave at Deeral	MR Sensor	17/03/2017 4:30	NA	NA	10.05	NA	NA	NA	NA	MR	NA	NA	10.05
Mulgrave at Deeral	MR Sensor	17/03/2017 4:50	NA	NA	10.02	NA	NA	NA	NA	MR	NA	NA	10.02
Mulgrave at Deeral	MR Sensor	17/03/2017 5:00	NA	NA	10	NA	NA	NA	NA	MR	NA	NA	10
Mulgrave at Deeral	MR Sensor	17/03/2017 5:10	60.16	2.55	NA	NA	NA	NA	NA	MR	60.16	2.55	NA
Mulgrave at Deeral	MR Sensor	17/03/2017 5:30	NA	NA	9.97	NA	NA	NA	NA	MR	NA	NA	9.97
Mulgrave at Deeral	MR Sensor	17/03/2017 6:00	NA	NA	9.96	NA	NA	NA	NA	MR	NA	NA	9.96
Mulgrave at Deeral	MR Sensor	17/03/2017 6:10	60.98	2.07	NA	NA	NA	NA	NA	MR	60.98	2.07	NA
Mulgrave at Deeral	MR Sensor	17/03/2017 7:00	NA	NA	10	NA	NA	NA	NA	MR	NA	NA	10
Mulgrave at Deeral	MR Sensor	17/03/2017 7:10	62.73	2.48	NA	NA	NA	NA	NA	MR	62.73	2.48	NA
Mulgrave at Deeral	MR Sensor	17/03/2017 7:30	NA	NA	10.04	NA	NA	NA	NA	MR	NA	NA	10.04
Mulgrave at Deeral	MR Sensor	17/03/2017 8:00	NA	NA	10.08	NA	NA	NA	NA	MR	NA	NA	10.08
Mulgrave at Deeral	MR Sensor	17/03/2017 8:10	63.22	1.86	NA	NA	NA	NA	NA	MR	63.22	1.86	NA
Mulgrave at Deeral	MR Sensor	17/03/2017 8:30	NA	NA	10.15	NA	NA	NA	NA	MR	NA	NA	10.15
Mulgrave at Deeral	MR Sensor	17/03/2017 8:40	NA	NA	10.18	NA	NA	NA	NA	MR	NA	NA	10.18
Mulgrave at Deeral	MR Sensor	17/03/2017 8:50	NA	NA	10.21	NA	NA	NA	NA	MR	NA	NA	10.21
Mulgrave at Deeral	MR Sensor	17/03/2017 9:00	NA	NA	10.24	NA	NA	NA	NA	MR	NA	NA	10.24
Mulgrave at Deeral	MR Sensor	17/03/2017 9:10	63.51	2.63	NA	NA	NA	NA	NA	MR	63.51	2.63	NA
Mulgrave at Deeral	MR Sensor	17/03/2017 9:20	NA	NA	10.28	NA	NA	NA	NA	MR	NA	NA	10.28
Mulgrave at Deeral	MR Sensor	17/03/2017 9:30	NA	NA	10.31	NA	NA	NA	NA	MR	NA	NA	10.31
Mulgrave at Deeral	MR Sensor	17/03/2017 10:00	NA	NA	10.34	NA	NA	NA	NA	MR	NA	NA	10.34
Mulgrave at Deeral	MR Sensor	17/03/2017 10:10	66.73	2	NA	NA	NA	NA	NA	MR	66.73	2	NA
Mulgrave at Deeral	MR Sensor	17/03/2017 11:00	NA	NA	10.38	NA	NA	NA	NA	MR	NA	NA	10.38
Mulgrave at Deeral	MR Sensor	17/03/2017 11:10	69	2.64	NA	NA	NA	NA	NA	MR	69	2.64	NA
Mulgrave at Deeral	MR Sensor	17/03/2017 11:30	NA	NA	10.41	NA	NA	NA	NA	MR	NA	NA	10.41
Mulgrave at Deeral	MR Sensor	17/03/2017 12:00	NA	NA	10.42	NA	NA	NA	NA	MR	NA	NA	10.42
Mulgrave at Deeral	MR Sensor	17/03/2017 12:10	63.8	2.25	NA	NA	NA	NA	NA	MR	63.8	2.25	NA
Mulgrave at Deeral	MR Sensor	17/03/2017 12:20	NA	NA	10.39	NA	NA	NA	NA	MR	NA	NA	10.39
Mulgrave at Deeral	MR Sensor	17/03/2017 12:40	NA	NA	10.36	NA	NA	NA	NA	MR	NA	NA	10.36
Mulgrave at Deeral	MR Sensor	17/03/2017 13:00	NA	NA	10.32	NA	NA	NA	NA	MR	NA	NA	10.32
Mulgrave at Deeral	MR Sensor	17/03/2017 13:10	60.41	2.3	NA	NA	NA	NA	NA	MR	60.41	2.3	NA
Mulgrave at Deeral	MR Sensor	17/03/2017 13:10	NA	NA	10.29	NA	NA	NA	NA	MR	NA	NA	10.29
Mulgrave at Deeral	MR Sensor	17/03/2017 13:30	NA	NA	10.26	NA	NA	NA	NA	MR	NA	NA	10.26
Mulgrave at Deeral	MR Sensor	17/03/2017 13:40	NA	NA	10.23	NA	NA	NA	NA	MR	NA	NA	10.23
Mulgrave at Deeral	MR Sensor	17/03/2017 14:00	NA	NA	10.19	NA	NA	NA	NA	MR	NA	NA	10.19
Mulgrave at Deeral	MR Sensor	17/03/2017 14:10	59.46	1.83	NA	NA	NA	NA	NA	MR	59.46	1.83	NA
Mulgrave at Deeral	MR Sensor	17/03/2017 14:20	NA	NA	10.16	NA	NA	NA	NA	MR	NA	NA	10.16
Mulgrave at Deeral	MR Sensor	17/03/2017 14:40	NA	NA	10.11	NA	NA	NA	NA	MR	NA	NA	10.11
Mulgrave at Deeral	MR Sensor	17/03/2017 15:00	NA	NA	10.09	NA	NA	NA	NA	MR	NA	NA	10.09
Mulgrave at Deeral	MR Sensor	17/03/2017 15:10	59.28	2	NA	NA	NA	NA	NA	MR	59.28	2	NA
Mulgrave at Deeral	MR Sensor	17/03/2017 15:20	NA	NA	10.05	NA	NA	NA	NA	MR	NA	NA	10.05
Mulgrave at Deeral	MR Sensor	17/03/2017 15:40	NA	NA	10.02	NA	NA	NA	NA	MR	NA	NA	10.02
Mulgrave at Deeral	MR Sensor	17/03/2017 16:00	NA	NA	9.99	NA	NA	NA	NA	MR	NA	NA	9.99
Mulgrave at Deeral	MR Sensor	17/03/2017 16:10	60.53	1.59	NA	NA	NA	NA	NA	MR	60.53	1.59	NA
Mulgrave at Deeral	MR Sensor	17/03/2017 16:10	NA	NA	9.96	NA	NA	NA	NA	MR	NA	NA	9.96
Mulgrave at Deeral	MR Sensor	17/03/2017 16:30	NA	NA	9.92	NA	NA	NA	NA	MR	NA	NA	9.92
Mulgrave at Deeral	MR Sensor	17/03/2017 16:50	NA	NA	9.89	NA	NA	NA	NA	MR	NA	NA	9.89
Mulgrave at Deeral	MR Sensor	17/03/2017 17:00	NA	NA	9.88	NA	NA	NA	NA	MR	NA	NA	9.88
Mulgrave at Deeral	MR Sensor	17/03/2017 17:10	63.65	2.3	NA	NA	NA	NA	NA	MR	63.65	2.3	NA
Mulgrave at Deeral	MR Sensor	17/03/2017 17:10	NA	NA	9.85	NA	NA	NA	NA	MR	NA	NA	9.85
Mulgrave at Deeral	MR Sensor	17/03/2017 17:30	NA	NA	9.82	NA	NA	NA	NA	MR	NA	NA	9.82
Mulgrave at Deeral	MR Sensor	17/03/2017 17:50	NA	NA	9.79	NA	NA	NA	NA	MR	NA	NA	9.79
Mulgrave at Deeral	MR Sensor	17/03/2017 18:00	NA	NA	9.79	NA	NA	NA	NA	MR	NA	NA	9.79
Mulgrave at Deeral	MR Sensor	17/03/2017 19:00	NA	NA	9.77	NA	NA	NA	NA	MR	NA	NA	9.77
Mulgrave at Deeral	MR Sensor	17/03/2017 19:20	NA	NA	9.8	NA	NA	NA	NA	MR	NA	NA	9.8
Mulgrave at Deeral	MR Sensor	17/03/2017 19:40	NA	NA	9.85	NA	NA	NA	NA	MR	NA	NA	9.85
Mulgrave at Deeral	MR Sensor	17/03/2017 20:00	NA	NA	9.89	NA	NA	NA	NA	MR	NA	NA	9.89
Mulgrave at Deeral	MR Sensor	17/03/2017 20:10	77.87	1.68	NA	NA	NA	NA	NA	MR	77.87	1.68	NA
Mulgrave at Deeral	MR Sensor	17/03/2017 20:20	NA	NA	9.94	NA	NA	NA	NA	MR	NA	NA	9.94
Mulgrave at Deeral	MR Sensor	17/03/2017 20:40	NA	NA	9.98	NA	NA	NA	NA	MR	NA	NA	9.98
Mulgrave at Deeral	MR Sensor	17/03/2017 20:50	NA	NA	10.01	NA	NA	NA	NA	MR	NA	NA	10.01
Mulgrave at Deeral	MR Sensor	17/03/2017 21:00	NA	NA	10.03	NA	NA	NA	NA	MR	NA	NA	10.03
Mulgrave at Deeral	MR Sensor	17/03/2017 21:10	80.84	2.29	NA	NA	NA	NA	NA	MR	80.84	2.29	NA
Mulgrave at Deeral	MR Sensor	17/03/2017 21:20	NA	NA	10.07	NA	NA	NA	NA	MR	NA	NA	10.07
Mulgrave at Deeral	MR Sensor	17/03/2017 21:30	NA	NA	10.1	NA	NA	NA	NA	MR	NA	NA	10.1
Mulgrave at Deeral	MR Sensor	17/03/2017 21:50	NA	NA	10.15	NA	NA	NA	NA	MR	NA	NA	10.15
Mulgrave at Deeral	MR Sensor	17/03/2017 22:00	NA	NA	10.17	NA	NA	NA	NA	MR	NA	NA	10.17
Mulgrave at Deeral	MR Sensor	17/03/2017 22:10	81.8	1.92	NA	NA	NA	NA	NA	MR	81.8	1.92	NA
Mulgrave at Deeral	MR Sensor	17/03/2017 22:20	NA	NA	10.21	NA	NA	NA	NA	MR	NA	NA	10.21
Mulgrave at Deeral	MR Sensor	17/03/2017 23:00	NA	NA	10.24	NA	NA	NA	NA	MR	NA	NA	10.24
Mulgrave at Deeral	MR Sensor	17/03/2017 23:10	82.02	2.47	NA	NA	NA	NA	NA	MR	82.02	2.47	NA
Mulgrave at Deeral	MR Sensor	17/03/2017 23:20	NA	NA	10.27	NA	NA	NA	NA	MR	NA	NA	10.27
Mulgrave at Deeral	MR Sensor	17/03/2017 23:40	NA	NA	10.3	NA	NA	NA	NA	MR	NA	NA	10.3
Mulgrave at Deeral	MR Sensor	18/03/2017 0:00	NA	NA	10.32	NA	NA	NA	NA	MR	NA	NA	10.32
Mulgrave at Deeral	MR Sensor	18/03/2017 0:10	83.56	1.7	NA	NA	NA	NA	NA	MR	83.56	1.7	NA
Mulgrave at Deeral	MR Sensor	18/03/2017 0:20	NA	NA	10.35	NA	NA	NA	NA	MR	NA	NA	10.35
Mulgrave at Deeral	MR Sensor	18/03/2017 1:00	NA	NA	10.37	NA	NA	NA	NA	MR	NA	NA	10.37
Mulgrave at Deeral	MR Sensor	18/03/2017 1:10	76.91	2.25	NA	NA	NA	NA	NA	MR	76.91	2.25	NA
Mulgrave at Deeral	MR Sensor	18/03/2017 1:30	NA	NA	10.34	NA	NA	NA	NA	MR	NA	NA	10.34
Mulgrave at Deeral	MR Sensor	18/03/2017 2:00	NA	NA	10.31	NA	NA	NA	NA	MR	NA	NA	10.31
Mulgrave at Deeral	MR Sensor	18/03/2017 2:10	65.77	1.66	NA	NA	NA	NA	NA	MR	65.77	1.66	NA
Mulgrave at Deeral	MR Sensor	18/03/2017 2:50	NA	NA	10.27	NA	NA	NA	NA	MR	NA	NA	10.27
Mulgrave at Deeral	MR Sensor	18/03/2017 3:00	NA	NA	10.27	NA	NA	NA	NA	MR	NA	NA	10.27
Mulgrave at Deeral	MR Sensor	18/03/2017 3:10	62.72	2.2	NA	NA	NA	NA	NA	MR	62.72	2.2	NA
Mulgrave at Deeral	MR Sensor	18/03/2017 4:00	NA	NA	10.25	NA	NA	NA	NA	MR	NA	NA	10.25
Mulgrave at Deeral	MR Sensor	18/03/2017 4:10	61.85	1.53	NA	NA	NA	NA	NA	MR	61.85	1.53	NA
Mulgrave at Deeral	MR Sensor	18/03/2017 4:40	NA	NA	10.22	NA	NA	NA	NA	MR	NA	NA	10.22
Mulgrave at Deeral	MR Sensor	18/03/2017 5:00	NA	NA	10.21	NA	NA	NA	NA	MR	NA	NA	10.21
Mulgrave at Deeral	MR Sensor	18/03/2017 5:10	60.68	1.97	NA	NA	NA	NA	NA	MR	60.68	1.97	NA
Mulgrave at Deeral	MR Sensor	18/03/2017 5:20	NA	NA	10.18	NA	NA	NA	NA	MR	NA	NA	10.18
Mulgrave at Deeral	MR Sensor	18/03/2017 6:00	NA	NA	10.15	NA	NA	NA	NA	MR	NA	NA	10.15
Mulgrave at Deeral	MR Sensor	18/03/2017 6:10	60.4	1.59	NA	NA	NA	NA	NA	MR	60.4	1.59	NA
Mulgrave at Deeral	MR Sensor	18/03/2017 7:00	NA	NA	10.12	NA	NA	NA	NA	MR	NA	NA	10.12
Mulgrave at Deeral	MR Sensor	18/03/2017 7:10	60.35	2.2	NA	NA	NA	NA	NA	MR	60.35	2.2	NA
Mulgrave at Deeral	MR Sensor	18/03/2017 8:00	NA	NA	10.11	NA	NA	NA	NA	MR	NA	NA	10.11
Mulgrave at Deeral	MR Sensor	18/03/2017 8:10	60.68	1.59	NA	NA	NA	NA	NA	MR	60.68	1.59	NA
Mulgrave at Deeral	MR Sensor	18/03/2017 8:50	NA	NA	10.14	NA	NA	NA	NA	MR	NA	NA	10.14
Mulgrave at Deeral	MR Sensor	18/03/2017 9:00	NA	NA	10.15	NA	NA	NA	NA	MR	NA	NA	10.15
Mulgrave at Deeral	MR Sensor	18/03/2017 9:10	60.76	2.21	NA	NA	NA	NA	NA	MR	60.76	2.21	NA
Mulgrave at Deeral	MR Sensor	18/03/2017 10:00	NA	NA	10.17	NA	NA	NA	NA	MR	NA	NA	10.17
Mulgrave at Deeral	MR Sensor	18/03/2017 10:10	61.17	1.79	NA	NA	NA	NA	NA	MR	61.17	1.79	NA
Mulgrave at Deeral	MR Sensor	18/03/2017 11:00	NA	NA	10.17	NA	NA	NA	NA	MR	NA	NA	10.17
Mulgrave at Deeral	MR Sensor	18/03/2017 11:10	61.41	2.22	NA	NA	NA	NA	NA	MR	61.41	2.22	NA
Mulgrave at Deeral	MR Sensor	18/03/2017 11:50	NA	NA	10.2	NA	NA	NA	NA	MR	NA	NA	10.2
Mulgrave at Deeral	MR Sensor	18/03/2017 12:00	NA	NA	10.21	NA	NA	NA	NA	MR	NA	NA	10.21
Mulgrave at Deeral	MR Sensor	18/03/2017 12:10	61.63	1.37	NA	NA	NA	NA	NA	MR	61.63	1.37	NA
Mulgrave at Deeral	MR Sensor	18/03/2017 12:50	NA	NA	10.18	NA	NA	NA	NA	MR	NA	NA	10.18
Mulgrave at Deeral	MR Sensor	18/03/2017 13:00	NA	NA	10.15	NA	NA	NA	NA	MR	NA	NA	10.15
Mulgrave at Deeral	MR Sensor	18/03/2017 13:10	61.94	1.83	NA	NA	NA	NA	NA	MR	61.94	1.83	NA
Mulgrave at Deeral	MR Sensor	18/03/2017 13:30	NA	NA	10.12	NA	NA	NA	NA	MR	NA	NA	10.12
Mulgrave at Deeral	MR Sensor	18/03/2017 14:00	NA	NA	10.1	NA	NA	NA	NA	MR	NA	NA	10.1
Mulgrave at Deeral	MR Sensor	18/03/2017 14:10	60.8	2.12	NA	NA	NA	NA	NA	MR	60.8	2.12	NA
Mulgrave at Deeral	MR Sensor	18/03/2017 15:00	NA	NA	10.06	NA	NA	NA	NA	MR	NA	NA	10.06
Mulgrave at Deeral	MR Sensor	18/03/2017 15:10	61.76	2.53	NA	NA	NA	NA	NA	MR	61.76	2.53	NA
Mulgrave at Deeral	MR Sensor	18/03/2017 15:30	NA	NA	10.03	NA	NA	NA	NA	MR	NA	NA	10.03
Mulgrave at Deeral	MR Sensor	18/03/2017 16:00	NA	NA	9.99	NA	NA	NA	NA	MR	NA	NA	9.99
Mulgrave at Deeral	MR Sensor	18/03/2017 16:10	62.99	1.97	NA	NA	NA	NA	NA	MR	62.99	1.97	NA
Mulgrave at Deeral	MR Sensor	18/03/2017 16:30	NA	NA	9.96	NA	NA	NA	NA	MR	NA	NA	9.96
Mulgrave at Deeral	MR Sensor	18/03/2017 17:00	NA	NA	9.93	NA	NA	NA	NA	MR	NA	NA	9.93
Mulgrave at Deeral	MR Sensor	18/03/2017 17:10	64.03	2.8	NA	NA	NA	NA	NA	MR	64.03	2.8	NA
Mulgrave at Deeral	MR Sensor	18/03/2017 17:40	NA	NA	9.89	NA	NA	NA	NA	MR	NA	NA	9.89
Mulgrave at Deeral	MR Sensor	18/03/2017 18:00	NA	NA	9.89	NA	NA	NA	NA	MR	NA	NA	9.89
Mulgrave at Deeral	MR Sensor	18/03/2017 18:10	65.98	2.17	NA	NA	NA	NA	NA	MR	65.98	2.17	NA
Mulgrave at Deeral	MR Sensor	18/03/2017 18:40	NA	NA	9.86	NA	NA	NA	NA	MR	NA	NA	9.86
Mulgrave at Deeral	MR Sensor	18/03/2017 19:00	NA	NA	9.84	NA	NA	NA	NA	MR	NA	NA	9.84
Mulgrave at Deeral	MR Sensor	18/03/2017 19:10	69.26	2.17	NA	NA	NA	NA	NA	MR	69.26	2.17	NA
Mulgrave at Deeral	MR Sensor	18/03/2017 20:00	NA	NA	9.85	NA	NA	NA	NA	MR	NA	NA	9.85
Mulgrave at Deeral	MR Sensor	18/03/2017 20:10	71.93	2.04	NA	NA	NA	NA	NA	MR	71.93	2.04	NA
Mulgrave at Deeral	MR Sensor	18/03/2017 20:30	NA	NA	9.89	NA	NA	NA	NA	MR	NA	NA	9.89
Mulgrave at Deeral	MR Sensor	18/03/2017 20:50	NA	NA	9.92	NA	NA	NA	NA	MR	NA	NA	9.92
Mulgrave at Deeral	MR Sensor	18/03/2017 21:00	NA	NA	9.94	NA	NA	NA	NA	MR	NA	NA	9.94
Mulgrave at Deeral	MR Sensor	18/03/2017 21:10	74.05	2.74	NA	NA	NA	NA	NA	MR	74.05	2.74	NA
Mulgrave at Deeral	MR Sensor	18/03/2017 22:00	NA	NA	9.97	NA	NA	NA	NA	MR	NA	NA	9.97
Mulgrave at Deeral	MR Sensor	18/03/2017 22:10	73.99	1.74	NA	NA	NA	NA	NA	MR	73.99	1.74	NA
Mulgrave at Deeral	MR Sensor	18/03/2017 22:30	NA	NA	10	NA	NA	NA	NA	MR	NA	NA	10
Mulgrave at Deeral	MR Sensor	18/03/2017 22:50	NA	NA	10.03	NA	NA	NA	NA	MR	NA	NA	10.03
Mulgrave at Deeral	MR Sensor	18/03/2017 23:00	NA	NA	10.03	NA	NA	NA	NA	MR	NA	NA	10.03
Mulgrave at Deeral	MR Sensor	18/03/2017 23:10	76.05	2.39	NA	NA	NA	NA	NA	MR	76.05	2.39	NA
Mulgrave at Deeral	MR Sensor	18/03/2017 23:20	NA	NA	10.07	NA	NA	NA	NA	MR	NA	NA	10.07
Mulgrave at Deeral	MR Sensor	19/03/2017 0:00	NA	NA	10.11	NA	NA	NA	NA	MR	NA	NA	10.11
Mulgrave at Deeral	MR Sensor	19/03/2017 0:10	72.24	1.51	NA	NA	NA	NA	NA	MR	72.24	1.51	NA
Mulgrave at Deeral	MR Sensor	19/03/2017 0:10	NA	NA	10.14	NA	NA	NA	NA	MR	NA	NA	10.14
Mulgrave at Deeral	MR Sensor	19/03/2017 0:50	NA	NA	10.18	NA	NA	NA	NA	MR	NA	NA	10.18
Mulgrave at Deeral	MR Sensor	19/03/2017 1:00	NA	NA	10.21	NA	NA	NA	NA	MR	NA	NA	10.21
Mulgrave at Deeral	MR Sensor	19/03/2017 1:10	71.74	2.22	NA	NA	NA	NA	NA	MR	71.74	2.22	NA
Mulgrave at Deeral	MR Sensor	19/03/2017 1:30	NA	NA	10.24	NA	NA	NA	NA	MR	NA	NA	10.24
Mulgrave at Deeral	MR Sensor	19/03/2017 2:00	NA	NA	10.25	NA	NA	NA	NA	MR	NA	NA	10.25
Mulgrave at Deeral	MR Sensor	19/03/2017 2:10	70.05	1.85	NA	NA	NA	NA	NA	MR	70.05	1.85	NA
Mulgrave at Deeral	MR Sensor	19/03/2017 2:30	NA	NA	10.28	NA	NA	NA	NA	MR	NA	NA	10.28
Mulgrave at Deeral	MR Sensor	19/03/2017 3:00	NA	NA	10.3	NA	NA	NA	NA	MR	NA	NA	10.3
Mulgrave at Deeral	MR Sensor	19/03/2017 3:10	66.26	2.06	NA	NA	NA	NA	NA	MR	66.26	2.06	NA
Mulgrave at Deeral	MR Sensor	19/03/2017 4:00	NA	NA	10.31	NA	NA	NA	NA	MR	NA	NA	10.31
Mulgrave at Deeral	MR Sensor	19/03/2017 4:10	62.89	1.63	NA	NA	NA	NA	NA	MR	62.89	1.63	NA
Mulgrave at Deeral	MR Sensor	19/03/2017 4:20	NA	NA	10.28	NA	NA	NA	NA	MR	NA	NA	10.28
Mulgrave at Deeral	MR Sensor	19/03/2017 4:40	NA	NA	10.25	NA	NA	NA	NA	MR	NA	NA	10.25
Mulgrave at Deeral	MR Sensor	19/03/2017 5:00	NA	NA	10.28	NA	NA	NA	NA	MR	NA	NA	10.28
Mulgrave at Deeral	MR Sensor	19/03/2017 5:10	61.79	1.57	NA	NA	NA	NA	NA	MR	61.79	1.57	NA
Mulgrave at Deeral	MR Sensor	19/03/2017 5:10	NA	NA	10.31	NA	NA	NA	NA	MR	NA	NA	10.31
Mulgrave at Deeral	MR Sensor	19/03/2017 5:40	NA	NA	10.35	NA	NA	NA	NA	MR	NA	NA	10.35
Mulgrave at Deeral	MR Sensor	19/03/2017 6:00	NA	NA	10.36	NA	NA	NA	NA	MR	NA	NA	10.36
Mulgrave at Deeral	MR Sensor	19/03/2017 6:10	61.54	1.44	NA	NA	NA	NA	NA	MR	61.54	1.44	NA
Mulgrave at Deeral	MR Sensor	19/03/2017 6:40	NA	NA	10.31	NA	NA	NA	NA	MR	NA	NA	10.31
Mulgrave at Deeral	MR Sensor	19/03/2017 7:00	NA	NA	10.26	NA	NA	NA	NA	MR	NA	NA	10.26
Mulgrave at Deeral	MR Sensor	19/03/2017 7:10	59.69	2.21	NA	NA	NA	NA	NA	MR	59.69	2.21	NA
Mulgrave at Deeral	MR Sensor	19/03/2017 7:20	NA	NA	10.22	NA	NA	NA	NA	MR	NA	NA	10.22
Mulgrave at Deeral	MR Sensor	19/03/2017 8:00	NA	NA	10.19	NA	NA	NA	NA	MR	NA	NA	10.19
Mulgrave at Deeral	MR Sensor	19/03/2017 8:10	59.78	1.66	NA	NA	NA	NA	NA	MR	59.78	1.66	NA
Mulgrave at Deeral	MR Sensor	19/03/2017 9:00	NA	NA	10.15	NA	NA	NA	NA	MR	NA	NA	10.15
Mulgrave at Deeral	MR Sensor	19/03/2017 9:10	58.91	2.6	NA	NA	NA	NA	NA	MR	58.91	2.6	NA
Mulgrave at Deeral	MR Sensor	19/03/2017 9:30	NA	NA	10.12	NA	NA	NA	NA	MR	NA	NA	10.12
Mulgrave at Deeral	MR Sensor	19/03/2017 9:50	NA	NA	10.09	NA	NA	NA	NA	MR	NA	NA	10.09
Mulgrave at Deeral	MR Sensor	19/03/2017 10:00	NA	NA	10.07	NA	NA	NA	NA	MR	NA	NA	10.07
Mulgrave at Deeral	MR Sensor	19/03/2017 10:10	59.16	1.8	NA	NA	NA	NA	NA	MR	59.16	1.8	NA
Mulgrave at Deeral	MR Sensor	19/03/2017 10:30	NA	NA	10.04	NA	NA	NA	NA	MR	NA	NA	10.04
Mulgrave at Deeral	MR Sensor	19/03/2017 11:00	NA	NA	10.02	NA	NA	NA	NA	MR	NA	NA	10.02
Mulgrave at Deeral	MR Sensor	19/03/2017 11:10	59.61	2.2	NA	NA	NA	NA	NA	MR	59.61	2.2	NA
Mulgrave at Deeral	MR Sensor	19/03/2017 12:00	NA	NA	10	NA	NA	NA	NA	MR	NA	NA	10
Mulgrave at Deeral	MR Sensor	19/03/2017 12:10	60.59	3.05	NA	NA	NA	NA	NA	MR	60.59	3.05	NA
Mulgrave at Deeral	MR Sensor	19/03/2017 13:00	NA	NA	10	NA	NA	NA	NA	MR	NA	NA	10
Mulgrave at Deeral	MR Sensor	19/03/2017 13:10	61	2.42	NA	NA	NA	NA	NA	MR	61	2.42	NA
Mulgrave at Deeral	MR Sensor	19/03/2017 14:00	NA	NA	9.98	NA	NA	NA	NA	MR	NA	NA	9.98
Mulgrave at Deeral	MR Sensor	19/03/2017 14:10	61.88	2.21	NA	NA	NA	NA	NA	MR	61.88	2.21	NA
Mulgrave at Deeral	MR Sensor	19/03/2017 15:00	NA	NA	10.01	NA	NA	NA	NA	MR	NA	NA	10.01
Mulgrave at Deeral	MR Sensor	19/03/2017 15:10	62.9	12.05	NA	NA	NA	NA	NA	MR	62.9	12.05	NA
Mulgrave at Deeral	MR Sensor	19/03/2017 15:10	NA	NA	10.04	NA	NA	NA	NA	MR	NA	NA	10.04
Mulgrave at Deeral	MR Sensor	19/03/2017 16:00	NA	NA	10.06	NA	NA	NA	NA	MR	NA	NA	10.06
Mulgrave at Deeral	MR Sensor	19/03/2017 16:10	54.28	22.47	NA	NA	NA	NA	NA	MR	54.28	22.47	NA
Mulgrave at Deeral	MR Sensor	19/03/2017 16:20	NA	NA	10.02	NA	NA	NA	NA	MR	NA	NA	10.02
Mulgrave at Deeral	MR Sensor	19/03/2017 16:40	NA	NA	9.99	NA	NA	NA	NA	MR	NA	NA	9.99
Mulgrave at Deeral	MR Sensor	19/03/2017 17:00	NA	NA	10	NA	NA	NA	NA	MR	NA	NA	10
Mulgrave at Deeral	MR Sensor	19/03/2017 17:10	58.13	12.78	NA	NA	NA	NA	NA	MR	58.13	12.78	NA
Mulgrave at Deeral	MR Sensor	19/03/2017 18:00	NA	NA	10	NA	NA	NA	NA	MR	NA	NA	10
Mulgrave at Deeral	MR Sensor	19/03/2017 18:10	60.48	9.08	NA	NA	NA	NA	NA	MR	60.48	9.08	NA
Mulgrave at Deeral	MR Sensor	19/03/2017 18:30	NA	NA	9.97	NA	NA	NA	NA	MR	NA	NA	9.97
Mulgrave at Deeral	MR Sensor	19/03/2017 19:00	NA	NA	9.96	NA	NA	NA	NA	MR	NA	NA	9.96
Mulgrave at Deeral	MR Sensor	19/03/2017 19:10	60.18	10.98	NA	NA	NA	NA	NA	MR	60.18	10.98	NA
Mulgrave at Deeral	MR Sensor	19/03/2017 20:00	NA	NA	9.94	NA	NA	NA	NA	MR	NA	NA	9.94
Mulgrave at Deeral	MR Sensor	19/03/2017 20:10	61.2	11.97	NA	NA	NA	NA	NA	MR	61.2	11.97	NA
Mulgrave at Deeral	MR Sensor	19/03/2017 21:00	NA	NA	9.94	NA	NA	NA	NA	MR	NA	NA	9.94
Mulgrave at Deeral	MR Sensor	19/03/2017 21:10	62.34	11.59	NA	NA	NA	NA	NA	MR	62.34	11.59	NA
Mulgrave at Deeral	MR Sensor	19/03/2017 21:40	NA	NA	9.91	NA	NA	NA	NA	MR	NA	NA	9.91
Mulgrave at Deeral	MR Sensor	19/03/2017 22:00	NA	NA	9.89	NA	NA	NA	NA	MR	NA	NA	9.89
Mulgrave at Deeral	MR Sensor	19/03/2017 22:10	63.61	12.91	NA	NA	NA	NA	NA	MR	63.61	12.91	NA
Mulgrave at Deeral	MR Sensor	19/03/2017 23:00	NA	NA	9.87	NA	NA	NA	NA	MR	NA	NA	9.87
Mulgrave at Deeral	MR Sensor	19/03/2017 23:10	64.37	10.69	NA	NA	NA	NA	NA	MR	64.37	10.69	NA
Mulgrave at Deeral	MR Sensor	19/03/2017 23:40	NA	NA	9.91	NA	NA	NA	NA	MR	NA	NA	9.91
Mulgrave at Deeral	MR Sensor	20/03/2017 0:00	NA	NA	9.95	NA	NA	NA	NA	MR	NA	NA	9.95
Mulgrave at Deeral	MR Sensor	20/03/2017 0:10	63.64	9.5	NA	NA	NA	NA	NA	MR	63.64	9.5	NA
Mulgrave at Deeral	MR Sensor	20/03/2017 0:20	NA	NA	9.99	NA	NA	NA	NA	MR	NA	NA	9.99
Mulgrave at Deeral	MR Sensor	20/03/2017 1:00	NA	NA	10.01	NA	NA	NA	NA	MR	NA	NA	10.01
Mulgrave at Deeral	MR Sensor	20/03/2017 1:10	61.85	9.44	NA	NA	NA	NA	NA	MR	61.85	9.44	NA
Mulgrave at Deeral	MR Sensor	20/03/2017 1:30	NA	NA	10.04	NA	NA	NA	NA	MR	NA	NA	10.04
Mulgrave at Deeral	MR Sensor	20/03/2017 1:50	NA	NA	10.07	NA	NA	NA	NA	MR	NA	NA	10.07
Mulgrave at Deeral	MR Sensor	20/03/2017 2:00	NA	NA	10.11	NA	NA	NA	NA	MR	NA	NA	10.11
Mulgrave at Deeral	MR Sensor	20/03/2017 2:10	61.11	8.79	NA	NA	NA	NA	NA	MR	61.11	8.79	NA
Mulgrave at Deeral	MR Sensor	20/03/2017 2:20	NA	NA	10.19	NA	NA	NA	NA	MR	NA	NA	10.19
Mulgrave at Deeral	MR Sensor	20/03/2017 2:30	NA	NA	10.23	NA	NA	NA	NA	MR	NA	NA	10.23
Mulgrave at Deeral	MR Sensor	20/03/2017 2:50	NA	NA	10.26	NA	NA	NA	NA	MR	NA	NA	10.26
Mulgrave at Deeral	MR Sensor	20/03/2017 3:00	NA	NA	10.27	NA	NA	NA	NA	MR	NA	NA	10.27
Mulgrave at Deeral	MR Sensor	20/03/2017 3:10	58.88	8.32	NA	NA	NA	NA	NA	MR	58.88	8.32	NA
Mulgrave at Deeral	MR Sensor	20/03/2017 3:30	NA	NA	10.3	NA	NA	NA	NA	MR	NA	NA	10.3
Mulgrave at Deeral	MR Sensor	20/03/2017 3:50	NA	NA	10.33	NA	NA	NA	NA	MR	NA	NA	10.33
Mulgrave at Deeral	MR Sensor	20/03/2017 4:00	NA	NA	10.36	NA	NA	NA	NA	MR	NA	NA	10.36
Mulgrave at Deeral	MR Sensor	20/03/2017 4:10	61.36	7.69	NA	NA	NA	NA	NA	MR	61.36	7.69	NA
Mulgrave at Deeral	MR Sensor	20/03/2017 4:10	NA	NA	10.4	NA	NA	NA	NA	MR	NA	NA	10.4
Mulgrave at Deeral	MR Sensor	20/03/2017 4:30	NA	NA	10.44	NA	NA	NA	NA	MR	NA	NA	10.44
Mulgrave at Deeral	MR Sensor	20/03/2017 4:50	NA	NA	10.47	NA	NA	NA	NA	MR	NA	NA	10.47
Mulgrave at Deeral	MR Sensor	20/03/2017 5:00	NA	NA	10.49	NA	NA	NA	NA	MR	NA	NA	10.49
Mulgrave at Deeral	MR Sensor	20/03/2017 5:10	58.13	7.68	NA	NA	NA	NA	NA	MR	58.13	7.68	NA
Mulgrave at Deeral	MR Sensor	20/03/2017 5:40	NA	NA	10.52	NA	NA	NA	NA	MR	NA	NA	10.52
Mulgrave at Deeral	MR Sensor	20/03/2017 6:00	NA	NA	10.5	NA	NA	NA	NA	MR	NA	NA	10.5
Mulgrave at Deeral	MR Sensor	20/03/2017 6:10	53.46	8.08	NA	NA	NA	NA	NA	MR	53.46	8.08	NA
Mulgrave at Deeral	MR Sensor	20/03/2017 6:20	NA	NA	10.47	NA	NA	NA	NA	MR	NA	NA	10.47
Mulgrave at Deeral	MR Sensor	20/03/2017 7:00	NA	NA	10.46	NA	NA	NA	NA	MR	NA	NA	10.46
Mulgrave at Deeral	MR Sensor	20/03/2017 7:10	52.45	9.77	NA	NA	NA	NA	NA	MR	52.45	9.77	NA
Mulgrave at Deeral	MR Sensor	20/03/2017 7:10	NA	NA	10.43	NA	NA	NA	NA	MR	NA	NA	10.43
Mulgrave at Deeral	MR Sensor	20/03/2017 8:00	NA	NA	10.41	NA	NA	NA	NA	MR	NA	NA	10.41
Mulgrave at Deeral	MR Sensor	20/03/2017 8:10	50.49	11.06	NA	NA	NA	NA	NA	MR	50.49	11.06	NA
Mulgrave at Deeral	MR Sensor	20/03/2017 8:20	NA	NA	10.38	NA	NA	NA	NA	MR	NA	NA	10.38
Mulgrave at Deeral	MR Sensor	20/03/2017 8:30	NA	NA	10.35	NA	NA	NA	NA	MR	NA	NA	10.35
Mulgrave at Deeral	MR Sensor	20/03/2017 8:50	NA	NA	10.3	NA	NA	NA	NA	MR	NA	NA	10.3
Mulgrave at Deeral	MR Sensor	20/03/2017 9:00	NA	NA	10.29	NA	NA	NA	NA	MR	NA	NA	10.29
Mulgrave at Deeral	MR Sensor	20/03/2017 9:10	49.68	10.25	NA	NA	NA	NA	NA	MR	49.68	10.25	NA
Mulgrave at Deeral	MR Sensor	20/03/2017 9:20	NA	NA	10.25	NA	NA	NA	NA	MR	NA	NA	10.25
Mulgrave at Deeral	MR Sensor	20/03/2017 9:40	NA	NA	10.2	NA	NA	NA	NA	MR	NA	NA	10.2
Mulgrave at Deeral	MR Sensor	20/03/2017 9:50	NA	NA	10.17	NA	NA	NA	NA	MR	NA	NA	10.17
Mulgrave at Deeral	MR Sensor	20/03/2017 10:00	NA	NA	10.14	NA	NA	NA	NA	MR	NA	NA	10.14
Mulgrave at Deeral	MR Sensor	20/03/2017 10:10	51.02	9.4	NA	NA	NA	NA	NA	MR	51.02	9.4	NA
Mulgrave at Deeral	MR Sensor	20/03/2017 10:10	NA	NA	10.11	NA	NA	NA	NA	MR	NA	NA	10.11
Mulgrave at Deeral	MR Sensor	20/03/2017 10:30	NA	NA	10.07	NA	NA	NA	NA	MR	NA	NA	10.07
Mulgrave at Deeral	MR Sensor	20/03/2017 10:50	NA	NA	10.03	NA	NA	NA	NA	MR	NA	NA	10.03
Mulgrave at Deeral	MR Sensor	20/03/2017 11:00	NA	NA	10.01	NA	NA	NA	NA	MR	NA	NA	10.01
Mulgrave at Deeral	MR Sensor	20/03/2017 11:10	52.37	8.58	NA	NA	NA	NA	NA	MR	52.37	8.58	NA
Mulgrave at Deeral	MR Sensor	20/03/2017 11:30	NA	NA	9.97	NA	NA	NA	NA	MR	NA	NA	9.97
Mulgrave at Deeral	MR Sensor	20/03/2017 11:50	NA	NA	9.94	NA	NA	NA	NA	MR	NA	NA	9.94
Mulgrave at Deeral	MR Sensor	20/03/2017 12:00	NA	NA	9.92	NA	NA	NA	NA	MR	NA	NA	9.92
Mulgrave at Deeral	MR Sensor	20/03/2017 12:10	53.67	7.22	NA	NA	NA	NA	NA	MR	53.67	7.22	NA
Mulgrave at Deeral	MR Sensor	20/03/2017 13:00	NA	NA	9.89	NA	NA	NA	NA	MR	NA	NA	9.89
Mulgrave at Deeral	MR Sensor	20/03/2017 13:10	56	7	NA	NA	NA	NA	NA	MR	56	7	NA
Mulgrave at Deeral	MR Sensor	20/03/2017 14:00	NA	NA	9.89	NA	NA	NA	NA	MR	NA	NA	9.89
Mulgrave at Deeral	MR Sensor	20/03/2017 14:10	58.34	5.75	NA	NA	NA	NA	NA	MR	58.34	5.75	NA
Mulgrave at Deeral	MR Sensor	20/03/2017 14:40	NA	NA	9.92	NA	NA	NA	NA	MR	NA	NA	9.92
Mulgrave at Deeral	MR Sensor	20/03/2017 15:00	NA	NA	9.94	NA	NA	NA	NA	MR	NA	NA	9.94
Mulgrave at Deeral	MR Sensor	20/03/2017 15:10	60.29	5.21	NA	NA	NA	NA	NA	MR	60.29	5.21	NA
Mulgrave at Deeral	MR Sensor	20/03/2017 15:20	NA	NA	9.98	NA	NA	NA	NA	MR	NA	NA	9.98
Mulgrave at Deeral	MR Sensor	20/03/2017 15:50	NA	NA	10.02	NA	NA	NA	NA	MR	NA	NA	10.02
Mulgrave at Deeral	MR Sensor	20/03/2017 16:00	NA	NA	10.03	NA	NA	NA	NA	MR	NA	NA	10.03
Mulgrave at Deeral	MR Sensor	20/03/2017 16:10	60.81	4.73	NA	NA	NA	NA	NA	MR	60.81	4.73	NA
Mulgrave at Deeral	MR Sensor	20/03/2017 16:20	NA	NA	10.06	NA	NA	NA	NA	MR	NA	NA	10.06
Mulgrave at Deeral	MR Sensor	20/03/2017 16:40	NA	NA	10.09	NA	NA	NA	NA	MR	NA	NA	10.09
Mulgrave at Deeral	MR Sensor	20/03/2017 17:00	NA	NA	10.12	NA	NA	NA	NA	MR	NA	NA	10.12
Mulgrave at Deeral	MR Sensor	20/03/2017 17:10	58.92	7.47	NA	NA	NA	NA	NA	MR	58.92	7.47	NA
Mulgrave at Deeral	MR Sensor	20/03/2017 17:50	NA	NA	10.15	NA	NA	NA	NA	MR	NA	NA	10.15
Mulgrave at Deeral	MR Sensor	20/03/2017 18:00	NA	NA	10.17	NA	NA	NA	NA	MR	NA	NA	10.17
Mulgrave at Deeral	MR Sensor	20/03/2017 18:10	47.98	34.47	NA	NA	NA	NA	NA	MR	47.98	34.47	NA
Mulgrave at Deeral	MR Sensor	20/03/2017 19:00	NA	NA	10.14	NA	NA	NA	NA	MR	NA	NA	10.14
Mulgrave at Deeral	MR Sensor	20/03/2017 19:10	48.79	20.58	NA	NA	NA	NA	NA	MR	48.79	20.58	NA
Mulgrave at Deeral	MR Sensor	20/03/2017 19:50	NA	NA	10.11	NA	NA	NA	NA	MR	NA	NA	10.11
Mulgrave at Deeral	MR Sensor	20/03/2017 20:00	NA	NA	10.1	NA	NA	NA	NA	MR	NA	NA	10.1
Mulgrave at Deeral	MR Sensor	20/03/2017 20:10	46.78	21.89	NA	NA	NA	NA	NA	MR	46.78	21.89	NA
Mulgrave at Deeral	MR Sensor	20/03/2017 20:30	NA	NA	10.07	NA	NA	NA	NA	MR	NA	NA	10.07
Mulgrave at Deeral	MR Sensor	20/03/2017 20:50	NA	NA	10.04	NA	NA	NA	NA	MR	NA	NA	10.04
Mulgrave at Deeral	MR Sensor	20/03/2017 21:00	NA	NA	10.03	NA	NA	NA	NA	MR	NA	NA	10.03
Mulgrave at Deeral	MR Sensor	20/03/2017 21:10	50.1	21.08	NA	NA	NA	NA	NA	MR	50.1	21.08	NA
Mulgrave at Deeral	MR Sensor	20/03/2017 21:20	NA	NA	10	NA	NA	NA	NA	MR	NA	NA	10
Mulgrave at Deeral	MR Sensor	20/03/2017 21:50	NA	NA	9.96	NA	NA	NA	NA	MR	NA	NA	9.96
Mulgrave at Deeral	MR Sensor	20/03/2017 22:00	NA	NA	9.95	NA	NA	NA	NA	MR	NA	NA	9.95
Mulgrave at Deeral	MR Sensor	20/03/2017 22:10	54.34	16.41	NA	NA	NA	NA	NA	MR	54.34	16.41	NA
Mulgrave at Deeral	MR Sensor	20/03/2017 22:30	NA	NA	9.92	NA	NA	NA	NA	MR	NA	NA	9.92
Mulgrave at Deeral	MR Sensor	20/03/2017 22:50	NA	NA	9.88	NA	NA	NA	NA	MR	NA	NA	9.88
Mulgrave at Deeral	MR Sensor	20/03/2017 23:00	NA	NA	9.87	NA	NA	NA	NA	MR	NA	NA	9.87
Mulgrave at Deeral	MR Sensor	20/03/2017 23:10	57.09	13.77	NA	NA	NA	NA	NA	MR	57.09	13.77	NA
Mulgrave at Deeral	MR Sensor	20/03/2017 23:30	NA	NA	9.84	NA	NA	NA	NA	MR	NA	NA	9.84
Mulgrave at Deeral	MR Sensor	21/03/2017 0:00	NA	NA	9.83	NA	NA	NA	NA	MR	NA	NA	9.83
Mulgrave at Deeral	MR Sensor	21/03/2017 0:10	59.5	11.6	NA	NA	NA	NA	NA	MR	59.5	11.6	NA
Mulgrave at Deeral	MR Sensor	21/03/2017 0:20	NA	NA	9.86	NA	NA	NA	NA	MR	NA	NA	9.86
Mulgrave at Deeral	MR Sensor	21/03/2017 0:40	NA	NA	9.89	NA	NA	NA	NA	MR	NA	NA	9.89
Mulgrave at Deeral	MR Sensor	21/03/2017 1:00	NA	NA	9.92	NA	NA	NA	NA	MR	NA	NA	9.92
Mulgrave at Deeral	MR Sensor	21/03/2017 1:10	59.07	10.75	NA	NA	NA	NA	NA	MR	59.07	10.75	NA
Mulgrave at Deeral	MR Sensor	21/03/2017 1:20	NA	NA	9.96	NA	NA	NA	NA	MR	NA	NA	9.96
Mulgrave at Deeral	MR Sensor	21/03/2017 1:40	NA	NA	10	NA	NA	NA	NA	MR	NA	NA	10
Mulgrave at Deeral	MR Sensor	21/03/2017 2:00	NA	NA	10.03	NA	NA	NA	NA	MR	NA	NA	10.03
Mulgrave at Deeral	MR Sensor	21/03/2017 2:10	57.99	10.14	NA	NA	NA	NA	NA	MR	57.99	10.14	NA
Mulgrave at Deeral	MR Sensor	21/03/2017 2:20	NA	NA	10.06	NA	NA	NA	NA	MR	NA	NA	10.06
Mulgrave at Deeral	MR Sensor	21/03/2017 2:40	NA	NA	10.1	NA	NA	NA	NA	MR	NA	NA	10.1
Mulgrave at Deeral	MR Sensor	21/03/2017 2:50	NA	NA	10.13	NA	NA	NA	NA	MR	NA	NA	10.13
Mulgrave at Deeral	MR Sensor	21/03/2017 3:00	NA	NA	10.16	NA	NA	NA	NA	MR	NA	NA	10.16
Mulgrave at Deeral	MR Sensor	21/03/2017 3:10	55.78	9.78	NA	NA	NA	NA	NA	MR	55.78	9.78	NA
Mulgrave at Deeral	MR Sensor	21/03/2017 3:10	NA	NA	10.21	NA	NA	NA	NA	MR	NA	NA	10.21
Mulgrave at Deeral	MR Sensor	21/03/2017 3:20	NA	NA	10.26	NA	NA	NA	NA	MR	NA	NA	10.26
Mulgrave at Deeral	MR Sensor	21/03/2017 3:40	NA	NA	10.33	NA	NA	NA	NA	MR	NA	NA	10.33
Mulgrave at Deeral	MR Sensor	21/03/2017 3:50	NA	NA	10.38	NA	NA	NA	NA	MR	NA	NA	10.38
Mulgrave at Deeral	MR Sensor	21/03/2017 4:00	NA	NA	10.43	NA	NA	NA	NA	MR	NA	NA	10.43
Mulgrave at Deeral	MR Sensor	21/03/2017 4:10	58.78	9.23	NA	NA	NA	NA	NA	MR	58.78	9.23	NA
Mulgrave at Deeral	MR Sensor	21/03/2017 4:10	NA	NA	10.46	NA	NA	NA	NA	MR	NA	NA	10.46
Mulgrave at Deeral	MR Sensor	21/03/2017 4:20	NA	NA	10.49	NA	NA	NA	NA	MR	NA	NA	10.49
Mulgrave at Deeral	MR Sensor	21/03/2017 4:30	NA	NA	10.52	NA	NA	NA	NA	MR	NA	NA	10.52
Mulgrave at Deeral	MR Sensor	21/03/2017 5:00	NA	NA	10.57	NA	NA	NA	NA	MR	NA	NA	10.57
Mulgrave at Deeral	MR Sensor	21/03/2017 5:10	55.85	9.1	NA	NA	NA	NA	NA	MR	55.85	9.1	NA
Mulgrave at Deeral	MR Sensor	21/03/2017 5:10	NA	NA	10.6	NA	NA	NA	NA	MR	NA	NA	10.6
Mulgrave at Deeral	MR Sensor	21/03/2017 5:20	NA	NA	10.63	NA	NA	NA	NA	MR	NA	NA	10.63
Mulgrave at Deeral	MR Sensor	21/03/2017 5:50	NA	NA	10.67	NA	NA	NA	NA	MR	NA	NA	10.67
Mulgrave at Deeral	MR Sensor	21/03/2017 6:00	NA	NA	10.68	NA	NA	NA	NA	MR	NA	NA	10.68
Mulgrave at Deeral	MR Sensor	21/03/2017 6:10	52.38	10.67	NA	NA	NA	NA	NA	MR	52.38	10.67	NA
Mulgrave at Deeral	MR Sensor	21/03/2017 7:00	NA	NA	10.65	NA	NA	NA	NA	MR	NA	NA	10.65
Mulgrave at Deeral	MR Sensor	21/03/2017 7:10	46.2	12.34	NA	NA	NA	NA	NA	MR	46.2	12.34	NA
Mulgrave at Deeral	MR Sensor	21/03/2017 7:30	NA	NA	10.61	NA	NA	NA	NA	MR	NA	NA	10.61
Mulgrave at Deeral	MR Sensor	21/03/2017 7:50	NA	NA	10.58	NA	NA	NA	NA	MR	NA	NA	10.58
Mulgrave at Deeral	MR Sensor	21/03/2017 8:00	NA	NA	10.57	NA	NA	NA	NA	MR	NA	NA	10.57
Mulgrave at Deeral	MR Sensor	21/03/2017 8:10	43.95	14.54	NA	NA	NA	NA	NA	MR	43.95	14.54	NA
Mulgrave at Deeral	MR Sensor	21/03/2017 8:20	NA	NA	10.53	NA	NA	NA	NA	MR	NA	NA	10.53
Mulgrave at Deeral	MR Sensor	21/03/2017 8:30	NA	NA	10.5	NA	NA	NA	NA	MR	NA	NA	10.5
Mulgrave at Deeral	MR Sensor	21/03/2017 8:50	NA	NA	10.45	NA	NA	NA	NA	MR	NA	NA	10.45
Mulgrave at Deeral	MR Sensor	21/03/2017 9:00	NA	NA	10.42	NA	NA	NA	NA	MR	NA	NA	10.42
Mulgrave at Deeral	MR Sensor	21/03/2017 9:10	44.95	12.73	NA	NA	NA	NA	NA	MR	44.95	12.73	NA
Mulgrave at Deeral	MR Sensor	21/03/2017 9:10	NA	NA	10.39	NA	NA	NA	NA	MR	NA	NA	10.39
Mulgrave at Deeral	MR Sensor	21/03/2017 9:30	NA	NA	10.35	NA	NA	NA	NA	MR	NA	NA	10.35
Mulgrave at Deeral	MR Sensor	21/03/2017 9:40	NA	NA	10.31	NA	NA	NA	NA	MR	NA	NA	10.31
Mulgrave at Deeral	MR Sensor	21/03/2017 9:50	NA	NA	10.28	NA	NA	NA	NA	MR	NA	NA	10.28
Mulgrave at Deeral	MR Sensor	21/03/2017 10:00	NA	NA	10.25	NA	NA	NA	NA	MR	NA	NA	10.25
Mulgrave at Deeral	MR Sensor	21/03/2017 10:10	47.25	11.35	NA	NA	NA	NA	NA	MR	47.25	11.35	NA
Mulgrave at Deeral	MR Sensor	21/03/2017 10:10	NA	NA	10.21	NA	NA	NA	NA	MR	NA	NA	10.21
Mulgrave at Deeral	MR Sensor	21/03/2017 10:20	NA	NA	10.18	NA	NA	NA	NA	MR	NA	NA	10.18
Mulgrave at Deeral	MR Sensor	21/03/2017 10:30	NA	NA	10.15	NA	NA	NA	NA	MR	NA	NA	10.15
Mulgrave at Deeral	MR Sensor	21/03/2017 10:40	NA	NA	10.11	NA	NA	NA	NA	MR	NA	NA	10.11
Mulgrave at Deeral	MR Sensor	21/03/2017 10:50	NA	NA	10.08	NA	NA	NA	NA	MR	NA	NA	10.08
Mulgrave at Deeral	MR Sensor	21/03/2017 11:00	NA	NA	10.04	NA	NA	NA	NA	MR	NA	NA	10.04
Mulgrave at Deeral	MR Sensor	21/03/2017 11:10	49.16	9.43	NA	NA	NA	NA	NA	MR	49.16	9.43	NA
Mulgrave at Deeral	MR Sensor	21/03/2017 11:10	NA	NA	10.01	NA	NA	NA	NA	MR	NA	NA	10.01
Mulgrave at Deeral	MR Sensor	21/03/2017 11:20	NA	NA	9.98	NA	NA	NA	NA	MR	NA	NA	9.98
Mulgrave at Deeral	MR Sensor	21/03/2017 11:40	NA	NA	9.93	NA	NA	NA	NA	MR	NA	NA	9.93
Mulgrave at Deeral	MR Sensor	21/03/2017 12:00	NA	NA	9.9	NA	NA	NA	NA	MR	NA	NA	9.9
Mulgrave at Deeral	MR Sensor	21/03/2017 12:10	50.31	8.99	NA	NA	NA	NA	NA	MR	50.31	8.99	NA
Mulgrave at Deeral	MR Sensor	21/03/2017 12:10	NA	NA	9.87	NA	NA	NA	NA	MR	NA	NA	9.87
Mulgrave at Deeral	MR Sensor	21/03/2017 12:30	NA	NA	9.84	NA	NA	NA	NA	MR	NA	NA	9.84
Mulgrave at Deeral	MR Sensor	21/03/2017 13:00	NA	NA	9.82	NA	NA	NA	NA	MR	NA	NA	9.82
Mulgrave at Deeral	MR Sensor	21/03/2017 13:10	53.65	7.81	NA	NA	NA	NA	NA	MR	53.65	7.81	NA
Mulgrave at Deeral	MR Sensor	21/03/2017 14:00	NA	NA	9.82	NA	NA	NA	NA	MR	NA	NA	9.82
Mulgrave at Deeral	MR Sensor	21/03/2017 14:10	57.61	6.32	NA	NA	NA	NA	NA	MR	57.61	6.32	NA
Mulgrave at Deeral	MR Sensor	21/03/2017 14:40	NA	NA	9.85	NA	NA	NA	NA	MR	NA	NA	9.85
Mulgrave at Deeral	MR Sensor	21/03/2017 14:50	NA	NA	9.88	NA	NA	NA	NA	MR	NA	NA	9.88
Mulgrave at Deeral	MR Sensor	21/03/2017 15:00	NA	NA	9.89	NA	NA	NA	NA	MR	NA	NA	9.89
Mulgrave at Deeral	MR Sensor	21/03/2017 15:10	60.47	5.77	NA	NA	NA	NA	NA	MR	60.47	5.77	NA
Mulgrave at Deeral	MR Sensor	21/03/2017 15:20	NA	NA	9.94	NA	NA	NA	NA	MR	NA	NA	9.94
Mulgrave at Deeral	MR Sensor	21/03/2017 15:30	NA	NA	9.97	NA	NA	NA	NA	MR	NA	NA	9.97
Mulgrave at Deeral	MR Sensor	21/03/2017 15:50	NA	NA	10	NA	NA	NA	NA	MR	NA	NA	10
Mulgrave at Deeral	MR Sensor	21/03/2017 16:00	NA	NA	10.02	NA	NA	NA	NA	MR	NA	NA	10.02
Mulgrave at Deeral	MR Sensor	21/03/2017 16:10	62.13	5.19	NA	NA	NA	NA	NA	MR	62.13	5.19	NA
Mulgrave at Deeral	MR Sensor	21/03/2017 16:20	NA	NA	10.08	NA	NA	NA	NA	MR	NA	NA	10.08
Mulgrave at Deeral	MR Sensor	21/03/2017 16:40	NA	NA	10.13	NA	NA	NA	NA	MR	NA	NA	10.13
Mulgrave at Deeral	MR Sensor	21/03/2017 16:50	NA	NA	10.16	NA	NA	NA	NA	MR	NA	NA	10.16
Mulgrave at Deeral	MR Sensor	21/03/2017 17:00	NA	NA	10.17	NA	NA	NA	NA	MR	NA	NA	10.17
Mulgrave at Deeral	MR Sensor	21/03/2017 17:10	63.88	5.29	NA	NA	NA	NA	NA	MR	63.88	5.29	NA
Mulgrave at Deeral	MR Sensor	21/03/2017 17:20	NA	NA	10.24	NA	NA	NA	NA	MR	NA	NA	10.24
Mulgrave at Deeral	MR Sensor	21/03/2017 18:00	NA	NA	10.26	NA	NA	NA	NA	MR	NA	NA	10.26
Mulgrave at Deeral	MR Sensor	21/03/2017 18:10	59.19	6.43	NA	NA	NA	NA	NA	MR	59.19	6.43	NA
Mulgrave at Deeral	MR Sensor	21/03/2017 19:00	NA	NA	10.23	NA	NA	NA	NA	MR	NA	NA	10.23
Mulgrave at Deeral	MR Sensor	21/03/2017 19:10	53.48	4.78	NA	NA	NA	NA	NA	MR	53.48	4.78	NA
Mulgrave at Deeral	MR Sensor	21/03/2017 19:20	NA	NA	10.2	NA	NA	NA	NA	MR	NA	NA	10.2
Mulgrave at Deeral	MR Sensor	21/03/2017 19:50	NA	NA	10.17	NA	NA	NA	NA	MR	NA	NA	10.17
Mulgrave at Deeral	MR Sensor	21/03/2017 20:00	NA	NA	10.16	NA	NA	NA	NA	MR	NA	NA	10.16
Mulgrave at Deeral	MR Sensor	21/03/2017 20:10	52.2	4.95	NA	NA	NA	NA	NA	MR	52.2	4.95	NA
Mulgrave at Deeral	MR Sensor	21/03/2017 20:20	NA	NA	10.13	NA	NA	NA	NA	MR	NA	NA	10.13
Mulgrave at Deeral	MR Sensor	21/03/2017 20:40	NA	NA	10.1	NA	NA	NA	NA	MR	NA	NA	10.1
Mulgrave at Deeral	MR Sensor	21/03/2017 21:00	NA	NA	10.07	NA	NA	NA	NA	MR	NA	NA	10.07
Mulgrave at Deeral	MR Sensor	21/03/2017 21:10	53.17	4.89	NA	NA	NA	NA	NA	MR	53.17	4.89	NA
Mulgrave at Deeral	MR Sensor	21/03/2017 21:20	NA	NA	10.03	NA	NA	NA	NA	MR	NA	NA	10.03
Mulgrave at Deeral	MR Sensor	21/03/2017 21:40	NA	NA	9.98	NA	NA	NA	NA	MR	NA	NA	9.98
Mulgrave at Deeral	MR Sensor	21/03/2017 22:00	NA	NA	9.93	NA	NA	NA	NA	MR	NA	NA	9.93
Mulgrave at Deeral	MR Sensor	21/03/2017 22:10	55.98	5.64	NA	NA	NA	NA	NA	MR	55.98	5.64	NA
Mulgrave at Deeral	MR Sensor	21/03/2017 22:20	NA	NA	9.88	NA	NA	NA	NA	MR	NA	NA	9.88
Mulgrave at Deeral	MR Sensor	21/03/2017 22:40	NA	NA	9.85	NA	NA	NA	NA	MR	NA	NA	9.85
Mulgrave at Deeral	MR Sensor	21/03/2017 23:00	NA	NA	9.8	NA	NA	NA	NA	MR	NA	NA	9.8
Mulgrave at Deeral	MR Sensor	21/03/2017 23:10	61.02	6.76	NA	NA	NA	NA	NA	MR	61.02	6.76	NA
Mulgrave at Deeral	MR Sensor	21/03/2017 23:20	NA	NA	9.77	NA	NA	NA	NA	MR	NA	NA	9.77
Mulgrave at Deeral	MR Sensor	21/03/2017 23:40	NA	NA	9.74	NA	NA	NA	NA	MR	NA	NA	9.74
Mulgrave at Deeral	MR Sensor	22/03/2017 0:00	NA	NA	9.71	NA	NA	NA	NA	MR	NA	NA	9.71
Mulgrave at Deeral	MR Sensor	22/03/2017 1:00	NA	NA	9.71	NA	NA	NA	NA	MR	NA	NA	9.71
Mulgrave at Deeral	MR Sensor	22/03/2017 1:20	NA	NA	9.74	NA	NA	NA	NA	MR	NA	NA	9.74
Mulgrave at Deeral	MR Sensor	22/03/2017 1:40	NA	NA	9.79	NA	NA	NA	NA	MR	NA	NA	9.79
Mulgrave at Deeral	MR Sensor	22/03/2017 2:00	NA	NA	9.87	NA	NA	NA	NA	MR	NA	NA	9.87
Mulgrave at Deeral	MR Sensor	22/03/2017 2:10	72.9	5.07	NA	NA	NA	NA	NA	MR	72.9	5.07	NA
Mulgrave at Deeral	MR Sensor	22/03/2017 2:20	NA	NA	9.92	NA	NA	NA	NA	MR	NA	NA	9.92
Mulgrave at Deeral	MR Sensor	22/03/2017 2:30	NA	NA	9.95	NA	NA	NA	NA	MR	NA	NA	9.95
Mulgrave at Deeral	MR Sensor	22/03/2017 2:40	NA	NA	10.01	NA	NA	NA	NA	MR	NA	NA	10.01
Mulgrave at Deeral	MR Sensor	22/03/2017 2:50	NA	NA	10.06	NA	NA	NA	NA	MR	NA	NA	10.06
Mulgrave at Deeral	MR Sensor	22/03/2017 3:00	NA	NA	10.1	NA	NA	NA	NA	MR	NA	NA	10.1
Mulgrave at Deeral	MR Sensor	22/03/2017 3:10	73.33	4.66	NA	NA	NA	NA	NA	MR	73.33	4.66	NA
Mulgrave at Deeral	MR Sensor	22/03/2017 3:10	NA	NA	10.13	NA	NA	NA	NA	MR	NA	NA	10.13
Mulgrave at Deeral	MR Sensor	22/03/2017 3:20	NA	NA	10.16	NA	NA	NA	NA	MR	NA	NA	10.16
Mulgrave at Deeral	MR Sensor	22/03/2017 3:30	NA	NA	10.23	NA	NA	NA	NA	MR	NA	NA	10.23
Mulgrave at Deeral	MR Sensor	22/03/2017 3:40	NA	NA	10.29	NA	NA	NA	NA	MR	NA	NA	10.29
Mulgrave at Deeral	MR Sensor	22/03/2017 4:00	NA	NA	10.34	NA	NA	NA	NA	MR	NA	NA	10.34
Mulgrave at Deeral	MR Sensor	22/03/2017 4:10	73.89	3.26	NA	NA	NA	NA	NA	MR	73.89	3.26	NA
Mulgrave at Deeral	MR Sensor	22/03/2017 4:10	NA	NA	10.4	NA	NA	NA	NA	MR	NA	NA	10.4
Mulgrave at Deeral	MR Sensor	22/03/2017 4:20	NA	NA	10.45	NA	NA	NA	NA	MR	NA	NA	10.45
Mulgrave at Deeral	MR Sensor	22/03/2017 4:40	NA	NA	10.52	NA	NA	NA	NA	MR	NA	NA	10.52
Mulgrave at Deeral	MR Sensor	22/03/2017 4:50	NA	NA	10.58	NA	NA	NA	NA	MR	NA	NA	10.58
Mulgrave at Deeral	MR Sensor	22/03/2017 5:00	NA	NA	10.63	NA	NA	NA	NA	MR	NA	NA	10.63
Mulgrave at Deeral	MR Sensor	22/03/2017 5:10	80.49	3.68	NA	NA	NA	NA	NA	MR	80.49	3.68	NA
Mulgrave at Deeral	MR Sensor	22/03/2017 5:10	NA	NA	10.67	NA	NA	NA	NA	MR	NA	NA	10.67
Mulgrave at Deeral	MR Sensor	22/03/2017 5:20	NA	NA	10.72	NA	NA	NA	NA	MR	NA	NA	10.72
Mulgrave at Deeral	MR Sensor	22/03/2017 5:30	NA	NA	10.76	NA	NA	NA	NA	MR	NA	NA	10.76
Mulgrave at Deeral	MR Sensor	22/03/2017 5:50	NA	NA	10.82	NA	NA	NA	NA	MR	NA	NA	10.82
Mulgrave at Deeral	MR Sensor	22/03/2017 6:00	NA	NA	10.85	NA	NA	NA	NA	MR	NA	NA	10.85
Mulgrave at Deeral	MR Sensor	22/03/2017 6:10	86.63	3.91	NA	NA	NA	NA	NA	MR	86.63	3.91	NA
Mulgrave at Deeral	MR Sensor	22/03/2017 7:00	NA	NA	10.83	NA	NA	NA	NA	MR	NA	NA	10.83
Mulgrave at Deeral	MR Sensor	22/03/2017 7:10	74.46	3.74	NA	NA	NA	NA	NA	MR	74.46	3.74	NA
Mulgrave at Deeral	MR Sensor	22/03/2017 7:10	NA	NA	10.8	NA	NA	NA	NA	MR	NA	NA	10.8
Mulgrave at Deeral	MR Sensor	22/03/2017 7:40	NA	NA	10.77	NA	NA	NA	NA	MR	NA	NA	10.77
Mulgrave at Deeral	MR Sensor	22/03/2017 8:00	NA	NA	10.73	NA	NA	NA	NA	MR	NA	NA	10.73
Mulgrave at Deeral	MR Sensor	22/03/2017 8:10	59.98	4.53	NA	NA	NA	NA	NA	MR	59.98	4.53	NA
Mulgrave at Deeral	MR Sensor	22/03/2017 8:30	NA	NA	10.68	NA	NA	NA	NA	MR	NA	NA	10.68
Mulgrave at Deeral	MR Sensor	22/03/2017 8:40	NA	NA	10.65	NA	NA	NA	NA	MR	NA	NA	10.65
Mulgrave at Deeral	MR Sensor	22/03/2017 8:50	NA	NA	10.61	NA	NA	NA	NA	MR	NA	NA	10.61
Mulgrave at Deeral	MR Sensor	22/03/2017 9:00	NA	NA	10.58	NA	NA	NA	NA	MR	NA	NA	10.58
Mulgrave at Deeral	MR Sensor	22/03/2017 9:10	54.84	7.01	NA	NA	NA	NA	NA	MR	54.84	7.01	NA
Mulgrave at Deeral	MR Sensor	22/03/2017 9:10	NA	NA	10.54	NA	NA	NA	NA	MR	NA	NA	10.54
Mulgrave at Deeral	MR Sensor	22/03/2017 9:20	NA	NA	10.51	NA	NA	NA	NA	MR	NA	NA	10.51
Mulgrave at Deeral	MR Sensor	22/03/2017 9:30	NA	NA	10.45	NA	NA	NA	NA	MR	NA	NA	10.45
Mulgrave at Deeral	MR Sensor	22/03/2017 9:40	NA	NA	10.42	NA	NA	NA	NA	MR	NA	NA	10.42
Mulgrave at Deeral	MR Sensor	22/03/2017 9:50	NA	NA	10.38	NA	NA	NA	NA	MR	NA	NA	10.38
Mulgrave at Deeral	MR Sensor	22/03/2017 10:00	NA	NA	10.34	NA	NA	NA	NA	MR	NA	NA	10.34
Mulgrave at Deeral	MR Sensor	22/03/2017 10:10	53.28	8.53	NA	NA	NA	NA	NA	MR	53.28	8.53	NA
Mulgrave at Deeral	MR Sensor	22/03/2017 10:10	NA	NA	10.31	NA	NA	NA	NA	MR	NA	NA	10.31
Mulgrave at Deeral	MR Sensor	22/03/2017 10:20	NA	NA	10.24	NA	NA	NA	NA	MR	NA	NA	10.24
Mulgrave at Deeral	MR Sensor	22/03/2017 10:30	NA	NA	10.21	NA	NA	NA	NA	MR	NA	NA	10.21
Mulgrave at Deeral	MR Sensor	22/03/2017 10:40	NA	NA	10.18	NA	NA	NA	NA	MR	NA	NA	10.18
Mulgrave at Deeral	MR Sensor	22/03/2017 10:50	NA	NA	10.15	NA	NA	NA	NA	MR	NA	NA	10.15
Mulgrave at Deeral	MR Sensor	22/03/2017 11:00	NA	NA	10.11	NA	NA	NA	NA	MR	NA	NA	10.11
Mulgrave at Deeral	MR Sensor	22/03/2017 11:10	54.27	7.95	NA	NA	NA	NA	NA	MR	54.27	7.95	NA
Mulgrave at Deeral	MR Sensor	22/03/2017 11:10	NA	NA	10.08	NA	NA	NA	NA	MR	NA	NA	10.08
Mulgrave at Deeral	MR Sensor	22/03/2017 11:20	NA	NA	10.04	NA	NA	NA	NA	MR	NA	NA	10.04
Mulgrave at Deeral	MR Sensor	22/03/2017 11:30	NA	NA	10	NA	NA	NA	NA	MR	NA	NA	10
Mulgrave at Deeral	MR Sensor	22/03/2017 11:40	NA	NA	9.97	NA	NA	NA	NA	MR	NA	NA	9.97
Mulgrave at Deeral	MR Sensor	22/03/2017 11:50	NA	NA	9.94	NA	NA	NA	NA	MR	NA	NA	9.94
Mulgrave at Deeral	MR Sensor	22/03/2017 12:00	NA	NA	9.91	NA	NA	NA	NA	MR	NA	NA	9.91
Mulgrave at Deeral	MR Sensor	22/03/2017 12:10	54.04	7.95	NA	NA	NA	NA	NA	MR	54.04	7.95	NA
Mulgrave at Deeral	MR Sensor	22/03/2017 12:10	NA	NA	9.88	NA	NA	NA	NA	MR	NA	NA	9.88
Mulgrave at Deeral	MR Sensor	22/03/2017 12:30	NA	NA	9.83	NA	NA	NA	NA	MR	NA	NA	9.83
Mulgrave at Deeral	MR Sensor	22/03/2017 12:50	NA	NA	9.8	NA	NA	NA	NA	MR	NA	NA	9.8
Mulgrave at Deeral	MR Sensor	22/03/2017 13:00	NA	NA	9.78	NA	NA	NA	NA	MR	NA	NA	9.78
Mulgrave at Deeral	MR Sensor	22/03/2017 13:20	NA	NA	9.75	NA	NA	NA	NA	MR	NA	NA	9.75
Mulgrave at Deeral	MR Sensor	22/03/2017 14:00	NA	NA	9.73	NA	NA	NA	NA	MR	NA	NA	9.73
Mulgrave at Deeral	MR Sensor	22/03/2017 14:30	NA	NA	9.77	NA	NA	NA	NA	MR	NA	NA	9.77
Mulgrave at Deeral	MR Sensor	22/03/2017 14:50	NA	NA	9.84	NA	NA	NA	NA	MR	NA	NA	9.84
Mulgrave at Deeral	MR Sensor	22/03/2017 15:00	NA	NA	9.86	NA	NA	NA	NA	MR	NA	NA	9.86
Mulgrave at Deeral	MR Sensor	22/03/2017 15:10	59.58	5.9	NA	NA	NA	NA	NA	MR	59.58	5.9	NA
Mulgrave at Deeral	MR Sensor	22/03/2017 15:20	NA	NA	9.91	NA	NA	NA	NA	MR	NA	NA	9.91
Mulgrave at Deeral	MR Sensor	22/03/2017 15:30	NA	NA	9.95	NA	NA	NA	NA	MR	NA	NA	9.95
Mulgrave at Deeral	MR Sensor	22/03/2017 16:00	NA	NA	10.02	NA	NA	NA	NA	MR	NA	NA	10.02
Mulgrave at Deeral	MR Sensor	22/03/2017 16:10	62.47	4.7	NA	NA	NA	NA	NA	MR	62.47	4.7	NA
Mulgrave at Deeral	MR Sensor	22/03/2017 16:20	NA	NA	10.07	NA	NA	NA	NA	MR	NA	NA	10.07
Mulgrave at Deeral	MR Sensor	22/03/2017 16:40	NA	NA	10.13	NA	NA	NA	NA	MR	NA	NA	10.13
Mulgrave at Deeral	MR Sensor	22/03/2017 16:50	NA	NA	10.19	NA	NA	NA	NA	MR	NA	NA	10.19
Mulgrave at Deeral	MR Sensor	22/03/2017 17:00	NA	NA	10.21	NA	NA	NA	NA	MR	NA	NA	10.21
Mulgrave at Deeral	MR Sensor	22/03/2017 17:10	65.24	5.03	NA	NA	NA	NA	NA	MR	65.24	5.03	NA
Mulgrave at Deeral	MR Sensor	22/03/2017 17:10	NA	NA	10.24	NA	NA	NA	NA	MR	NA	NA	10.24
Mulgrave at Deeral	MR Sensor	22/03/2017 17:30	NA	NA	10.32	NA	NA	NA	NA	MR	NA	NA	10.32
Mulgrave at Deeral	MR Sensor	22/03/2017 17:40	NA	NA	10.36	NA	NA	NA	NA	MR	NA	NA	10.36
Mulgrave at Deeral	MR Sensor	22/03/2017 18:00	NA	NA	10.39	NA	NA	NA	NA	MR	NA	NA	10.39
Mulgrave at Deeral	MR Sensor	22/03/2017 18:10	65.99	6.81	NA	NA	NA	NA	NA	MR	65.99	6.81	NA
Mulgrave at Deeral	MR Sensor	22/03/2017 18:20	NA	NA	10.42	NA	NA	NA	NA	MR	NA	NA	10.42
Mulgrave at Deeral	MR Sensor	22/03/2017 19:00	NA	NA	10.38	NA	NA	NA	NA	MR	NA	NA	10.38
Mulgrave at Deeral	MR Sensor	22/03/2017 19:10	60.27	5.27	NA	NA	NA	NA	NA	MR	60.27	5.27	NA
Mulgrave at Deeral	MR Sensor	22/03/2017 19:10	NA	NA	10.35	NA	NA	NA	NA	MR	NA	NA	10.35
Mulgrave at Deeral	MR Sensor	22/03/2017 19:40	NA	NA	10.32	NA	NA	NA	NA	MR	NA	NA	10.32
Mulgrave at Deeral	MR Sensor	22/03/2017 20:00	NA	NA	10.3	NA	NA	NA	NA	MR	NA	NA	10.3
Mulgrave at Deeral	MR Sensor	22/03/2017 20:10	56.75	4.08	NA	NA	NA	NA	NA	MR	56.75	4.08	NA
Mulgrave at Deeral	MR Sensor	22/03/2017 20:20	NA	NA	10.27	NA	NA	NA	NA	MR	NA	NA	10.27
Mulgrave at Deeral	MR Sensor	22/03/2017 20:30	NA	NA	10.24	NA	NA	NA	NA	MR	NA	NA	10.24
Mulgrave at Deeral	MR Sensor	22/03/2017 20:40	NA	NA	10.21	NA	NA	NA	NA	MR	NA	NA	10.21
Mulgrave at Deeral	MR Sensor	22/03/2017 21:00	NA	NA	10.18	NA	NA	NA	NA	MR	NA	NA	10.18
Mulgrave at Deeral	MR Sensor	22/03/2017 21:10	55.96	4.48	NA	NA	NA	NA	NA	MR	55.96	4.48	NA
Mulgrave at Deeral	MR Sensor	22/03/2017 21:10	NA	NA	10.14	NA	NA	NA	NA	MR	NA	NA	10.14
Mulgrave at Deeral	MR Sensor	22/03/2017 21:20	NA	NA	10.11	NA	NA	NA	NA	MR	NA	NA	10.11
Mulgrave at Deeral	MR Sensor	22/03/2017 21:30	NA	NA	10.08	NA	NA	NA	NA	MR	NA	NA	10.08
Mulgrave at Deeral	MR Sensor	22/03/2017 21:40	NA	NA	10.04	NA	NA	NA	NA	MR	NA	NA	10.04
Mulgrave at Deeral	MR Sensor	22/03/2017 21:50	NA	NA	9.99	NA	NA	NA	NA	MR	NA	NA	9.99
Mulgrave at Deeral	MR Sensor	22/03/2017 22:00	NA	NA	9.97	NA	NA	NA	NA	MR	NA	NA	9.97
Mulgrave at Deeral	MR Sensor	22/03/2017 22:10	56.46	4.56	NA	NA	NA	NA	NA	MR	56.46	4.56	NA
Mulgrave at Deeral	MR Sensor	22/03/2017 22:10	NA	NA	9.94	NA	NA	NA	NA	MR	NA	NA	9.94
Mulgrave at Deeral	MR Sensor	22/03/2017 22:20	NA	NA	9.9	NA	NA	NA	NA	MR	NA	NA	9.9
Mulgrave at Deeral	MR Sensor	22/03/2017 22:30	NA	NA	9.87	NA	NA	NA	NA	MR	NA	NA	9.87
Mulgrave at Deeral	MR Sensor	22/03/2017 22:40	NA	NA	9.84	NA	NA	NA	NA	MR	NA	NA	9.84
Mulgrave at Deeral	MR Sensor	22/03/2017 23:00	NA	NA	9.79	NA	NA	NA	NA	MR	NA	NA	9.79
Mulgrave at Deeral	MR Sensor	22/03/2017 23:20	NA	NA	9.75	NA	NA	NA	NA	MR	NA	NA	9.75
Mulgrave at Deeral	MR Sensor	22/03/2017 23:30	NA	NA	9.72	NA	NA	NA	NA	MR	NA	NA	9.72
Mulgrave at Deeral	MR Sensor	22/03/2017 23:50	NA	NA	9.68	NA	NA	NA	NA	MR	NA	NA	9.68
Mulgrave at Deeral	MR Sensor	23/03/2017 0:00	NA	NA	9.67	NA	NA	NA	NA	MR	NA	NA	9.67
Mulgrave at Deeral	MR Sensor	23/03/2017 0:20	NA	NA	9.64	NA	NA	NA	NA	MR	NA	NA	9.64
Mulgrave at Deeral	MR Sensor	23/03/2017 0:40	NA	NA	9.6	NA	NA	NA	NA	MR	NA	NA	9.6
Mulgrave at Deeral	MR Sensor	23/03/2017 1:00	NA	NA	9.59	NA	NA	NA	NA	MR	NA	NA	9.59
Mulgrave at Deeral	MR Sensor	23/03/2017 2:00	NA	NA	9.63	NA	NA	NA	NA	MR	NA	NA	9.63
Mulgrave at Deeral	MR Sensor	23/03/2017 2:20	NA	NA	9.69	NA	NA	NA	NA	MR	NA	NA	9.69
Mulgrave at Deeral	MR Sensor	23/03/2017 2:30	NA	NA	9.74	NA	NA	NA	NA	MR	NA	NA	9.74
Mulgrave at Deeral	MR Sensor	23/03/2017 2:40	NA	NA	9.8	NA	NA	NA	NA	MR	NA	NA	9.8
Mulgrave at Deeral	MR Sensor	23/03/2017 2:50	NA	NA	9.86	NA	NA	NA	NA	MR	NA	NA	9.86
Mulgrave at Deeral	MR Sensor	23/03/2017 3:00	NA	NA	9.92	NA	NA	NA	NA	MR	NA	NA	9.92
Mulgrave at Deeral	MR Sensor	23/03/2017 3:10	80.43	3.56	NA	NA	NA	NA	NA	MR	80.43	3.56	NA
Mulgrave at Deeral	MR Sensor	23/03/2017 3:10	NA	NA	9.98	NA	NA	NA	NA	MR	NA	NA	9.98
Mulgrave at Deeral	MR Sensor	23/03/2017 3:20	NA	NA	10.03	NA	NA	NA	NA	MR	NA	NA	10.03
Mulgrave at Deeral	MR Sensor	23/03/2017 3:30	NA	NA	10.09	NA	NA	NA	NA	MR	NA	NA	10.09
Mulgrave at Deeral	MR Sensor	23/03/2017 3:40	NA	NA	10.14	NA	NA	NA	NA	MR	NA	NA	10.14
Mulgrave at Deeral	MR Sensor	23/03/2017 3:50	NA	NA	10.2	NA	NA	NA	NA	MR	NA	NA	10.2
Mulgrave at Deeral	MR Sensor	23/03/2017 4:00	NA	NA	10.25	NA	NA	NA	NA	MR	NA	NA	10.25
Mulgrave at Deeral	MR Sensor	23/03/2017 4:10	102.24	3.71	NA	NA	NA	NA	NA	MR	102.24	3.71	NA
Mulgrave at Deeral	MR Sensor	23/03/2017 4:10	NA	NA	10.32	NA	NA	NA	NA	MR	NA	NA	10.32
Mulgrave at Deeral	MR Sensor	23/03/2017 4:20	NA	NA	10.37	NA	NA	NA	NA	MR	NA	NA	10.37
Mulgrave at Deeral	MR Sensor	23/03/2017 4:30	NA	NA	10.42	NA	NA	NA	NA	MR	NA	NA	10.42
Mulgrave at Deeral	MR Sensor	23/03/2017 4:40	NA	NA	10.48	NA	NA	NA	NA	MR	NA	NA	10.48
Mulgrave at Deeral	MR Sensor	23/03/2017 4:50	NA	NA	10.51	NA	NA	NA	NA	MR	NA	NA	10.51
Mulgrave at Deeral	MR Sensor	23/03/2017 5:00	NA	NA	10.57	NA	NA	NA	NA	MR	NA	NA	10.57
Mulgrave at Deeral	MR Sensor	23/03/2017 5:10	111.77	4.15	NA	NA	NA	NA	NA	MR	111.77	4.15	NA
Mulgrave at Deeral	MR Sensor	23/03/2017 5:10	NA	NA	10.62	NA	NA	NA	NA	MR	NA	NA	10.62
Mulgrave at Deeral	MR Sensor	23/03/2017 5:20	NA	NA	10.65	NA	NA	NA	NA	MR	NA	NA	10.65
Mulgrave at Deeral	MR Sensor	23/03/2017 5:30	NA	NA	10.71	NA	NA	NA	NA	MR	NA	NA	10.71
Mulgrave at Deeral	MR Sensor	23/03/2017 5:40	NA	NA	10.77	NA	NA	NA	NA	MR	NA	NA	10.77
Mulgrave at Deeral	MR Sensor	23/03/2017 5:50	NA	NA	10.83	NA	NA	NA	NA	MR	NA	NA	10.83
Mulgrave at Deeral	MR Sensor	23/03/2017 6:00	NA	NA	10.86	NA	NA	NA	NA	MR	NA	NA	10.86
Mulgrave at Deeral	MR Sensor	23/03/2017 6:10	131.79	3.22	NA	NA	NA	NA	NA	MR	131.79	3.22	NA
Mulgrave at Deeral	MR Sensor	23/03/2017 6:10	NA	NA	10.89	NA	NA	NA	NA	MR	NA	NA	10.89
Mulgrave at Deeral	MR Sensor	23/03/2017 6:20	NA	NA	10.93	NA	NA	NA	NA	MR	NA	NA	10.93
Mulgrave at Deeral	MR Sensor	23/03/2017 6:40	NA	NA	10.96	NA	NA	NA	NA	MR	NA	NA	10.96
Mulgrave at Deeral	MR Sensor	23/03/2017 7:00	NA	NA	11	NA	NA	NA	NA	MR	NA	NA	11
Mulgrave at Deeral	MR Sensor	23/03/2017 7:10	143.15	3.79	NA	NA	NA	NA	NA	MR	143.15	3.79	NA
Mulgrave at Deeral	MR Sensor	23/03/2017 7:40	NA	NA	10.95	NA	NA	NA	NA	MR	NA	NA	10.95
Mulgrave at Deeral	MR Sensor	23/03/2017 8:00	NA	NA	10.91	NA	NA	NA	NA	MR	NA	NA	10.91
Mulgrave at Deeral	MR Sensor	23/03/2017 8:10	134.29	3.05	NA	NA	NA	NA	NA	MR	134.29	3.05	NA
Mulgrave at Deeral	MR Sensor	23/03/2017 8:10	NA	NA	10.88	NA	NA	NA	NA	MR	NA	NA	10.88
Mulgrave at Deeral	MR Sensor	23/03/2017 8:30	NA	NA	10.83	NA	NA	NA	NA	MR	NA	NA	10.83
Mulgrave at Deeral	MR Sensor	23/03/2017 8:40	NA	NA	10.8	NA	NA	NA	NA	MR	NA	NA	10.8
Mulgrave at Deeral	MR Sensor	23/03/2017 8:50	NA	NA	10.77	NA	NA	NA	NA	MR	NA	NA	10.77
Mulgrave at Deeral	MR Sensor	23/03/2017 9:00	NA	NA	10.74	NA	NA	NA	NA	MR	NA	NA	10.74
Mulgrave at Deeral	MR Sensor	23/03/2017 9:10	90.5	3.44	NA	NA	NA	NA	NA	MR	90.5	3.44	NA
Mulgrave at Deeral	MR Sensor	23/03/2017 9:10	NA	NA	10.7	NA	NA	NA	NA	MR	NA	NA	10.7
Mulgrave at Deeral	MR Sensor	23/03/2017 9:20	NA	NA	10.64	NA	NA	NA	NA	MR	NA	NA	10.64
Mulgrave at Deeral	MR Sensor	23/03/2017 9:40	NA	NA	10.58	NA	NA	NA	NA	MR	NA	NA	10.58
Mulgrave at Deeral	MR Sensor	23/03/2017 9:50	NA	NA	10.52	NA	NA	NA	NA	MR	NA	NA	10.52
Mulgrave at Deeral	MR Sensor	23/03/2017 10:00	NA	NA	10.46	NA	NA	NA	NA	MR	NA	NA	10.46
Mulgrave at Deeral	MR Sensor	23/03/2017 10:10	66.51	4.01	NA	NA	NA	NA	NA	MR	66.51	4.01	NA
Mulgrave at Deeral	MR Sensor	23/03/2017 10:10	NA	NA	10.42	NA	NA	NA	NA	MR	NA	NA	10.42
Mulgrave at Deeral	MR Sensor	23/03/2017 10:20	NA	NA	10.38	NA	NA	NA	NA	MR	NA	NA	10.38
Mulgrave at Deeral	MR Sensor	23/03/2017 10:30	NA	NA	10.33	NA	NA	NA	NA	MR	NA	NA	10.33
Mulgrave at Deeral	MR Sensor	23/03/2017 10:40	NA	NA	10.28	NA	NA	NA	NA	MR	NA	NA	10.28
Mulgrave at Deeral	MR Sensor	23/03/2017 10:50	NA	NA	10.24	NA	NA	NA	NA	MR	NA	NA	10.24
Mulgrave at Deeral	MR Sensor	23/03/2017 11:00	NA	NA	10.19	NA	NA	NA	NA	MR	NA	NA	10.19
Mulgrave at Deeral	MR Sensor	23/03/2017 11:10	64.7	3.75	NA	NA	NA	NA	NA	MR	64.7	3.75	NA
Mulgrave at Deeral	MR Sensor	23/03/2017 11:10	NA	NA	10.14	NA	NA	NA	NA	MR	NA	NA	10.14
Mulgrave at Deeral	MR Sensor	23/03/2017 11:20	NA	NA	10.09	NA	NA	NA	NA	MR	NA	NA	10.09
Mulgrave at Deeral	MR Sensor	23/03/2017 11:30	NA	NA	10.06	NA	NA	NA	NA	MR	NA	NA	10.06
Mulgrave at Deeral	MR Sensor	23/03/2017 11:40	NA	NA	10.01	NA	NA	NA	NA	MR	NA	NA	10.01
Mulgrave at Deeral	MR Sensor	23/03/2017 12:00	NA	NA	9.93	NA	NA	NA	NA	MR	NA	NA	9.93
Mulgrave at Deeral	MR Sensor	23/03/2017 12:10	60.88	6.05	NA	NA	NA	NA	NA	MR	60.88	6.05	NA
Mulgrave at Deeral	MR Sensor	23/03/2017 12:20	NA	NA	9.88	NA	NA	NA	NA	MR	NA	NA	9.88
Mulgrave at Deeral	MR Sensor	23/03/2017 12:30	NA	NA	9.85	NA	NA	NA	NA	MR	NA	NA	9.85
Mulgrave at Deeral	MR Sensor	23/03/2017 12:40	NA	NA	9.82	NA	NA	NA	NA	MR	NA	NA	9.82
Mulgrave at Deeral	MR Sensor	23/03/2017 12:50	NA	NA	9.79	NA	NA	NA	NA	MR	NA	NA	9.79
Mulgrave at Deeral	MR Sensor	23/03/2017 13:00	NA	NA	9.76	NA	NA	NA	NA	MR	NA	NA	9.76
Mulgrave at Deeral	MR Sensor	23/03/2017 13:20	NA	NA	9.73	NA	NA	NA	NA	MR	NA	NA	9.73
Mulgrave at Deeral	MR Sensor	23/03/2017 13:40	NA	NA	9.69	NA	NA	NA	NA	MR	NA	NA	9.69
Mulgrave at Deeral	MR Sensor	23/03/2017 14:00	NA	NA	9.68	NA	NA	NA	NA	MR	NA	NA	9.68
Mulgrave at Deeral	MR Sensor	23/03/2017 15:00	NA	NA	9.73	NA	NA	NA	NA	MR	NA	NA	9.73
Mulgrave at Deeral	MR Sensor	23/03/2017 15:10	NA	NA	9.76	NA	NA	NA	NA	MR	NA	NA	9.76
Mulgrave at Deeral	MR Sensor	23/03/2017 15:20	NA	NA	9.83	NA	NA	NA	NA	MR	NA	NA	9.83
Mulgrave at Deeral	MR Sensor	23/03/2017 15:30	NA	NA	9.88	NA	NA	NA	NA	MR	NA	NA	9.88
Mulgrave at Deeral	MR Sensor	23/03/2017 15:40	NA	NA	9.94	NA	NA	NA	NA	MR	NA	NA	9.94
Mulgrave at Deeral	MR Sensor	23/03/2017 16:00	NA	NA	9.97	NA	NA	NA	NA	MR	NA	NA	9.97
Mulgrave at Deeral	MR Sensor	23/03/2017 16:10	65.23	4.39	NA	NA	NA	NA	NA	MR	65.23	4.39	NA
Mulgrave at Deeral	MR Sensor	23/03/2017 16:10	NA	NA	10	NA	NA	NA	NA	MR	NA	NA	10
Mulgrave at Deeral	MR Sensor	23/03/2017 16:20	NA	NA	10.05	NA	NA	NA	NA	MR	NA	NA	10.05
Mulgrave at Deeral	MR Sensor	23/03/2017 16:30	NA	NA	10.09	NA	NA	NA	NA	MR	NA	NA	10.09
Mulgrave at Deeral	MR Sensor	23/03/2017 16:40	NA	NA	10.12	NA	NA	NA	NA	MR	NA	NA	10.12
Mulgrave at Deeral	MR Sensor	23/03/2017 16:50	NA	NA	10.17	NA	NA	NA	NA	MR	NA	NA	10.17
Mulgrave at Deeral	MR Sensor	23/03/2017 17:00	NA	NA	10.22	NA	NA	NA	NA	MR	NA	NA	10.22
Mulgrave at Deeral	MR Sensor	23/03/2017 17:10	64.32	3.39	NA	NA	NA	NA	NA	MR	64.32	3.39	NA
Mulgrave at Deeral	MR Sensor	23/03/2017 17:20	NA	NA	10.28	NA	NA	NA	NA	MR	NA	NA	10.28
Mulgrave at Deeral	MR Sensor	23/03/2017 17:30	NA	NA	10.34	NA	NA	NA	NA	MR	NA	NA	10.34
Mulgrave at Deeral	MR Sensor	23/03/2017 17:40	NA	NA	10.4	NA	NA	NA	NA	MR	NA	NA	10.4
Mulgrave at Deeral	MR Sensor	23/03/2017 17:50	NA	NA	10.45	NA	NA	NA	NA	MR	NA	NA	10.45
Mulgrave at Deeral	MR Sensor	23/03/2017 18:00	NA	NA	10.48	NA	NA	NA	NA	MR	NA	NA	10.48
Mulgrave at Deeral	MR Sensor	23/03/2017 18:10	75.61	3.8	NA	NA	NA	NA	NA	MR	75.61	3.8	NA
Mulgrave at Deeral	MR Sensor	23/03/2017 18:10	NA	NA	10.52	NA	NA	NA	NA	MR	NA	NA	10.52
Mulgrave at Deeral	MR Sensor	23/03/2017 18:20	NA	NA	10.55	NA	NA	NA	NA	MR	NA	NA	10.55
Mulgrave at Deeral	MR Sensor	23/03/2017 18:40	NA	NA	10.58	NA	NA	NA	NA	MR	NA	NA	10.58
Mulgrave at Deeral	MR Sensor	23/03/2017 19:00	NA	NA	10.59	NA	NA	NA	NA	MR	NA	NA	10.59
Mulgrave at Deeral	MR Sensor	23/03/2017 19:10	74.71	3.58	NA	NA	NA	NA	NA	MR	74.71	3.58	NA
Mulgrave at Deeral	MR Sensor	23/03/2017 19:30	NA	NA	10.55	NA	NA	NA	NA	MR	NA	NA	10.55
Mulgrave at Deeral	MR Sensor	23/03/2017 19:40	NA	NA	10.52	NA	NA	NA	NA	MR	NA	NA	10.52
Mulgrave at Deeral	MR Sensor	23/03/2017 19:50	NA	NA	10.47	NA	NA	NA	NA	MR	NA	NA	10.47
Mulgrave at Deeral	MR Sensor	23/03/2017 20:00	NA	NA	10.46	NA	NA	NA	NA	MR	NA	NA	10.46
Mulgrave at Deeral	MR Sensor	23/03/2017 20:10	64.82	3.8	NA	NA	NA	NA	NA	MR	64.82	3.8	NA
Mulgrave at Deeral	MR Sensor	23/03/2017 20:10	NA	NA	10.41	NA	NA	NA	NA	MR	NA	NA	10.41
Mulgrave at Deeral	MR Sensor	23/03/2017 20:20	NA	NA	10.38	NA	NA	NA	NA	MR	NA	NA	10.38
Mulgrave at Deeral	MR Sensor	23/03/2017 20:40	NA	NA	10.33	NA	NA	NA	NA	MR	NA	NA	10.33
Mulgrave at Deeral	MR Sensor	23/03/2017 20:50	NA	NA	10.3	NA	NA	NA	NA	MR	NA	NA	10.3
Mulgrave at Deeral	MR Sensor	23/03/2017 21:00	NA	NA	10.27	NA	NA	NA	NA	MR	NA	NA	10.27
Mulgrave at Deeral	MR Sensor	23/03/2017 21:10	59.41	3.18	NA	NA	NA	NA	NA	MR	59.41	3.18	NA
Mulgrave at Deeral	MR Sensor	23/03/2017 21:10	NA	NA	10.23	NA	NA	NA	NA	MR	NA	NA	10.23
Mulgrave at Deeral	MR Sensor	23/03/2017 21:20	NA	NA	10.2	NA	NA	NA	NA	MR	NA	NA	10.2
Mulgrave at Deeral	MR Sensor	23/03/2017 21:30	NA	NA	10.17	NA	NA	NA	NA	MR	NA	NA	10.17
Mulgrave at Deeral	MR Sensor	23/03/2017 21:40	NA	NA	10.14	NA	NA	NA	NA	MR	NA	NA	10.14
Mulgrave at Deeral	MR Sensor	23/03/2017 21:50	NA	NA	10.1	NA	NA	NA	NA	MR	NA	NA	10.1
Mulgrave at Deeral	MR Sensor	23/03/2017 22:00	NA	NA	10.07	NA	NA	NA	NA	MR	NA	NA	10.07
Mulgrave at Deeral	MR Sensor	23/03/2017 22:10	58.9	3.53	NA	NA	NA	NA	NA	MR	58.9	3.53	NA
Mulgrave at Deeral	MR Sensor	23/03/2017 22:10	NA	NA	10.04	NA	NA	NA	NA	MR	NA	NA	10.04
Mulgrave at Deeral	MR Sensor	23/03/2017 22:20	NA	NA	10.01	NA	NA	NA	NA	MR	NA	NA	10.01
Mulgrave at Deeral	MR Sensor	23/03/2017 22:30	NA	NA	9.98	NA	NA	NA	NA	MR	NA	NA	9.98
Mulgrave at Deeral	MR Sensor	23/03/2017 22:40	NA	NA	9.93	NA	NA	NA	NA	MR	NA	NA	9.93
Mulgrave at Deeral	MR Sensor	23/03/2017 22:50	NA	NA	9.9	NA	NA	NA	NA	MR	NA	NA	9.9
Mulgrave at Deeral	MR Sensor	23/03/2017 23:00	NA	NA	9.87	NA	NA	NA	NA	MR	NA	NA	9.87
Mulgrave at Deeral	MR Sensor	23/03/2017 23:10	60.02	3.45	NA	NA	NA	NA	NA	MR	60.02	3.45	NA
Mulgrave at Deeral	MR Sensor	23/03/2017 23:10	NA	NA	9.83	NA	NA	NA	NA	MR	NA	NA	9.83
Mulgrave at Deeral	MR Sensor	23/03/2017 23:20	NA	NA	9.8	NA	NA	NA	NA	MR	NA	NA	9.8
Mulgrave at Deeral	MR Sensor	23/03/2017 23:30	NA	NA	9.77	NA	NA	NA	NA	MR	NA	NA	9.77
Mulgrave at Deeral	MR Sensor	23/03/2017 23:40	NA	NA	9.74	NA	NA	NA	NA	MR	NA	NA	9.74
Mulgrave at Deeral	MR Sensor	23/03/2017 23:50	NA	NA	9.71	NA	NA	NA	NA	MR	NA	NA	9.71
Mulgrave at Deeral	MR Sensor	24/03/2017 0:00	NA	NA	9.68	NA	NA	NA	NA	MR	NA	NA	9.68
Mulgrave at Deeral	MR Sensor	24/03/2017 0:20	NA	NA	9.63	NA	NA	NA	NA	MR	NA	NA	9.63
Mulgrave at Deeral	MR Sensor	24/03/2017 0:40	NA	NA	9.59	NA	NA	NA	NA	MR	NA	NA	9.59
Mulgrave at Deeral	MR Sensor	24/03/2017 1:00	NA	NA	9.56	NA	NA	NA	NA	MR	NA	NA	9.56
Mulgrave at Deeral	MR Sensor	24/03/2017 1:20	NA	NA	9.53	NA	NA	NA	NA	MR	NA	NA	9.53
Mulgrave at Deeral	MR Sensor	24/03/2017 2:00	NA	NA	9.51	NA	NA	NA	NA	MR	NA	NA	9.51
Mulgrave at Deeral	MR Sensor	24/03/2017 2:30	NA	NA	9.56	NA	NA	NA	NA	MR	NA	NA	9.56
Mulgrave at Deeral	MR Sensor	24/03/2017 2:40	NA	NA	9.61	NA	NA	NA	NA	MR	NA	NA	9.61
Mulgrave at Deeral	MR Sensor	24/03/2017 2:50	NA	NA	9.66	NA	NA	NA	NA	MR	NA	NA	9.66
Mulgrave at Deeral	MR Sensor	24/03/2017 3:00	NA	NA	9.7	NA	NA	NA	NA	MR	NA	NA	9.7
Mulgrave at Deeral	MR Sensor	24/03/2017 3:10	NA	NA	9.75	NA	NA	NA	NA	MR	NA	NA	9.75
Mulgrave at Deeral	MR Sensor	24/03/2017 3:20	NA	NA	9.82	NA	NA	NA	NA	MR	NA	NA	9.82
Mulgrave at Deeral	MR Sensor	24/03/2017 3:30	NA	NA	9.89	NA	NA	NA	NA	MR	NA	NA	9.89
Mulgrave at Deeral	MR Sensor	24/03/2017 3:40	NA	NA	9.96	NA	NA	NA	NA	MR	NA	NA	9.96
Mulgrave at Deeral	MR Sensor	24/03/2017 3:50	NA	NA	10.03	NA	NA	NA	NA	MR	NA	NA	10.03
Mulgrave at Deeral	MR Sensor	24/03/2017 4:00	NA	NA	10.1	NA	NA	NA	NA	MR	NA	NA	10.1
Mulgrave at Deeral	MR Sensor	24/03/2017 4:10	92.53	4.34	NA	NA	NA	NA	NA	MR	92.53	4.34	NA
Mulgrave at Deeral	MR Sensor	24/03/2017 4:10	NA	NA	10.17	NA	NA	NA	NA	MR	NA	NA	10.17
Mulgrave at Deeral	MR Sensor	24/03/2017 4:20	NA	NA	10.24	NA	NA	NA	NA	MR	NA	NA	10.24
Mulgrave at Deeral	MR Sensor	24/03/2017 4:30	NA	NA	10.29	NA	NA	NA	NA	MR	NA	NA	10.29
Mulgrave at Deeral	MR Sensor	24/03/2017 4:40	NA	NA	10.33	NA	NA	NA	NA	MR	NA	NA	10.33
Mulgrave at Deeral	MR Sensor	24/03/2017 4:50	NA	NA	10.42	NA	NA	NA	NA	MR	NA	NA	10.42
Mulgrave at Deeral	MR Sensor	24/03/2017 5:00	NA	NA	10.51	NA	NA	NA	NA	MR	NA	NA	10.51
Mulgrave at Deeral	MR Sensor	24/03/2017 5:10	114.24	3.22	NA	NA	NA	NA	NA	MR	114.24	3.22	NA
Mulgrave at Deeral	MR Sensor	24/03/2017 5:10	NA	NA	10.58	NA	NA	NA	NA	MR	NA	NA	10.58
Mulgrave at Deeral	MR Sensor	24/03/2017 5:20	NA	NA	10.64	NA	NA	NA	NA	MR	NA	NA	10.64
Mulgrave at Deeral	MR Sensor	24/03/2017 5:30	NA	NA	10.7	NA	NA	NA	NA	MR	NA	NA	10.7
Mulgrave at Deeral	MR Sensor	24/03/2017 5:40	NA	NA	10.77	NA	NA	NA	NA	MR	NA	NA	10.77
Mulgrave at Deeral	MR Sensor	24/03/2017 5:50	NA	NA	10.83	NA	NA	NA	NA	MR	NA	NA	10.83
Mulgrave at Deeral	MR Sensor	24/03/2017 6:00	NA	NA	10.89	NA	NA	NA	NA	MR	NA	NA	10.89
Mulgrave at Deeral	MR Sensor	24/03/2017 6:10	141.63	3.73	NA	NA	NA	NA	NA	MR	141.63	3.73	NA
Mulgrave at Deeral	MR Sensor	24/03/2017 6:10	NA	NA	10.96	NA	NA	NA	NA	MR	NA	NA	10.96
Mulgrave at Deeral	MR Sensor	24/03/2017 6:30	NA	NA	11.04	NA	NA	NA	NA	MR	NA	NA	11.04
Mulgrave at Deeral	MR Sensor	24/03/2017 6:40	NA	NA	11.07	NA	NA	NA	NA	MR	NA	NA	11.07
Mulgrave at Deeral	MR Sensor	24/03/2017 6:50	NA	NA	11.1	NA	NA	NA	NA	MR	NA	NA	11.1
Mulgrave at Deeral	MR Sensor	24/03/2017 7:00	NA	NA	11.13	NA	NA	NA	NA	MR	NA	NA	11.13
Mulgrave at Deeral	MR Sensor	24/03/2017 7:10	369.55	4.43	NA	NA	NA	NA	NA	MR	369.55	4.43	NA
Mulgrave at Deeral	MR Sensor	24/03/2017 7:50	NA	NA	11.17	NA	NA	NA	NA	MR	NA	NA	11.17
Mulgrave at Deeral	MR Sensor	24/03/2017 8:00	NA	NA	11.17	NA	NA	NA	NA	MR	NA	NA	11.17
Mulgrave at Deeral	MR Sensor	24/03/2017 8:10	294.78	3.73	NA	NA	NA	NA	NA	MR	294.78	3.73	NA
Mulgrave at Deeral	MR Sensor	24/03/2017 8:20	NA	NA	11.12	NA	NA	NA	NA	MR	NA	NA	11.12
Mulgrave at Deeral	MR Sensor	24/03/2017 8:30	NA	NA	11.06	NA	NA	NA	NA	MR	NA	NA	11.06
Mulgrave at Deeral	MR Sensor	24/03/2017 8:40	NA	NA	11.02	NA	NA	NA	NA	MR	NA	NA	11.02
Mulgrave at Deeral	MR Sensor	24/03/2017 9:00	NA	NA	10.95	NA	NA	NA	NA	MR	NA	NA	10.95
Mulgrave at Deeral	MR Sensor	24/03/2017 9:10	139.27	3.87	NA	NA	NA	NA	NA	MR	139.27	3.87	NA
Mulgrave at Deeral	MR Sensor	24/03/2017 9:10	NA	NA	10.92	NA	NA	NA	NA	MR	NA	NA	10.92
Mulgrave at Deeral	MR Sensor	24/03/2017 9:20	NA	NA	10.86	NA	NA	NA	NA	MR	NA	NA	10.86
Mulgrave at Deeral	MR Sensor	24/03/2017 9:40	NA	NA	10.8	NA	NA	NA	NA	MR	NA	NA	10.8
Mulgrave at Deeral	MR Sensor	24/03/2017 9:50	NA	NA	10.73	NA	NA	NA	NA	MR	NA	NA	10.73
Mulgrave at Deeral	MR Sensor	24/03/2017 10:00	NA	NA	10.67	NA	NA	NA	NA	MR	NA	NA	10.67
Mulgrave at Deeral	MR Sensor	24/03/2017 10:10	90.24	4.22	NA	NA	NA	NA	NA	MR	90.24	4.22	NA
Mulgrave at Deeral	MR Sensor	24/03/2017 10:10	NA	NA	10.63	NA	NA	NA	NA	MR	NA	NA	10.63
Mulgrave at Deeral	MR Sensor	24/03/2017 10:20	NA	NA	10.58	NA	NA	NA	NA	MR	NA	NA	10.58
Mulgrave at Deeral	MR Sensor	24/03/2017 10:30	NA	NA	10.53	NA	NA	NA	NA	MR	NA	NA	10.53
Mulgrave at Deeral	MR Sensor	24/03/2017 10:40	NA	NA	10.47	NA	NA	NA	NA	MR	NA	NA	10.47
Mulgrave at Deeral	MR Sensor	24/03/2017 10:50	NA	NA	10.42	NA	NA	NA	NA	MR	NA	NA	10.42
Mulgrave at Deeral	MR Sensor	24/03/2017 11:00	NA	NA	10.36	NA	NA	NA	NA	MR	NA	NA	10.36
Mulgrave at Deeral	MR Sensor	24/03/2017 11:10	68.57	4.25	NA	NA	NA	NA	NA	MR	68.57	4.25	NA
Mulgrave at Deeral	MR Sensor	24/03/2017 11:10	NA	NA	10.3	NA	NA	NA	NA	MR	NA	NA	10.3
Mulgrave at Deeral	MR Sensor	24/03/2017 11:20	NA	NA	10.25	NA	NA	NA	NA	MR	NA	NA	10.25
Mulgrave at Deeral	MR Sensor	24/03/2017 11:30	NA	NA	10.19	NA	NA	NA	NA	MR	NA	NA	10.19
Mulgrave at Deeral	MR Sensor	24/03/2017 11:40	NA	NA	10.14	NA	NA	NA	NA	MR	NA	NA	10.14
Mulgrave at Deeral	MR Sensor	24/03/2017 11:50	NA	NA	10.09	NA	NA	NA	NA	MR	NA	NA	10.09
Mulgrave at Deeral	MR Sensor	24/03/2017 12:00	NA	NA	10.05	NA	NA	NA	NA	MR	NA	NA	10.05
Mulgrave at Deeral	MR Sensor	24/03/2017 12:10	63.24	4.36	NA	NA	NA	NA	NA	MR	63.24	4.36	NA
Mulgrave at Deeral	MR Sensor	24/03/2017 12:10	NA	NA	10	NA	NA	NA	NA	MR	NA	NA	10
Mulgrave at Deeral	MR Sensor	24/03/2017 12:20	NA	NA	9.97	NA	NA	NA	NA	MR	NA	NA	9.97
Mulgrave at Deeral	MR Sensor	24/03/2017 12:30	NA	NA	9.94	NA	NA	NA	NA	MR	NA	NA	9.94
Mulgrave at Deeral	MR Sensor	24/03/2017 12:40	NA	NA	9.9	NA	NA	NA	NA	MR	NA	NA	9.9
Mulgrave at Deeral	MR Sensor	24/03/2017 12:50	NA	NA	9.86	NA	NA	NA	NA	MR	NA	NA	9.86
Mulgrave at Deeral	MR Sensor	24/03/2017 13:00	NA	NA	9.83	NA	NA	NA	NA	MR	NA	NA	9.83
Mulgrave at Deeral	MR Sensor	24/03/2017 13:10	61.8	3.61	NA	NA	NA	NA	NA	MR	61.8	3.61	NA
Mulgrave at Deeral	MR Sensor	24/03/2017 13:10	NA	NA	9.8	NA	NA	NA	NA	MR	NA	NA	9.8
Mulgrave at Deeral	MR Sensor	24/03/2017 13:20	NA	NA	9.77	NA	NA	NA	NA	MR	NA	NA	9.77
Mulgrave at Deeral	MR Sensor	24/03/2017 13:40	NA	NA	9.72	NA	NA	NA	NA	MR	NA	NA	9.72
Mulgrave at Deeral	MR Sensor	24/03/2017 14:00	NA	NA	9.69	NA	NA	NA	NA	MR	NA	NA	9.69
Mulgrave at Deeral	MR Sensor	24/03/2017 14:20	NA	NA	9.65	NA	NA	NA	NA	MR	NA	NA	9.65
Mulgrave at Deeral	MR Sensor	24/03/2017 15:00	NA	NA	9.63	NA	NA	NA	NA	MR	NA	NA	9.63
Mulgrave at Deeral	MR Sensor	24/03/2017 15:20	NA	NA	9.68	NA	NA	NA	NA	MR	NA	NA	9.68
Mulgrave at Deeral	MR Sensor	24/03/2017 15:30	NA	NA	9.75	NA	NA	NA	NA	MR	NA	NA	9.75
Mulgrave at Deeral	MR Sensor	24/03/2017 15:40	NA	NA	9.81	NA	NA	NA	NA	MR	NA	NA	9.81
Mulgrave at Deeral	MR Sensor	24/03/2017 15:50	NA	NA	9.84	NA	NA	NA	NA	MR	NA	NA	9.84
Mulgrave at Deeral	MR Sensor	24/03/2017 16:00	NA	NA	9.91	NA	NA	NA	NA	MR	NA	NA	9.91
Mulgrave at Deeral	MR Sensor	24/03/2017 16:10	63.23	3.83	NA	NA	NA	NA	NA	MR	63.23	3.83	NA
Mulgrave at Deeral	MR Sensor	24/03/2017 16:10	NA	NA	9.99	NA	NA	NA	NA	MR	NA	NA	9.99
Mulgrave at Deeral	MR Sensor	24/03/2017 16:20	NA	NA	10.04	NA	NA	NA	NA	MR	NA	NA	10.04
Mulgrave at Deeral	MR Sensor	24/03/2017 16:30	NA	NA	10.09	NA	NA	NA	NA	MR	NA	NA	10.09
Mulgrave at Deeral	MR Sensor	24/03/2017 16:40	NA	NA	10.12	NA	NA	NA	NA	MR	NA	NA	10.12
Mulgrave at Deeral	MR Sensor	24/03/2017 16:50	NA	NA	10.19	NA	NA	NA	NA	MR	NA	NA	10.19
Mulgrave at Deeral	MR Sensor	24/03/2017 17:00	NA	NA	10.28	NA	NA	NA	NA	MR	NA	NA	10.28
Mulgrave at Deeral	MR Sensor	24/03/2017 17:10	64.01	3.14	NA	NA	NA	NA	NA	MR	64.01	3.14	NA
Mulgrave at Deeral	MR Sensor	24/03/2017 17:30	NA	NA	10.37	NA	NA	NA	NA	MR	NA	NA	10.37
Mulgrave at Deeral	MR Sensor	24/03/2017 17:40	NA	NA	10.42	NA	NA	NA	NA	MR	NA	NA	10.42
Mulgrave at Deeral	MR Sensor	24/03/2017 17:50	NA	NA	10.47	NA	NA	NA	NA	MR	NA	NA	10.47
Mulgrave at Deeral	MR Sensor	24/03/2017 18:00	NA	NA	10.5	NA	NA	NA	NA	MR	NA	NA	10.5
Mulgrave at Deeral	MR Sensor	24/03/2017 18:10	73.4	3.02	NA	NA	NA	NA	NA	MR	73.4	3.02	NA
Mulgrave at Deeral	MR Sensor	24/03/2017 18:10	NA	NA	10.56	NA	NA	NA	NA	MR	NA	NA	10.56
Mulgrave at Deeral	MR Sensor	24/03/2017 18:20	NA	NA	10.61	NA	NA	NA	NA	MR	NA	NA	10.61
Mulgrave at Deeral	MR Sensor	24/03/2017 18:40	NA	NA	10.67	NA	NA	NA	NA	MR	NA	NA	10.67
Mulgrave at Deeral	MR Sensor	24/03/2017 18:50	NA	NA	10.73	NA	NA	NA	NA	MR	NA	NA	10.73
Mulgrave at Deeral	MR Sensor	24/03/2017 19:00	NA	NA	10.78	NA	NA	NA	NA	MR	NA	NA	10.78
Mulgrave at Deeral	MR Sensor	24/03/2017 19:10	76.33	3.34	NA	NA	NA	NA	NA	MR	76.33	3.34	NA
Mulgrave at Deeral	MR Sensor	24/03/2017 20:00	NA	NA	10.73	NA	NA	NA	NA	MR	NA	NA	10.73
Mulgrave at Deeral	MR Sensor	24/03/2017 20:10	68.16	3.44	NA	NA	NA	NA	NA	MR	68.16	3.44	NA
Mulgrave at Deeral	MR Sensor	24/03/2017 20:10	NA	NA	10.68	NA	NA	NA	NA	MR	NA	NA	10.68
Mulgrave at Deeral	MR Sensor	24/03/2017 20:30	NA	NA	10.61	NA	NA	NA	NA	MR	NA	NA	10.61
Mulgrave at Deeral	MR Sensor	24/03/2017 20:40	NA	NA	10.56	NA	NA	NA	NA	MR	NA	NA	10.56
Mulgrave at Deeral	MR Sensor	24/03/2017 21:00	NA	NA	10.5	NA	NA	NA	NA	MR	NA	NA	10.5
Mulgrave at Deeral	MR Sensor	24/03/2017 21:10	59.17	3.35	NA	NA	NA	NA	NA	MR	59.17	3.35	NA
Mulgrave at Deeral	MR Sensor	24/03/2017 21:10	NA	NA	10.48	NA	NA	NA	NA	MR	NA	NA	10.48
Mulgrave at Deeral	MR Sensor	24/03/2017 21:20	NA	NA	10.44	NA	NA	NA	NA	MR	NA	NA	10.44
Mulgrave at Deeral	MR Sensor	24/03/2017 21:40	NA	NA	10.38	NA	NA	NA	NA	MR	NA	NA	10.38
Mulgrave at Deeral	MR Sensor	24/03/2017 21:50	NA	NA	10.33	NA	NA	NA	NA	MR	NA	NA	10.33
Mulgrave at Deeral	MR Sensor	24/03/2017 22:00	NA	NA	10.28	NA	NA	NA	NA	MR	NA	NA	10.28
Mulgrave at Deeral	MR Sensor	24/03/2017 22:10	58.49	3.63	NA	NA	NA	NA	NA	MR	58.49	3.63	NA
Mulgrave at Deeral	MR Sensor	24/03/2017 22:10	NA	NA	10.23	NA	NA	NA	NA	MR	NA	NA	10.23
Mulgrave at Deeral	MR Sensor	24/03/2017 22:20	NA	NA	10.19	NA	NA	NA	NA	MR	NA	NA	10.19
Mulgrave at Deeral	MR Sensor	24/03/2017 22:30	NA	NA	10.15	NA	NA	NA	NA	MR	NA	NA	10.15
Mulgrave at Deeral	MR Sensor	24/03/2017 22:40	NA	NA	10.1	NA	NA	NA	NA	MR	NA	NA	10.1
Mulgrave at Deeral	MR Sensor	24/03/2017 22:50	NA	NA	10.05	NA	NA	NA	NA	MR	NA	NA	10.05
Mulgrave at Deeral	MR Sensor	24/03/2017 23:00	NA	NA	10.03	NA	NA	NA	NA	MR	NA	NA	10.03
Mulgrave at Deeral	MR Sensor	24/03/2017 23:10	57.82	3.62	NA	NA	NA	NA	NA	MR	57.82	3.62	NA
Mulgrave at Deeral	MR Sensor	24/03/2017 23:10	NA	NA	9.97	NA	NA	NA	NA	MR	NA	NA	9.97
Mulgrave at Deeral	MR Sensor	24/03/2017 23:20	NA	NA	9.93	NA	NA	NA	NA	MR	NA	NA	9.93
Mulgrave at Deeral	MR Sensor	24/03/2017 23:30	NA	NA	9.9	NA	NA	NA	NA	MR	NA	NA	9.9
Mulgrave at Deeral	MR Sensor	24/03/2017 23:40	NA	NA	9.87	NA	NA	NA	NA	MR	NA	NA	9.87
Mulgrave at Deeral	MR Sensor	24/03/2017 23:50	NA	NA	9.83	NA	NA	NA	NA	MR	NA	NA	9.83
Mulgrave at Deeral	MR Sensor	25/03/2017 0:00	NA	NA	9.8	NA	NA	NA	NA	MR	NA	NA	9.8
Mulgrave at Deeral	MR Sensor	25/03/2017 0:10	58.83	4.62	NA	NA	NA	NA	NA	MR	58.83	4.62	NA
Mulgrave at Deeral	MR Sensor	25/03/2017 0:10	NA	NA	9.77	NA	NA	NA	NA	MR	NA	NA	9.77
Mulgrave at Deeral	MR Sensor	25/03/2017 0:20	NA	NA	9.74	NA	NA	NA	NA	MR	NA	NA	9.74
Mulgrave at Deeral	MR Sensor	25/03/2017 0:40	NA	NA	9.69	NA	NA	NA	NA	MR	NA	NA	9.69
Mulgrave at Deeral	MR Sensor	25/03/2017 1:00	NA	NA	9.65	NA	NA	NA	NA	MR	NA	NA	9.65
Mulgrave at Deeral	MR Sensor	25/03/2017 1:20	NA	NA	9.61	NA	NA	NA	NA	MR	NA	NA	9.61
Mulgrave at Deeral	MR Sensor	25/03/2017 1:40	NA	NA	9.58	NA	NA	NA	NA	MR	NA	NA	9.58
Mulgrave at Deeral	MR Sensor	25/03/2017 2:00	NA	NA	9.54	NA	NA	NA	NA	MR	NA	NA	9.54
Mulgrave at Deeral	MR Sensor	25/03/2017 2:30	NA	NA	9.51	NA	NA	NA	NA	MR	NA	NA	9.51
Mulgrave at Deeral	MR Sensor	25/03/2017 3:00	NA	NA	9.5	NA	NA	NA	NA	MR	NA	NA	9.5
Mulgrave at Deeral	MR Sensor	25/03/2017 3:10	NA	NA	9.54	NA	NA	NA	NA	MR	NA	NA	9.54
Mulgrave at Deeral	MR Sensor	25/03/2017 3:20	NA	NA	9.59	NA	NA	NA	NA	MR	NA	NA	9.59
Mulgrave at Deeral	MR Sensor	25/03/2017 3:30	NA	NA	9.66	NA	NA	NA	NA	MR	NA	NA	9.66
Mulgrave at Deeral	MR Sensor	25/03/2017 3:40	NA	NA	9.73	NA	NA	NA	NA	MR	NA	NA	9.73
Mulgrave at Deeral	MR Sensor	25/03/2017 3:50	NA	NA	9.81	NA	NA	NA	NA	MR	NA	NA	9.81
Mulgrave at Deeral	MR Sensor	25/03/2017 4:00	NA	NA	9.89	NA	NA	NA	NA	MR	NA	NA	9.89
Mulgrave at Deeral	MR Sensor	25/03/2017 4:10	76.09	3.96	NA	NA	NA	NA	NA	MR	76.09	3.96	NA
Mulgrave at Deeral	MR Sensor	25/03/2017 4:10	NA	NA	9.97	NA	NA	NA	NA	MR	NA	NA	9.97
Mulgrave at Deeral	MR Sensor	25/03/2017 4:20	NA	NA	10.06	NA	NA	NA	NA	MR	NA	NA	10.06
Mulgrave at Deeral	MR Sensor	25/03/2017 4:30	NA	NA	10.14	NA	NA	NA	NA	MR	NA	NA	10.14
Mulgrave at Deeral	MR Sensor	25/03/2017 4:40	NA	NA	10.21	NA	NA	NA	NA	MR	NA	NA	10.21
Mulgrave at Deeral	MR Sensor	25/03/2017 4:50	NA	NA	10.29	NA	NA	NA	NA	MR	NA	NA	10.29
Mulgrave at Deeral	MR Sensor	25/03/2017 5:00	NA	NA	10.38	NA	NA	NA	NA	MR	NA	NA	10.38
Mulgrave at Deeral	MR Sensor	25/03/2017 5:10	98.21	4.1	NA	NA	NA	NA	NA	MR	98.21	4.1	NA
Mulgrave at Deeral	MR Sensor	25/03/2017 5:10	NA	NA	10.45	NA	NA	NA	NA	MR	NA	NA	10.45
Mulgrave at Deeral	MR Sensor	25/03/2017 5:20	NA	NA	10.54	NA	NA	NA	NA	MR	NA	NA	10.54
Mulgrave at Deeral	MR Sensor	25/03/2017 5:30	NA	NA	10.6	NA	NA	NA	NA	MR	NA	NA	10.6
Mulgrave at Deeral	MR Sensor	25/03/2017 5:40	NA	NA	10.68	NA	NA	NA	NA	MR	NA	NA	10.68
Mulgrave at Deeral	MR Sensor	25/03/2017 5:50	NA	NA	10.73	NA	NA	NA	NA	MR	NA	NA	10.73
Mulgrave at Deeral	MR Sensor	25/03/2017 6:00	NA	NA	10.8	NA	NA	NA	NA	MR	NA	NA	10.8
Mulgrave at Deeral	MR Sensor	25/03/2017 6:10	124.42	4.31	NA	NA	NA	NA	NA	MR	124.42	4.31	NA
Mulgrave at Deeral	MR Sensor	25/03/2017 6:10	NA	NA	10.87	NA	NA	NA	NA	MR	NA	NA	10.87
Mulgrave at Deeral	MR Sensor	25/03/2017 6:20	NA	NA	10.94	NA	NA	NA	NA	MR	NA	NA	10.94
Mulgrave at Deeral	MR Sensor	25/03/2017 6:30	NA	NA	11	NA	NA	NA	NA	MR	NA	NA	11
Mulgrave at Deeral	MR Sensor	25/03/2017 6:40	NA	NA	11.06	NA	NA	NA	NA	MR	NA	NA	11.06
Mulgrave at Deeral	MR Sensor	25/03/2017 6:50	NA	NA	11.1	NA	NA	NA	NA	MR	NA	NA	11.1
Mulgrave at Deeral	MR Sensor	25/03/2017 7:00	NA	NA	11.15	NA	NA	NA	NA	MR	NA	NA	11.15
Mulgrave at Deeral	MR Sensor	25/03/2017 7:10	380.13	4.25	NA	NA	NA	NA	NA	MR	380.13	4.25	NA
Mulgrave at Deeral	MR Sensor	25/03/2017 7:10	NA	NA	11.2	NA	NA	NA	NA	MR	NA	NA	11.2
Mulgrave at Deeral	MR Sensor	25/03/2017 7:30	NA	NA	11.26	NA	NA	NA	NA	MR	NA	NA	11.26
Mulgrave at Deeral	MR Sensor	25/03/2017 7:40	NA	NA	11.29	NA	NA	NA	NA	MR	NA	NA	11.29
Mulgrave at Deeral	MR Sensor	25/03/2017 7:50	NA	NA	11.32	NA	NA	NA	NA	MR	NA	NA	11.32
Mulgrave at Deeral	MR Sensor	25/03/2017 8:00	NA	NA	11.32	NA	NA	NA	NA	MR	NA	NA	11.32
Mulgrave at Deeral	MR Sensor	25/03/2017 8:10	753.67	3.48	NA	NA	NA	NA	NA	MR	753.67	3.48	NA
Mulgrave at Deeral	MR Sensor	25/03/2017 8:50	NA	NA	11.28	NA	NA	NA	NA	MR	NA	NA	11.28
Mulgrave at Deeral	MR Sensor	25/03/2017 9:00	NA	NA	11.25	NA	NA	NA	NA	MR	NA	NA	11.25
Mulgrave at Deeral	MR Sensor	25/03/2017 9:10	422.22	4.41	NA	NA	NA	NA	NA	MR	422.22	4.41	NA
Mulgrave at Deeral	MR Sensor	25/03/2017 9:10	NA	NA	11.19	NA	NA	NA	NA	MR	NA	NA	11.19
Mulgrave at Deeral	MR Sensor	25/03/2017 9:20	NA	NA	11.15	NA	NA	NA	NA	MR	NA	NA	11.15
Mulgrave at Deeral	MR Sensor	25/03/2017 9:30	NA	NA	11.12	NA	NA	NA	NA	MR	NA	NA	11.12
Mulgrave at Deeral	MR Sensor	25/03/2017 9:40	NA	NA	11.07	NA	NA	NA	NA	MR	NA	NA	11.07
Mulgrave at Deeral	MR Sensor	25/03/2017 9:50	NA	NA	11.02	NA	NA	NA	NA	MR	NA	NA	11.02
Mulgrave at Deeral	MR Sensor	25/03/2017 10:00	NA	NA	10.97	NA	NA	NA	NA	MR	NA	NA	10.97
Mulgrave at Deeral	MR Sensor	25/03/2017 10:10	137.01	4.71	NA	NA	NA	NA	NA	MR	137.01	4.71	NA
Mulgrave at Deeral	MR Sensor	25/03/2017 10:10	NA	NA	10.92	NA	NA	NA	NA	MR	NA	NA	10.92
Mulgrave at Deeral	MR Sensor	25/03/2017 10:20	NA	NA	10.86	NA	NA	NA	NA	MR	NA	NA	10.86
Mulgrave at Deeral	MR Sensor	25/03/2017 10:30	NA	NA	10.8	NA	NA	NA	NA	MR	NA	NA	10.8
Mulgrave at Deeral	MR Sensor	25/03/2017 10:40	NA	NA	10.73	NA	NA	NA	NA	MR	NA	NA	10.73
Mulgrave at Deeral	MR Sensor	25/03/2017 10:50	NA	NA	10.66	NA	NA	NA	NA	MR	NA	NA	10.66
Mulgrave at Deeral	MR Sensor	25/03/2017 11:00	NA	NA	10.6	NA	NA	NA	NA	MR	NA	NA	10.6
Mulgrave at Deeral	MR Sensor	25/03/2017 11:10	80.4	5.7	NA	NA	NA	NA	NA	MR	80.4	5.7	NA
Mulgrave at Deeral	MR Sensor	25/03/2017 11:10	NA	NA	10.54	NA	NA	NA	NA	MR	NA	NA	10.54
Mulgrave at Deeral	MR Sensor	25/03/2017 11:20	NA	NA	10.48	NA	NA	NA	NA	MR	NA	NA	10.48
Mulgrave at Deeral	MR Sensor	25/03/2017 11:30	NA	NA	10.41	NA	NA	NA	NA	MR	NA	NA	10.41
Mulgrave at Deeral	MR Sensor	25/03/2017 11:40	NA	NA	10.36	NA	NA	NA	NA	MR	NA	NA	10.36
Mulgrave at Deeral	MR Sensor	25/03/2017 11:50	NA	NA	10.3	NA	NA	NA	NA	MR	NA	NA	10.3
Mulgrave at Deeral	MR Sensor	25/03/2017 12:00	NA	NA	10.24	NA	NA	NA	NA	MR	NA	NA	10.24
Mulgrave at Deeral	MR Sensor	25/03/2017 12:10	65.86	5.15	NA	NA	NA	NA	NA	MR	65.86	5.15	NA
Mulgrave at Deeral	MR Sensor	25/03/2017 12:10	NA	NA	10.19	NA	NA	NA	NA	MR	NA	NA	10.19
Mulgrave at Deeral	MR Sensor	25/03/2017 12:20	NA	NA	10.14	NA	NA	NA	NA	MR	NA	NA	10.14
Mulgrave at Deeral	MR Sensor	25/03/2017 12:30	NA	NA	10.1	NA	NA	NA	NA	MR	NA	NA	10.1
Mulgrave at Deeral	MR Sensor	25/03/2017 12:40	NA	NA	10.05	NA	NA	NA	NA	MR	NA	NA	10.05
Mulgrave at Deeral	MR Sensor	25/03/2017 12:50	NA	NA	10.02	NA	NA	NA	NA	MR	NA	NA	10.02
Mulgrave at Deeral	MR Sensor	25/03/2017 13:00	NA	NA	9.97	NA	NA	NA	NA	MR	NA	NA	9.97
Mulgrave at Deeral	MR Sensor	25/03/2017 13:10	63.03	4.78	NA	NA	NA	NA	NA	MR	63.03	4.78	NA
Mulgrave at Deeral	MR Sensor	25/03/2017 13:10	NA	NA	9.94	NA	NA	NA	NA	MR	NA	NA	9.94
Mulgrave at Deeral	MR Sensor	25/03/2017 13:20	NA	NA	9.91	NA	NA	NA	NA	MR	NA	NA	9.91
Mulgrave at Deeral	MR Sensor	25/03/2017 13:30	NA	NA	9.88	NA	NA	NA	NA	MR	NA	NA	9.88
Mulgrave at Deeral	MR Sensor	25/03/2017 13:40	NA	NA	9.84	NA	NA	NA	NA	MR	NA	NA	9.84
Mulgrave at Deeral	MR Sensor	25/03/2017 14:00	NA	NA	9.79	NA	NA	NA	NA	MR	NA	NA	9.79
Mulgrave at Deeral	MR Sensor	25/03/2017 14:10	NA	NA	9.76	NA	NA	NA	NA	MR	NA	NA	9.76
Mulgrave at Deeral	MR Sensor	25/03/2017 14:30	NA	NA	9.72	NA	NA	NA	NA	MR	NA	NA	9.72
Mulgrave at Deeral	MR Sensor	25/03/2017 14:50	NA	NA	9.69	NA	NA	NA	NA	MR	NA	NA	9.69
Mulgrave at Deeral	MR Sensor	25/03/2017 15:00	NA	NA	9.67	NA	NA	NA	NA	MR	NA	NA	9.67
Mulgrave at Deeral	MR Sensor	25/03/2017 15:40	NA	NA	9.7	NA	NA	NA	NA	MR	NA	NA	9.7
Mulgrave at Deeral	MR Sensor	25/03/2017 15:50	NA	NA	9.75	NA	NA	NA	NA	MR	NA	NA	9.75
Mulgrave at Deeral	MR Sensor	25/03/2017 16:00	NA	NA	9.79	NA	NA	NA	NA	MR	NA	NA	9.79
Mulgrave at Deeral	MR Sensor	25/03/2017 16:10	NA	NA	9.86	NA	NA	NA	NA	MR	NA	NA	9.86
Mulgrave at Deeral	MR Sensor	25/03/2017 16:20	NA	NA	9.93	NA	NA	NA	NA	MR	NA	NA	9.93
Mulgrave at Deeral	MR Sensor	25/03/2017 16:30	NA	NA	9.99	NA	NA	NA	NA	MR	NA	NA	9.99
Mulgrave at Deeral	MR Sensor	25/03/2017 16:40	NA	NA	10.06	NA	NA	NA	NA	MR	NA	NA	10.06
Mulgrave at Deeral	MR Sensor	25/03/2017 16:50	NA	NA	10.12	NA	NA	NA	NA	MR	NA	NA	10.12
Mulgrave at Deeral	MR Sensor	25/03/2017 17:00	NA	NA	10.18	NA	NA	NA	NA	MR	NA	NA	10.18
Mulgrave at Deeral	MR Sensor	25/03/2017 17:10	61.9	4.57	NA	NA	NA	NA	NA	MR	61.9	4.57	NA
Mulgrave at Deeral	MR Sensor	25/03/2017 17:10	NA	NA	10.25	NA	NA	NA	NA	MR	NA	NA	10.25
Mulgrave at Deeral	MR Sensor	25/03/2017 17:20	NA	NA	10.31	NA	NA	NA	NA	MR	NA	NA	10.31
Mulgrave at Deeral	MR Sensor	25/03/2017 17:30	NA	NA	10.37	NA	NA	NA	NA	MR	NA	NA	10.37
Mulgrave at Deeral	MR Sensor	25/03/2017 17:40	NA	NA	10.44	NA	NA	NA	NA	MR	NA	NA	10.44
Mulgrave at Deeral	MR Sensor	25/03/2017 17:50	NA	NA	10.49	NA	NA	NA	NA	MR	NA	NA	10.49
Mulgrave at Deeral	MR Sensor	25/03/2017 18:00	NA	NA	10.54	NA	NA	NA	NA	MR	NA	NA	10.54
Mulgrave at Deeral	MR Sensor	25/03/2017 18:10	74.02	4.31	NA	NA	NA	NA	NA	MR	74.02	4.31	NA
Mulgrave at Deeral	MR Sensor	25/03/2017 18:10	NA	NA	10.6	NA	NA	NA	NA	MR	NA	NA	10.6
Mulgrave at Deeral	MR Sensor	25/03/2017 18:20	NA	NA	10.65	NA	NA	NA	NA	MR	NA	NA	10.65
Mulgrave at Deeral	MR Sensor	25/03/2017 18:30	NA	NA	10.71	NA	NA	NA	NA	MR	NA	NA	10.71
Mulgrave at Deeral	MR Sensor	25/03/2017 18:40	NA	NA	10.77	NA	NA	NA	NA	MR	NA	NA	10.77
Mulgrave at Deeral	MR Sensor	25/03/2017 18:50	NA	NA	10.82	NA	NA	NA	NA	MR	NA	NA	10.82
Mulgrave at Deeral	MR Sensor	25/03/2017 19:00	NA	NA	10.87	NA	NA	NA	NA	MR	NA	NA	10.87
Mulgrave at Deeral	MR Sensor	25/03/2017 19:10	82.14	3.74	NA	NA	NA	NA	NA	MR	82.14	3.74	NA
Mulgrave at Deeral	MR Sensor	25/03/2017 19:10	NA	NA	10.93	NA	NA	NA	NA	MR	NA	NA	10.93
Mulgrave at Deeral	MR Sensor	25/03/2017 19:20	NA	NA	10.97	NA	NA	NA	NA	MR	NA	NA	10.97
Mulgrave at Deeral	MR Sensor	25/03/2017 19:30	NA	NA	11	NA	NA	NA	NA	MR	NA	NA	11
Mulgrave at Deeral	MR Sensor	25/03/2017 19:40	NA	NA	11.04	NA	NA	NA	NA	MR	NA	NA	11.04
Mulgrave at Deeral	MR Sensor	25/03/2017 19:50	NA	NA	11.07	NA	NA	NA	NA	MR	NA	NA	11.07
Mulgrave at Deeral	MR Sensor	25/03/2017 20:00	NA	NA	11.09	NA	NA	NA	NA	MR	NA	NA	11.09
Mulgrave at Deeral	MR Sensor	25/03/2017 20:10	145.6	3.44	NA	NA	NA	NA	NA	MR	145.6	3.44	NA
Mulgrave at Deeral	MR Sensor	25/03/2017 20:40	NA	NA	11.06	NA	NA	NA	NA	MR	NA	NA	11.06
Mulgrave at Deeral	MR Sensor	25/03/2017 20:50	NA	NA	11	NA	NA	NA	NA	MR	NA	NA	11
Mulgrave at Deeral	MR Sensor	25/03/2017 21:00	NA	NA	10.97	NA	NA	NA	NA	MR	NA	NA	10.97
Mulgrave at Deeral	MR Sensor	25/03/2017 21:10	85.5	4.31	NA	NA	NA	NA	NA	MR	85.5	4.31	NA
Mulgrave at Deeral	MR Sensor	25/03/2017 21:10	NA	NA	10.92	NA	NA	NA	NA	MR	NA	NA	10.92
Mulgrave at Deeral	MR Sensor	25/03/2017 21:20	NA	NA	10.87	NA	NA	NA	NA	MR	NA	NA	10.87
Mulgrave at Deeral	MR Sensor	25/03/2017 21:30	NA	NA	10.82	NA	NA	NA	NA	MR	NA	NA	10.82
Mulgrave at Deeral	MR Sensor	25/03/2017 21:40	NA	NA	10.77	NA	NA	NA	NA	MR	NA	NA	10.77
Mulgrave at Deeral	MR Sensor	25/03/2017 21:50	NA	NA	10.71	NA	NA	NA	NA	MR	NA	NA	10.71
Mulgrave at Deeral	MR Sensor	25/03/2017 22:00	NA	NA	10.66	NA	NA	NA	NA	MR	NA	NA	10.66
Mulgrave at Deeral	MR Sensor	25/03/2017 22:10	62.97	3.83	NA	NA	NA	NA	NA	MR	62.97	3.83	NA
Mulgrave at Deeral	MR Sensor	25/03/2017 22:10	NA	NA	10.59	NA	NA	NA	NA	MR	NA	NA	10.59
Mulgrave at Deeral	MR Sensor	25/03/2017 22:20	NA	NA	10.53	NA	NA	NA	NA	MR	NA	NA	10.53
Mulgrave at Deeral	MR Sensor	25/03/2017 22:30	NA	NA	10.47	NA	NA	NA	NA	MR	NA	NA	10.47
Mulgrave at Deeral	MR Sensor	25/03/2017 22:40	NA	NA	10.41	NA	NA	NA	NA	MR	NA	NA	10.41
Mulgrave at Deeral	MR Sensor	25/03/2017 22:50	NA	NA	10.35	NA	NA	NA	NA	MR	NA	NA	10.35
Mulgrave at Deeral	MR Sensor	25/03/2017 23:00	NA	NA	10.29	NA	NA	NA	NA	MR	NA	NA	10.29
Mulgrave at Deeral	MR Sensor	25/03/2017 23:10	58.75	4.13	NA	NA	NA	NA	NA	MR	58.75	4.13	NA
Mulgrave at Deeral	MR Sensor	25/03/2017 23:10	NA	NA	10.23	NA	NA	NA	NA	MR	NA	NA	10.23
Mulgrave at Deeral	MR Sensor	25/03/2017 23:20	NA	NA	10.18	NA	NA	NA	NA	MR	NA	NA	10.18
Mulgrave at Deeral	MR Sensor	25/03/2017 23:30	NA	NA	10.14	NA	NA	NA	NA	MR	NA	NA	10.14
Mulgrave at Deeral	MR Sensor	25/03/2017 23:40	NA	NA	10.09	NA	NA	NA	NA	MR	NA	NA	10.09
Mulgrave at Deeral	MR Sensor	25/03/2017 23:50	NA	NA	10.05	NA	NA	NA	NA	MR	NA	NA	10.05
Mulgrave at Deeral	MR Sensor	26/03/2017 0:00	NA	NA	10	NA	NA	NA	NA	MR	NA	NA	10
Mulgrave at Deeral	MR Sensor	26/03/2017 0:10	57.82	4.38	NA	NA	NA	NA	NA	MR	57.82	4.38	NA
Mulgrave at Deeral	MR Sensor	26/03/2017 0:10	NA	NA	9.96	NA	NA	NA	NA	MR	NA	NA	9.96
Mulgrave at Deeral	MR Sensor	26/03/2017 0:20	NA	NA	9.93	NA	NA	NA	NA	MR	NA	NA	9.93
Mulgrave at Deeral	MR Sensor	26/03/2017 0:30	NA	NA	9.9	NA	NA	NA	NA	MR	NA	NA	9.9
Mulgrave at Deeral	MR Sensor	26/03/2017 0:40	NA	NA	9.86	NA	NA	NA	NA	MR	NA	NA	9.86
Mulgrave at Deeral	MR Sensor	26/03/2017 0:50	NA	NA	9.83	NA	NA	NA	NA	MR	NA	NA	9.83
Mulgrave at Deeral	MR Sensor	26/03/2017 1:00	NA	NA	9.8	NA	NA	NA	NA	MR	NA	NA	9.8
Mulgrave at Deeral	MR Sensor	26/03/2017 1:10	NA	NA	9.77	NA	NA	NA	NA	MR	NA	NA	9.77
Mulgrave at Deeral	MR Sensor	26/03/2017 1:20	NA	NA	9.74	NA	NA	NA	NA	MR	NA	NA	9.74
Mulgrave at Deeral	MR Sensor	26/03/2017 1:30	NA	NA	9.71	NA	NA	NA	NA	MR	NA	NA	9.71
Mulgrave at Deeral	MR Sensor	26/03/2017 1:50	NA	NA	9.66	NA	NA	NA	NA	MR	NA	NA	9.66
Mulgrave at Deeral	MR Sensor	26/03/2017 2:00	NA	NA	9.64	NA	NA	NA	NA	MR	NA	NA	9.64
Mulgrave at Deeral	MR Sensor	26/03/2017 2:20	NA	NA	9.6	NA	NA	NA	NA	MR	NA	NA	9.6
Mulgrave at Deeral	MR Sensor	26/03/2017 2:40	NA	NA	9.57	NA	NA	NA	NA	MR	NA	NA	9.57
Mulgrave at Deeral	MR Sensor	26/03/2017 3:00	NA	NA	9.54	NA	NA	NA	NA	MR	NA	NA	9.54
Mulgrave at Deeral	MR Sensor	26/03/2017 3:40	NA	NA	9.58	NA	NA	NA	NA	MR	NA	NA	9.58
Mulgrave at Deeral	MR Sensor	26/03/2017 3:50	NA	NA	9.63	NA	NA	NA	NA	MR	NA	NA	9.63
Mulgrave at Deeral	MR Sensor	26/03/2017 4:00	NA	NA	9.71	NA	NA	NA	NA	MR	NA	NA	9.71
Mulgrave at Deeral	MR Sensor	26/03/2017 4:10	NA	NA	9.79	NA	NA	NA	NA	MR	NA	NA	9.79
Mulgrave at Deeral	MR Sensor	26/03/2017 4:20	NA	NA	9.87	NA	NA	NA	NA	MR	NA	NA	9.87
Mulgrave at Deeral	MR Sensor	26/03/2017 4:30	NA	NA	9.96	NA	NA	NA	NA	MR	NA	NA	9.96
Mulgrave at Deeral	MR Sensor	26/03/2017 4:40	NA	NA	10.04	NA	NA	NA	NA	MR	NA	NA	10.04
Mulgrave at Deeral	MR Sensor	26/03/2017 4:50	NA	NA	10.12	NA	NA	NA	NA	MR	NA	NA	10.12
Mulgrave at Deeral	MR Sensor	26/03/2017 5:00	NA	NA	10.2	NA	NA	NA	NA	MR	NA	NA	10.2
Mulgrave at Deeral	MR Sensor	26/03/2017 5:10	89.82	4.56	NA	NA	NA	NA	NA	MR	89.82	4.56	NA
Mulgrave at Deeral	MR Sensor	26/03/2017 5:10	NA	NA	10.28	NA	NA	NA	NA	MR	NA	NA	10.28
Mulgrave at Deeral	MR Sensor	26/03/2017 5:20	NA	NA	10.37	NA	NA	NA	NA	MR	NA	NA	10.37
Mulgrave at Deeral	MR Sensor	26/03/2017 5:30	NA	NA	10.46	NA	NA	NA	NA	MR	NA	NA	10.46
Mulgrave at Deeral	MR Sensor	26/03/2017 5:40	NA	NA	10.55	NA	NA	NA	NA	MR	NA	NA	10.55
Mulgrave at Deeral	MR Sensor	26/03/2017 5:50	NA	NA	10.62	NA	NA	NA	NA	MR	NA	NA	10.62
Mulgrave at Deeral	MR Sensor	26/03/2017 6:00	NA	NA	10.71	NA	NA	NA	NA	MR	NA	NA	10.71
Mulgrave at Deeral	MR Sensor	26/03/2017 6:10	109.56	4.08	NA	NA	NA	NA	NA	MR	109.56	4.08	NA
Mulgrave at Deeral	MR Sensor	26/03/2017 6:10	NA	NA	10.8	NA	NA	NA	NA	MR	NA	NA	10.8
Mulgrave at Deeral	MR Sensor	26/03/2017 6:20	NA	NA	10.87	NA	NA	NA	NA	MR	NA	NA	10.87
Mulgrave at Deeral	MR Sensor	26/03/2017 6:30	NA	NA	10.94	NA	NA	NA	NA	MR	NA	NA	10.94
Mulgrave at Deeral	MR Sensor	26/03/2017 6:40	NA	NA	11.01	NA	NA	NA	NA	MR	NA	NA	11.01
Mulgrave at Deeral	MR Sensor	26/03/2017 6:50	NA	NA	11.08	NA	NA	NA	NA	MR	NA	NA	11.08
Mulgrave at Deeral	MR Sensor	26/03/2017 7:00	NA	NA	11.14	NA	NA	NA	NA	MR	NA	NA	11.14
Mulgrave at Deeral	MR Sensor	26/03/2017 7:10	446.47	4.95	NA	NA	NA	NA	NA	MR	446.47	4.95	NA
Mulgrave at Deeral	MR Sensor	26/03/2017 7:10	NA	NA	11.2	NA	NA	NA	NA	MR	NA	NA	11.2
Mulgrave at Deeral	MR Sensor	26/03/2017 7:20	NA	NA	11.25	NA	NA	NA	NA	MR	NA	NA	11.25
Mulgrave at Deeral	MR Sensor	26/03/2017 7:30	NA	NA	11.3	NA	NA	NA	NA	MR	NA	NA	11.3
Mulgrave at Deeral	MR Sensor	26/03/2017 7:40	NA	NA	11.34	NA	NA	NA	NA	MR	NA	NA	11.34
Mulgrave at Deeral	MR Sensor	26/03/2017 7:50	NA	NA	11.37	NA	NA	NA	NA	MR	NA	NA	11.37
Mulgrave at Deeral	MR Sensor	26/03/2017 8:00	NA	NA	11.41	NA	NA	NA	NA	MR	NA	NA	11.41
Mulgrave at Deeral	MR Sensor	26/03/2017 8:10	988.79	4.7	NA	NA	NA	NA	NA	MR	988.79	4.7	NA
Mulgrave at Deeral	MR Sensor	26/03/2017 8:20	NA	NA	11.46	NA	NA	NA	NA	MR	NA	NA	11.46
Mulgrave at Deeral	MR Sensor	26/03/2017 8:40	NA	NA	11.49	NA	NA	NA	NA	MR	NA	NA	11.49
Mulgrave at Deeral	MR Sensor	26/03/2017 9:00	NA	NA	11.5	NA	NA	NA	NA	MR	NA	NA	11.5
Mulgrave at Deeral	MR Sensor	26/03/2017 9:10	NA	3.42	NA	NA	NA	NA	NA	MR	NA	3.42	NA
Mulgrave at Deeral	MR Sensor	26/03/2017 9:20	NA	NA	11.46	NA	NA	NA	NA	MR	NA	NA	11.46
Mulgrave at Deeral	MR Sensor	26/03/2017 9:30	NA	NA	11.43	NA	NA	NA	NA	MR	NA	NA	11.43
Mulgrave at Deeral	MR Sensor	26/03/2017 9:40	NA	NA	11.37	NA	NA	NA	NA	MR	NA	NA	11.37
Mulgrave at Deeral	MR Sensor	26/03/2017 9:50	NA	NA	11.32	NA	NA	NA	NA	MR	NA	NA	11.32
Mulgrave at Deeral	MR Sensor	26/03/2017 10:00	NA	NA	11.28	NA	NA	NA	NA	MR	NA	NA	11.28
Mulgrave at Deeral	MR Sensor	26/03/2017 10:10	615.74	3.94	NA	NA	NA	NA	NA	MR	615.74	3.94	NA
Mulgrave at Deeral	MR Sensor	26/03/2017 10:10	NA	NA	11.22	NA	NA	NA	NA	MR	NA	NA	11.22
Mulgrave at Deeral	MR Sensor	26/03/2017 10:20	NA	NA	11.16	NA	NA	NA	NA	MR	NA	NA	11.16
Mulgrave at Deeral	MR Sensor	26/03/2017 10:30	NA	NA	11.11	NA	NA	NA	NA	MR	NA	NA	11.11
Mulgrave at Deeral	MR Sensor	26/03/2017 10:40	NA	NA	11.05	NA	NA	NA	NA	MR	NA	NA	11.05
Mulgrave at Deeral	MR Sensor	26/03/2017 10:50	NA	NA	10.99	NA	NA	NA	NA	MR	NA	NA	10.99
Mulgrave at Deeral	MR Sensor	26/03/2017 11:00	NA	NA	10.93	NA	NA	NA	NA	MR	NA	NA	10.93
Mulgrave at Deeral	MR Sensor	26/03/2017 11:10	169.87	5.06	NA	NA	NA	NA	NA	MR	169.87	5.06	NA
Mulgrave at Deeral	MR Sensor	26/03/2017 11:10	NA	NA	10.87	NA	NA	NA	NA	MR	NA	NA	10.87
Mulgrave at Deeral	MR Sensor	26/03/2017 11:20	NA	NA	10.8	NA	NA	NA	NA	MR	NA	NA	10.8
Mulgrave at Deeral	MR Sensor	26/03/2017 11:30	NA	NA	10.72	NA	NA	NA	NA	MR	NA	NA	10.72
Mulgrave at Deeral	MR Sensor	26/03/2017 11:40	NA	NA	10.65	NA	NA	NA	NA	MR	NA	NA	10.65
Mulgrave at Deeral	MR Sensor	26/03/2017 11:50	NA	NA	10.58	NA	NA	NA	NA	MR	NA	NA	10.58
Mulgrave at Deeral	MR Sensor	26/03/2017 12:00	NA	NA	10.51	NA	NA	NA	NA	MR	NA	NA	10.51
Mulgrave at Deeral	MR Sensor	26/03/2017 12:10	88.44	4.74	NA	NA	NA	NA	NA	MR	88.44	4.74	NA
Mulgrave at Deeral	MR Sensor	26/03/2017 12:10	NA	NA	10.45	NA	NA	NA	NA	MR	NA	NA	10.45
Mulgrave at Deeral	MR Sensor	26/03/2017 12:20	NA	NA	10.38	NA	NA	NA	NA	MR	NA	NA	10.38
Mulgrave at Deeral	MR Sensor	26/03/2017 12:30	NA	NA	10.33	NA	NA	NA	NA	MR	NA	NA	10.33
Mulgrave at Deeral	MR Sensor	26/03/2017 12:40	NA	NA	10.26	NA	NA	NA	NA	MR	NA	NA	10.26
Mulgrave at Deeral	MR Sensor	26/03/2017 12:50	NA	NA	10.21	NA	NA	NA	NA	MR	NA	NA	10.21
Mulgrave at Deeral	MR Sensor	26/03/2017 13:00	NA	NA	10.16	NA	NA	NA	NA	MR	NA	NA	10.16
Mulgrave at Deeral	MR Sensor	26/03/2017 13:10	71.8	4.75	NA	NA	NA	NA	NA	MR	71.8	4.75	NA
Mulgrave at Deeral	MR Sensor	26/03/2017 13:10	NA	NA	10.11	NA	NA	NA	NA	MR	NA	NA	10.11
Mulgrave at Deeral	MR Sensor	26/03/2017 13:20	NA	NA	10.06	NA	NA	NA	NA	MR	NA	NA	10.06
Mulgrave at Deeral	MR Sensor	26/03/2017 13:30	NA	NA	10.02	NA	NA	NA	NA	MR	NA	NA	10.02
Mulgrave at Deeral	MR Sensor	26/03/2017 13:40	NA	NA	9.98	NA	NA	NA	NA	MR	NA	NA	9.98
Mulgrave at Deeral	MR Sensor	26/03/2017 13:50	NA	NA	9.94	NA	NA	NA	NA	MR	NA	NA	9.94
Mulgrave at Deeral	MR Sensor	26/03/2017 14:00	NA	NA	9.91	NA	NA	NA	NA	MR	NA	NA	9.91
Mulgrave at Deeral	MR Sensor	26/03/2017 14:10	67.78	3.64	NA	NA	NA	NA	NA	MR	67.78	3.64	NA
Mulgrave at Deeral	MR Sensor	26/03/2017 14:10	NA	NA	9.88	NA	NA	NA	NA	MR	NA	NA	9.88
Mulgrave at Deeral	MR Sensor	26/03/2017 14:20	NA	NA	9.84	NA	NA	NA	NA	MR	NA	NA	9.84
Mulgrave at Deeral	MR Sensor	26/03/2017 14:30	NA	NA	9.81	NA	NA	NA	NA	MR	NA	NA	9.81
Mulgrave at Deeral	MR Sensor	26/03/2017 14:50	NA	NA	9.76	NA	NA	NA	NA	MR	NA	NA	9.76
Mulgrave at Deeral	MR Sensor	26/03/2017 15:00	NA	NA	9.74	NA	NA	NA	NA	MR	NA	NA	9.74
Mulgrave at Deeral	MR Sensor	26/03/2017 15:20	NA	NA	9.7	NA	NA	NA	NA	MR	NA	NA	9.7
Mulgrave at Deeral	MR Sensor	26/03/2017 15:40	NA	NA	9.67	NA	NA	NA	NA	MR	NA	NA	9.67
Mulgrave at Deeral	MR Sensor	26/03/2017 16:00	NA	NA	9.67	NA	NA	NA	NA	MR	NA	NA	9.67
Mulgrave at Deeral	MR Sensor	26/03/2017 16:10	NA	NA	9.7	NA	NA	NA	NA	MR	NA	NA	9.7
Mulgrave at Deeral	MR Sensor	26/03/2017 16:20	NA	NA	9.74	NA	NA	NA	NA	MR	NA	NA	9.74
Mulgrave at Deeral	MR Sensor	26/03/2017 16:30	NA	NA	9.81	NA	NA	NA	NA	MR	NA	NA	9.81
Mulgrave at Deeral	MR Sensor	26/03/2017 16:40	NA	NA	9.88	NA	NA	NA	NA	MR	NA	NA	9.88
Mulgrave at Deeral	MR Sensor	26/03/2017 16:50	NA	NA	9.94	NA	NA	NA	NA	MR	NA	NA	9.94
Mulgrave at Deeral	MR Sensor	26/03/2017 17:00	NA	NA	10	NA	NA	NA	NA	MR	NA	NA	10
Mulgrave at Deeral	MR Sensor	26/03/2017 17:10	65.82	4.2	NA	NA	NA	NA	NA	MR	65.82	4.2	NA
Mulgrave at Deeral	MR Sensor	26/03/2017 17:10	NA	NA	10.06	NA	NA	NA	NA	MR	NA	NA	10.06
Mulgrave at Deeral	MR Sensor	26/03/2017 17:20	NA	NA	10.13	NA	NA	NA	NA	MR	NA	NA	10.13
Mulgrave at Deeral	MR Sensor	26/03/2017 17:30	NA	NA	10.22	NA	NA	NA	NA	MR	NA	NA	10.22
Mulgrave at Deeral	MR Sensor	26/03/2017 17:40	NA	NA	10.3	NA	NA	NA	NA	MR	NA	NA	10.3
Mulgrave at Deeral	MR Sensor	26/03/2017 17:50	NA	NA	10.37	NA	NA	NA	NA	MR	NA	NA	10.37
Mulgrave at Deeral	MR Sensor	26/03/2017 18:00	NA	NA	10.45	NA	NA	NA	NA	MR	NA	NA	10.45
Mulgrave at Deeral	MR Sensor	26/03/2017 18:10	78.97	3.06	NA	NA	NA	NA	NA	MR	78.97	3.06	NA
Mulgrave at Deeral	MR Sensor	26/03/2017 18:10	NA	NA	10.53	NA	NA	NA	NA	MR	NA	NA	10.53
Mulgrave at Deeral	MR Sensor	26/03/2017 18:20	NA	NA	10.6	NA	NA	NA	NA	MR	NA	NA	10.6
Mulgrave at Deeral	MR Sensor	26/03/2017 18:30	NA	NA	10.67	NA	NA	NA	NA	MR	NA	NA	10.67
Mulgrave at Deeral	MR Sensor	26/03/2017 18:40	NA	NA	10.74	NA	NA	NA	NA	MR	NA	NA	10.74
Mulgrave at Deeral	MR Sensor	26/03/2017 18:50	NA	NA	10.81	NA	NA	NA	NA	MR	NA	NA	10.81
Mulgrave at Deeral	MR Sensor	26/03/2017 19:00	NA	NA	10.87	NA	NA	NA	NA	MR	NA	NA	10.87
Mulgrave at Deeral	MR Sensor	26/03/2017 19:10	154.85	3.97	NA	NA	NA	NA	NA	MR	154.85	3.97	NA
Mulgrave at Deeral	MR Sensor	26/03/2017 19:10	NA	NA	10.93	NA	NA	NA	NA	MR	NA	NA	10.93
Mulgrave at Deeral	MR Sensor	26/03/2017 19:20	NA	NA	10.98	NA	NA	NA	NA	MR	NA	NA	10.98
Mulgrave at Deeral	MR Sensor	26/03/2017 19:30	NA	NA	11.03	NA	NA	NA	NA	MR	NA	NA	11.03
Mulgrave at Deeral	MR Sensor	26/03/2017 19:40	NA	NA	11.07	NA	NA	NA	NA	MR	NA	NA	11.07
Mulgrave at Deeral	MR Sensor	26/03/2017 19:50	NA	NA	11.11	NA	NA	NA	NA	MR	NA	NA	11.11
Mulgrave at Deeral	MR Sensor	26/03/2017 20:00	NA	NA	11.14	NA	NA	NA	NA	MR	NA	NA	11.14
Mulgrave at Deeral	MR Sensor	26/03/2017 20:10	289.98	2.99	NA	NA	NA	NA	NA	MR	289.98	2.99	NA
Mulgrave at Deeral	MR Sensor	26/03/2017 20:10	NA	NA	11.17	NA	NA	NA	NA	MR	NA	NA	11.17
Mulgrave at Deeral	MR Sensor	26/03/2017 20:20	NA	NA	11.2	NA	NA	NA	NA	MR	NA	NA	11.2
Mulgrave at Deeral	MR Sensor	26/03/2017 20:40	NA	NA	11.23	NA	NA	NA	NA	MR	NA	NA	11.23
Mulgrave at Deeral	MR Sensor	26/03/2017 21:00	NA	NA	11.24	NA	NA	NA	NA	MR	NA	NA	11.24
Mulgrave at Deeral	MR Sensor	26/03/2017 21:10	454.11	4.32	NA	NA	NA	NA	NA	MR	454.11	4.32	NA
Mulgrave at Deeral	MR Sensor	26/03/2017 21:20	NA	NA	11.21	NA	NA	NA	NA	MR	NA	NA	11.21
Mulgrave at Deeral	MR Sensor	26/03/2017 21:30	NA	NA	11.15	NA	NA	NA	NA	MR	NA	NA	11.15
Mulgrave at Deeral	MR Sensor	26/03/2017 21:40	NA	NA	11.09	NA	NA	NA	NA	MR	NA	NA	11.09
Mulgrave at Deeral	MR Sensor	26/03/2017 21:50	NA	NA	11.03	NA	NA	NA	NA	MR	NA	NA	11.03
Mulgrave at Deeral	MR Sensor	26/03/2017 22:00	NA	NA	10.99	NA	NA	NA	NA	MR	NA	NA	10.99
Mulgrave at Deeral	MR Sensor	26/03/2017 22:10	169.73	3.91	NA	NA	NA	NA	NA	MR	169.73	3.91	NA
Mulgrave at Deeral	MR Sensor	26/03/2017 22:10	NA	NA	10.93	NA	NA	NA	NA	MR	NA	NA	10.93
Mulgrave at Deeral	MR Sensor	26/03/2017 22:20	NA	NA	10.87	NA	NA	NA	NA	MR	NA	NA	10.87
Mulgrave at Deeral	MR Sensor	26/03/2017 22:30	NA	NA	10.81	NA	NA	NA	NA	MR	NA	NA	10.81
Mulgrave at Deeral	MR Sensor	26/03/2017 22:40	NA	NA	10.74	NA	NA	NA	NA	MR	NA	NA	10.74
Mulgrave at Deeral	MR Sensor	26/03/2017 22:50	NA	NA	10.68	NA	NA	NA	NA	MR	NA	NA	10.68
Mulgrave at Deeral	MR Sensor	26/03/2017 23:00	NA	NA	10.61	NA	NA	NA	NA	MR	NA	NA	10.61
Mulgrave at Deeral	MR Sensor	26/03/2017 23:10	75.98	4.11	NA	NA	NA	NA	NA	MR	75.98	4.11	NA
Mulgrave at Deeral	MR Sensor	26/03/2017 23:10	NA	NA	10.54	NA	NA	NA	NA	MR	NA	NA	10.54
Mulgrave at Deeral	MR Sensor	26/03/2017 23:20	NA	NA	10.47	NA	NA	NA	NA	MR	NA	NA	10.47
Mulgrave at Deeral	MR Sensor	26/03/2017 23:30	NA	NA	10.42	NA	NA	NA	NA	MR	NA	NA	10.42
Mulgrave at Deeral	MR Sensor	26/03/2017 23:40	NA	NA	10.35	NA	NA	NA	NA	MR	NA	NA	10.35
Mulgrave at Deeral	MR Sensor	26/03/2017 23:50	NA	NA	10.29	NA	NA	NA	NA	MR	NA	NA	10.29
Mulgrave at Deeral	MR Sensor	27/03/2017 0:00	NA	NA	10.23	NA	NA	NA	NA	MR	NA	NA	10.23
Mulgrave at Deeral	MR Sensor	27/03/2017 0:10	63.19	3.67	NA	NA	NA	NA	NA	MR	63.19	3.67	NA
Mulgrave at Deeral	MR Sensor	27/03/2017 0:10	NA	NA	10.17	NA	NA	NA	NA	MR	NA	NA	10.17
Mulgrave at Deeral	MR Sensor	27/03/2017 0:20	NA	NA	10.13	NA	NA	NA	NA	MR	NA	NA	10.13
Mulgrave at Deeral	MR Sensor	27/03/2017 0:30	NA	NA	10.08	NA	NA	NA	NA	MR	NA	NA	10.08
Mulgrave at Deeral	MR Sensor	27/03/2017 0:40	NA	NA	10.03	NA	NA	NA	NA	MR	NA	NA	10.03
Mulgrave at Deeral	MR Sensor	27/03/2017 0:50	NA	NA	9.98	NA	NA	NA	NA	MR	NA	NA	9.98
Mulgrave at Deeral	MR Sensor	27/03/2017 1:00	NA	NA	9.94	NA	NA	NA	NA	MR	NA	NA	9.94
Mulgrave at Deeral	MR Sensor	27/03/2017 1:10	61.9	3.52	NA	NA	NA	NA	NA	MR	61.9	3.52	NA
Mulgrave at Deeral	MR Sensor	27/03/2017 1:10	NA	NA	9.91	NA	NA	NA	NA	MR	NA	NA	9.91
Mulgrave at Deeral	MR Sensor	27/03/2017 1:20	NA	NA	9.87	NA	NA	NA	NA	MR	NA	NA	9.87
Mulgrave at Deeral	MR Sensor	27/03/2017 1:30	NA	NA	9.84	NA	NA	NA	NA	MR	NA	NA	9.84
Mulgrave at Deeral	MR Sensor	27/03/2017 1:40	NA	NA	9.8	NA	NA	NA	NA	MR	NA	NA	9.8
Mulgrave at Deeral	MR Sensor	27/03/2017 1:50	NA	NA	9.77	NA	NA	NA	NA	MR	NA	NA	9.77
Mulgrave at Deeral	MR Sensor	27/03/2017 2:00	NA	NA	9.74	NA	NA	NA	NA	MR	NA	NA	9.74
Mulgrave at Deeral	MR Sensor	27/03/2017 2:20	NA	NA	9.69	NA	NA	NA	NA	MR	NA	NA	9.69
Mulgrave at Deeral	MR Sensor	27/03/2017 2:30	NA	NA	9.66	NA	NA	NA	NA	MR	NA	NA	9.66
Mulgrave at Deeral	MR Sensor	27/03/2017 2:50	NA	NA	9.62	NA	NA	NA	NA	MR	NA	NA	9.62
Mulgrave at Deeral	MR Sensor	27/03/2017 3:00	NA	NA	9.6	NA	NA	NA	NA	MR	NA	NA	9.6
Mulgrave at Deeral	MR Sensor	27/03/2017 3:20	NA	NA	9.56	NA	NA	NA	NA	MR	NA	NA	9.56
Mulgrave at Deeral	MR Sensor	27/03/2017 3:40	NA	NA	9.53	NA	NA	NA	NA	MR	NA	NA	9.53
Mulgrave at Deeral	MR Sensor	27/03/2017 4:00	NA	NA	9.51	NA	NA	NA	NA	MR	NA	NA	9.51
Mulgrave at Deeral	MR Sensor	27/03/2017 4:20	NA	NA	9.57	NA	NA	NA	NA	MR	NA	NA	9.57
Mulgrave at Deeral	MR Sensor	27/03/2017 4:30	NA	NA	9.65	NA	NA	NA	NA	MR	NA	NA	9.65
Mulgrave at Deeral	MR Sensor	27/03/2017 4:40	NA	NA	9.73	NA	NA	NA	NA	MR	NA	NA	9.73
Mulgrave at Deeral	MR Sensor	27/03/2017 4:50	NA	NA	9.81	NA	NA	NA	NA	MR	NA	NA	9.81
Mulgrave at Deeral	MR Sensor	27/03/2017 5:00	NA	NA	9.89	NA	NA	NA	NA	MR	NA	NA	9.89
Mulgrave at Deeral	MR Sensor	27/03/2017 5:10	77.93	3.25	NA	NA	NA	NA	NA	MR	77.93	3.25	NA
Mulgrave at Deeral	MR Sensor	27/03/2017 5:10	NA	NA	9.97	NA	NA	NA	NA	MR	NA	NA	9.97
Mulgrave at Deeral	MR Sensor	27/03/2017 5:20	NA	NA	10.07	NA	NA	NA	NA	MR	NA	NA	10.07
Mulgrave at Deeral	MR Sensor	27/03/2017 5:30	NA	NA	10.16	NA	NA	NA	NA	MR	NA	NA	10.16
Mulgrave at Deeral	MR Sensor	27/03/2017 5:40	NA	NA	10.26	NA	NA	NA	NA	MR	NA	NA	10.26
Mulgrave at Deeral	MR Sensor	27/03/2017 5:50	NA	NA	10.35	NA	NA	NA	NA	MR	NA	NA	10.35
Mulgrave at Deeral	MR Sensor	27/03/2017 6:00	NA	NA	10.43	NA	NA	NA	NA	MR	NA	NA	10.43
Mulgrave at Deeral	MR Sensor	27/03/2017 6:10	110.77	4.36	NA	NA	NA	NA	NA	MR	110.77	4.36	NA
Mulgrave at Deeral	MR Sensor	27/03/2017 6:10	NA	NA	10.53	NA	NA	NA	NA	MR	NA	NA	10.53
Mulgrave at Deeral	MR Sensor	27/03/2017 6:20	NA	NA	10.61	NA	NA	NA	NA	MR	NA	NA	10.61
Mulgrave at Deeral	MR Sensor	27/03/2017 6:30	NA	NA	10.69	NA	NA	NA	NA	MR	NA	NA	10.69
Mulgrave at Deeral	MR Sensor	27/03/2017 6:40	NA	NA	10.78	NA	NA	NA	NA	MR	NA	NA	10.78
Mulgrave at Deeral	MR Sensor	27/03/2017 6:50	NA	NA	10.84	NA	NA	NA	NA	MR	NA	NA	10.84
Mulgrave at Deeral	MR Sensor	27/03/2017 7:00	NA	NA	10.92	NA	NA	NA	NA	MR	NA	NA	10.92
Mulgrave at Deeral	MR Sensor	27/03/2017 7:10	274.07	4.18	NA	NA	NA	NA	NA	MR	274.07	4.18	NA
Mulgrave at Deeral	MR Sensor	27/03/2017 7:10	NA	NA	11	NA	NA	NA	NA	MR	NA	NA	11
Mulgrave at Deeral	MR Sensor	27/03/2017 7:20	NA	NA	11.07	NA	NA	NA	NA	MR	NA	NA	11.07
Mulgrave at Deeral	MR Sensor	27/03/2017 7:30	NA	NA	11.13	NA	NA	NA	NA	MR	NA	NA	11.13
Mulgrave at Deeral	MR Sensor	27/03/2017 7:40	NA	NA	11.19	NA	NA	NA	NA	MR	NA	NA	11.19
Mulgrave at Deeral	MR Sensor	27/03/2017 7:50	NA	NA	11.25	NA	NA	NA	NA	MR	NA	NA	11.25
Mulgrave at Deeral	MR Sensor	27/03/2017 8:00	NA	NA	11.31	NA	NA	NA	NA	MR	NA	NA	11.31
Mulgrave at Deeral	MR Sensor	27/03/2017 8:10	950.44	5.31	NA	NA	NA	NA	NA	MR	950.44	5.31	NA
Mulgrave at Deeral	MR Sensor	27/03/2017 8:10	NA	NA	11.35	NA	NA	NA	NA	MR	NA	NA	11.35
Mulgrave at Deeral	MR Sensor	27/03/2017 8:20	NA	NA	11.4	NA	NA	NA	NA	MR	NA	NA	11.4
Mulgrave at Deeral	MR Sensor	27/03/2017 8:30	NA	NA	11.43	NA	NA	NA	NA	MR	NA	NA	11.43
Mulgrave at Deeral	MR Sensor	27/03/2017 8:40	NA	NA	11.47	NA	NA	NA	NA	MR	NA	NA	11.47
Mulgrave at Deeral	MR Sensor	27/03/2017 8:50	NA	NA	11.5	NA	NA	NA	NA	MR	NA	NA	11.5
Mulgrave at Deeral	MR Sensor	27/03/2017 9:00	NA	NA	11.52	NA	NA	NA	NA	MR	NA	NA	11.52
Mulgrave at Deeral	MR Sensor	27/03/2017 9:10	NA	5.37	NA	NA	NA	NA	NA	MR	NA	5.37	NA
Mulgrave at Deeral	MR Sensor	27/03/2017 9:10	NA	NA	11.55	NA	NA	NA	NA	MR	NA	NA	11.55
Mulgrave at Deeral	MR Sensor	27/03/2017 9:40	NA	NA	11.52	NA	NA	NA	NA	MR	NA	NA	11.52
Mulgrave at Deeral	MR Sensor	27/03/2017 9:50	NA	NA	11.49	NA	NA	NA	NA	MR	NA	NA	11.49
Mulgrave at Deeral	MR Sensor	27/03/2017 10:00	NA	NA	11.44	NA	NA	NA	NA	MR	NA	NA	11.44
Mulgrave at Deeral	MR Sensor	27/03/2017 10:10	NA	6.64	NA	NA	NA	NA	NA	MR	NA	6.64	NA
Mulgrave at Deeral	MR Sensor	27/03/2017 10:10	NA	NA	11.38	NA	NA	NA	NA	MR	NA	NA	11.38
Mulgrave at Deeral	MR Sensor	27/03/2017 10:20	NA	NA	11.33	NA	NA	NA	NA	MR	NA	NA	11.33
Mulgrave at Deeral	MR Sensor	27/03/2017 10:30	NA	NA	11.28	NA	NA	NA	NA	MR	NA	NA	11.28
Mulgrave at Deeral	MR Sensor	27/03/2017 10:40	NA	NA	11.23	NA	NA	NA	NA	MR	NA	NA	11.23
Mulgrave at Deeral	MR Sensor	27/03/2017 10:50	NA	NA	11.18	NA	NA	NA	NA	MR	NA	NA	11.18
Mulgrave at Deeral	MR Sensor	27/03/2017 11:00	NA	NA	11.13	NA	NA	NA	NA	MR	NA	NA	11.13
Mulgrave at Deeral	MR Sensor	27/03/2017 11:10	560.35	5.16	NA	NA	NA	NA	NA	MR	560.35	5.16	NA
Mulgrave at Deeral	MR Sensor	27/03/2017 11:10	NA	NA	11.07	NA	NA	NA	NA	MR	NA	NA	11.07
Mulgrave at Deeral	MR Sensor	27/03/2017 11:20	NA	NA	11.01	NA	NA	NA	NA	MR	NA	NA	11.01
Mulgrave at Deeral	MR Sensor	27/03/2017 11:30	NA	NA	10.95	NA	NA	NA	NA	MR	NA	NA	10.95
Mulgrave at Deeral	MR Sensor	27/03/2017 11:40	NA	NA	10.89	NA	NA	NA	NA	MR	NA	NA	10.89
Mulgrave at Deeral	MR Sensor	27/03/2017 11:50	NA	NA	10.82	NA	NA	NA	NA	MR	NA	NA	10.82
Mulgrave at Deeral	MR Sensor	27/03/2017 12:00	NA	NA	10.74	NA	NA	NA	NA	MR	NA	NA	10.74
Mulgrave at Deeral	MR Sensor	27/03/2017 12:10	178.28	5.31	NA	NA	NA	NA	NA	MR	178.28	5.31	NA
Mulgrave at Deeral	MR Sensor	27/03/2017 12:10	NA	NA	10.67	NA	NA	NA	NA	MR	NA	NA	10.67
Mulgrave at Deeral	MR Sensor	27/03/2017 12:20	NA	NA	10.6	NA	NA	NA	NA	MR	NA	NA	10.6
Mulgrave at Deeral	MR Sensor	27/03/2017 12:30	NA	NA	10.53	NA	NA	NA	NA	MR	NA	NA	10.53
Mulgrave at Deeral	MR Sensor	27/03/2017 12:40	NA	NA	10.45	NA	NA	NA	NA	MR	NA	NA	10.45
Mulgrave at Deeral	MR Sensor	27/03/2017 12:50	NA	NA	10.38	NA	NA	NA	NA	MR	NA	NA	10.38
Mulgrave at Deeral	MR Sensor	27/03/2017 13:00	NA	NA	10.32	NA	NA	NA	NA	MR	NA	NA	10.32
Mulgrave at Deeral	MR Sensor	27/03/2017 13:10	96.08	4.36	NA	NA	NA	NA	NA	MR	96.08	4.36	NA
Mulgrave at Deeral	MR Sensor	27/03/2017 13:10	NA	NA	10.26	NA	NA	NA	NA	MR	NA	NA	10.26
Mulgrave at Deeral	MR Sensor	27/03/2017 13:20	NA	NA	10.2	NA	NA	NA	NA	MR	NA	NA	10.2
Mulgrave at Deeral	MR Sensor	27/03/2017 13:30	NA	NA	10.15	NA	NA	NA	NA	MR	NA	NA	10.15
Mulgrave at Deeral	MR Sensor	27/03/2017 13:40	NA	NA	10.11	NA	NA	NA	NA	MR	NA	NA	10.11
Mulgrave at Deeral	MR Sensor	27/03/2017 13:50	NA	NA	10.06	NA	NA	NA	NA	MR	NA	NA	10.06
Mulgrave at Deeral	MR Sensor	27/03/2017 14:00	NA	NA	10.01	NA	NA	NA	NA	MR	NA	NA	10.01
Mulgrave at Deeral	MR Sensor	27/03/2017 14:10	79.73	3.72	NA	NA	NA	NA	NA	MR	79.73	3.72	NA
Mulgrave at Deeral	MR Sensor	27/03/2017 14:10	NA	NA	9.98	NA	NA	NA	NA	MR	NA	NA	9.98
Mulgrave at Deeral	MR Sensor	27/03/2017 14:20	NA	NA	9.93	NA	NA	NA	NA	MR	NA	NA	9.93
Mulgrave at Deeral	MR Sensor	27/03/2017 14:30	NA	NA	9.9	NA	NA	NA	NA	MR	NA	NA	9.9
Mulgrave at Deeral	MR Sensor	27/03/2017 14:40	NA	NA	9.87	NA	NA	NA	NA	MR	NA	NA	9.87
Mulgrave at Deeral	MR Sensor	27/03/2017 14:50	NA	NA	9.83	NA	NA	NA	NA	MR	NA	NA	9.83
Mulgrave at Deeral	MR Sensor	27/03/2017 15:00	NA	NA	9.81	NA	NA	NA	NA	MR	NA	NA	9.81
Mulgrave at Deeral	MR Sensor	27/03/2017 15:10	74.04	3.52	NA	NA	NA	NA	NA	MR	74.04	3.52	NA
Mulgrave at Deeral	MR Sensor	27/03/2017 15:10	NA	NA	9.77	NA	NA	NA	NA	MR	NA	NA	9.77
Mulgrave at Deeral	MR Sensor	27/03/2017 15:30	NA	NA	9.72	NA	NA	NA	NA	MR	NA	NA	9.72
Mulgrave at Deeral	MR Sensor	27/03/2017 15:40	NA	NA	9.69	NA	NA	NA	NA	MR	NA	NA	9.69
Mulgrave at Deeral	MR Sensor	27/03/2017 16:00	NA	NA	9.65	NA	NA	NA	NA	MR	NA	NA	9.65
Mulgrave at Deeral	MR Sensor	27/03/2017 16:30	NA	NA	9.62	NA	NA	NA	NA	MR	NA	NA	9.62
Mulgrave at Deeral	MR Sensor	27/03/2017 16:50	NA	NA	9.71	NA	NA	NA	NA	MR	NA	NA	9.71
Mulgrave at Deeral	MR Sensor	27/03/2017 17:00	NA	NA	9.78	NA	NA	NA	NA	MR	NA	NA	9.78
Mulgrave at Deeral	MR Sensor	27/03/2017 17:10	NA	NA	9.85	NA	NA	NA	NA	MR	NA	NA	9.85
Mulgrave at Deeral	MR Sensor	27/03/2017 17:20	NA	NA	9.91	NA	NA	NA	NA	MR	NA	NA	9.91
Mulgrave at Deeral	MR Sensor	27/03/2017 17:30	NA	NA	10	NA	NA	NA	NA	MR	NA	NA	10
Mulgrave at Deeral	MR Sensor	27/03/2017 17:40	NA	NA	10.06	NA	NA	NA	NA	MR	NA	NA	10.06
Mulgrave at Deeral	MR Sensor	27/03/2017 17:50	NA	NA	10.14	NA	NA	NA	NA	MR	NA	NA	10.14
Mulgrave at Deeral	MR Sensor	27/03/2017 18:00	NA	NA	10.21	NA	NA	NA	NA	MR	NA	NA	10.21
Mulgrave at Deeral	MR Sensor	27/03/2017 18:10	92.5	3.74	NA	NA	NA	NA	NA	MR	92.5	3.74	NA
Mulgrave at Deeral	MR Sensor	27/03/2017 18:10	NA	NA	10.3	NA	NA	NA	NA	MR	NA	NA	10.3
Mulgrave at Deeral	MR Sensor	27/03/2017 18:20	NA	NA	10.38	NA	NA	NA	NA	MR	NA	NA	10.38
Mulgrave at Deeral	MR Sensor	27/03/2017 18:30	NA	NA	10.45	NA	NA	NA	NA	MR	NA	NA	10.45
Mulgrave at Deeral	MR Sensor	27/03/2017 18:40	NA	NA	10.53	NA	NA	NA	NA	MR	NA	NA	10.53
Mulgrave at Deeral	MR Sensor	27/03/2017 18:50	NA	NA	10.62	NA	NA	NA	NA	MR	NA	NA	10.62
Mulgrave at Deeral	MR Sensor	27/03/2017 19:00	NA	NA	10.69	NA	NA	NA	NA	MR	NA	NA	10.69
Mulgrave at Deeral	MR Sensor	27/03/2017 19:10	175.96	3.58	NA	NA	NA	NA	NA	MR	175.96	3.58	NA
Mulgrave at Deeral	MR Sensor	27/03/2017 19:10	NA	NA	10.77	NA	NA	NA	NA	MR	NA	NA	10.77
Mulgrave at Deeral	MR Sensor	27/03/2017 19:20	NA	NA	10.84	NA	NA	NA	NA	MR	NA	NA	10.84
Mulgrave at Deeral	MR Sensor	27/03/2017 19:30	NA	NA	10.91	NA	NA	NA	NA	MR	NA	NA	10.91
Mulgrave at Deeral	MR Sensor	27/03/2017 19:40	NA	NA	10.98	NA	NA	NA	NA	MR	NA	NA	10.98
Mulgrave at Deeral	MR Sensor	27/03/2017 19:50	NA	NA	11.04	NA	NA	NA	NA	MR	NA	NA	11.04
Mulgrave at Deeral	MR Sensor	27/03/2017 20:00	NA	NA	11.09	NA	NA	NA	NA	MR	NA	NA	11.09
Mulgrave at Deeral	MR Sensor	27/03/2017 20:10	456.53	4.28	NA	NA	NA	NA	NA	MR	456.53	4.28	NA
Mulgrave at Deeral	MR Sensor	27/03/2017 20:10	NA	NA	11.15	NA	NA	NA	NA	MR	NA	NA	11.15
Mulgrave at Deeral	MR Sensor	27/03/2017 20:20	NA	NA	11.2	NA	NA	NA	NA	MR	NA	NA	11.2
Mulgrave at Deeral	MR Sensor	27/03/2017 20:30	NA	NA	11.24	NA	NA	NA	NA	MR	NA	NA	11.24
Mulgrave at Deeral	MR Sensor	27/03/2017 20:40	NA	NA	11.29	NA	NA	NA	NA	MR	NA	NA	11.29
Mulgrave at Deeral	MR Sensor	27/03/2017 21:00	NA	NA	11.34	NA	NA	NA	NA	MR	NA	NA	11.34
Mulgrave at Deeral	MR Sensor	27/03/2017 21:10	NA	4.73	NA	NA	NA	NA	NA	MR	NA	4.73	NA
Mulgrave at Deeral	MR Sensor	27/03/2017 21:10	NA	NA	11.37	NA	NA	NA	NA	MR	NA	NA	11.37
Mulgrave at Deeral	MR Sensor	27/03/2017 21:40	NA	NA	11.4	NA	NA	NA	NA	MR	NA	NA	11.4
Mulgrave at Deeral	MR Sensor	27/03/2017 22:00	NA	NA	11.37	NA	NA	NA	NA	MR	NA	NA	11.37
Mulgrave at Deeral	MR Sensor	27/03/2017 22:10	NA	4.59	NA	NA	NA	NA	NA	MR	NA	4.59	NA
Mulgrave at Deeral	MR Sensor	27/03/2017 22:10	NA	NA	11.31	NA	NA	NA	NA	MR	NA	NA	11.31
Mulgrave at Deeral	MR Sensor	27/03/2017 22:20	NA	NA	11.25	NA	NA	NA	NA	MR	NA	NA	11.25
Mulgrave at Deeral	MR Sensor	27/03/2017 22:30	NA	NA	11.2	NA	NA	NA	NA	MR	NA	NA	11.2
Mulgrave at Deeral	MR Sensor	27/03/2017 22:40	NA	NA	11.15	NA	NA	NA	NA	MR	NA	NA	11.15
Mulgrave at Deeral	MR Sensor	27/03/2017 22:50	NA	NA	11.1	NA	NA	NA	NA	MR	NA	NA	11.1
Mulgrave at Deeral	MR Sensor	27/03/2017 23:00	NA	NA	11.04	NA	NA	NA	NA	MR	NA	NA	11.04
Mulgrave at Deeral	MR Sensor	27/03/2017 23:10	351.93	5.87	NA	NA	NA	NA	NA	MR	351.93	5.87	NA
Mulgrave at Deeral	MR Sensor	27/03/2017 23:10	NA	NA	10.98	NA	NA	NA	NA	MR	NA	NA	10.98
Mulgrave at Deeral	MR Sensor	27/03/2017 23:20	NA	NA	10.92	NA	NA	NA	NA	MR	NA	NA	10.92
Mulgrave at Deeral	MR Sensor	27/03/2017 23:30	NA	NA	10.86	NA	NA	NA	NA	MR	NA	NA	10.86
Mulgrave at Deeral	MR Sensor	27/03/2017 23:40	NA	NA	10.79	NA	NA	NA	NA	MR	NA	NA	10.79
Mulgrave at Deeral	MR Sensor	27/03/2017 23:50	NA	NA	10.72	NA	NA	NA	NA	MR	NA	NA	10.72
Mulgrave at Deeral	MR Sensor	28/03/2017 0:00	NA	NA	10.64	NA	NA	NA	NA	MR	NA	NA	10.64
Mulgrave at Deeral	MR Sensor	28/03/2017 0:10	120.72	4.71	NA	NA	NA	NA	NA	MR	120.72	4.71	NA
Mulgrave at Deeral	MR Sensor	28/03/2017 0:10	NA	NA	10.57	NA	NA	NA	NA	MR	NA	NA	10.57
Mulgrave at Deeral	MR Sensor	28/03/2017 0:20	NA	NA	10.5	NA	NA	NA	NA	MR	NA	NA	10.5
Mulgrave at Deeral	MR Sensor	28/03/2017 0:30	NA	NA	10.42	NA	NA	NA	NA	MR	NA	NA	10.42
Mulgrave at Deeral	MR Sensor	28/03/2017 0:40	NA	NA	10.36	NA	NA	NA	NA	MR	NA	NA	10.36
Mulgrave at Deeral	MR Sensor	28/03/2017 0:50	NA	NA	10.29	NA	NA	NA	NA	MR	NA	NA	10.29
Mulgrave at Deeral	MR Sensor	28/03/2017 1:00	NA	NA	10.24	NA	NA	NA	NA	MR	NA	NA	10.24
Mulgrave at Deeral	MR Sensor	28/03/2017 1:10	76.19	4.53	NA	NA	NA	NA	NA	MR	76.19	4.53	NA
Mulgrave at Deeral	MR Sensor	28/03/2017 1:10	NA	NA	10.18	NA	NA	NA	NA	MR	NA	NA	10.18
Mulgrave at Deeral	MR Sensor	28/03/2017 1:20	NA	NA	10.13	NA	NA	NA	NA	MR	NA	NA	10.13
Mulgrave at Deeral	MR Sensor	28/03/2017 1:30	NA	NA	10.08	NA	NA	NA	NA	MR	NA	NA	10.08
Mulgrave at Deeral	MR Sensor	28/03/2017 1:40	NA	NA	10.03	NA	NA	NA	NA	MR	NA	NA	10.03
Mulgrave at Deeral	MR Sensor	28/03/2017 1:50	NA	NA	9.99	NA	NA	NA	NA	MR	NA	NA	9.99
Mulgrave at Deeral	MR Sensor	28/03/2017 2:00	NA	NA	9.96	NA	NA	NA	NA	MR	NA	NA	9.96
Mulgrave at Deeral	MR Sensor	28/03/2017 2:10	69.6	4.3	NA	NA	NA	NA	NA	MR	69.6	4.3	NA
Mulgrave at Deeral	MR Sensor	28/03/2017 2:10	NA	NA	9.91	NA	NA	NA	NA	MR	NA	NA	9.91
Mulgrave at Deeral	MR Sensor	28/03/2017 2:20	NA	NA	9.88	NA	NA	NA	NA	MR	NA	NA	9.88
Mulgrave at Deeral	MR Sensor	28/03/2017 2:30	NA	NA	9.84	NA	NA	NA	NA	MR	NA	NA	9.84
Mulgrave at Deeral	MR Sensor	28/03/2017 2:40	NA	NA	9.81	NA	NA	NA	NA	MR	NA	NA	9.81
Mulgrave at Deeral	MR Sensor	28/03/2017 2:50	NA	NA	9.78	NA	NA	NA	NA	MR	NA	NA	9.78
Mulgrave at Deeral	MR Sensor	28/03/2017 3:00	NA	NA	9.75	NA	NA	NA	NA	MR	NA	NA	9.75
Mulgrave at Deeral	MR Sensor	28/03/2017 3:10	NA	NA	9.72	NA	NA	NA	NA	MR	NA	NA	9.72
Mulgrave at Deeral	MR Sensor	28/03/2017 3:20	NA	NA	9.69	NA	NA	NA	NA	MR	NA	NA	9.69
Mulgrave at Deeral	MR Sensor	28/03/2017 3:40	NA	NA	9.64	NA	NA	NA	NA	MR	NA	NA	9.64
Mulgrave at Deeral	MR Sensor	28/03/2017 4:00	NA	NA	9.61	NA	NA	NA	NA	MR	NA	NA	9.61
Mulgrave at Deeral	MR Sensor	28/03/2017 4:20	NA	NA	9.57	NA	NA	NA	NA	MR	NA	NA	9.57
Mulgrave at Deeral	MR Sensor	28/03/2017 4:50	NA	NA	9.61	NA	NA	NA	NA	MR	NA	NA	9.61
Mulgrave at Deeral	MR Sensor	28/03/2017 5:00	NA	NA	9.67	NA	NA	NA	NA	MR	NA	NA	9.67
Mulgrave at Deeral	MR Sensor	28/03/2017 5:10	NA	NA	9.73	NA	NA	NA	NA	MR	NA	NA	9.73
Mulgrave at Deeral	MR Sensor	28/03/2017 5:20	NA	NA	9.82	NA	NA	NA	NA	MR	NA	NA	9.82
Mulgrave at Deeral	MR Sensor	28/03/2017 5:30	NA	NA	9.91	NA	NA	NA	NA	MR	NA	NA	9.91
Mulgrave at Deeral	MR Sensor	28/03/2017 5:40	NA	NA	9.98	NA	NA	NA	NA	MR	NA	NA	9.98
Mulgrave at Deeral	MR Sensor	28/03/2017 5:50	NA	NA	10.08	NA	NA	NA	NA	MR	NA	NA	10.08
Mulgrave at Deeral	MR Sensor	28/03/2017 6:00	NA	NA	10.18	NA	NA	NA	NA	MR	NA	NA	10.18
Mulgrave at Deeral	MR Sensor	28/03/2017 6:10	95.32	4.18	NA	NA	NA	NA	NA	MR	95.32	4.18	NA
Mulgrave at Deeral	MR Sensor	28/03/2017 6:10	NA	NA	10.27	NA	NA	NA	NA	MR	NA	NA	10.27
Mulgrave at Deeral	MR Sensor	28/03/2017 6:20	NA	NA	10.36	NA	NA	NA	NA	MR	NA	NA	10.36
Mulgrave at Deeral	MR Sensor	28/03/2017 6:30	NA	NA	10.46	NA	NA	NA	NA	MR	NA	NA	10.46
Mulgrave at Deeral	MR Sensor	28/03/2017 6:40	NA	NA	10.56	NA	NA	NA	NA	MR	NA	NA	10.56
Mulgrave at Deeral	MR Sensor	28/03/2017 6:50	NA	NA	10.65	NA	NA	NA	NA	MR	NA	NA	10.65
Mulgrave at Deeral	MR Sensor	28/03/2017 7:00	NA	NA	10.73	NA	NA	NA	NA	MR	NA	NA	10.73
Mulgrave at Deeral	MR Sensor	28/03/2017 7:10	204.25	5.15	NA	NA	NA	NA	NA	MR	204.25	5.15	NA
Mulgrave at Deeral	MR Sensor	28/03/2017 7:10	NA	NA	10.81	NA	NA	NA	NA	MR	NA	NA	10.81
Mulgrave at Deeral	MR Sensor	28/03/2017 7:20	NA	NA	10.88	NA	NA	NA	NA	MR	NA	NA	10.88
Mulgrave at Deeral	MR Sensor	28/03/2017 7:30	NA	NA	10.95	NA	NA	NA	NA	MR	NA	NA	10.95
Mulgrave at Deeral	MR Sensor	28/03/2017 7:40	NA	NA	11.02	NA	NA	NA	NA	MR	NA	NA	11.02
Mulgrave at Deeral	MR Sensor	28/03/2017 7:50	NA	NA	11.09	NA	NA	NA	NA	MR	NA	NA	11.09
Mulgrave at Deeral	MR Sensor	28/03/2017 8:00	NA	NA	11.16	NA	NA	NA	NA	MR	NA	NA	11.16
Mulgrave at Deeral	MR Sensor	28/03/2017 8:10	692.4	4.6	NA	NA	NA	NA	NA	MR	692.4	4.6	NA
Mulgrave at Deeral	MR Sensor	28/03/2017 8:10	NA	NA	11.21	NA	NA	NA	NA	MR	NA	NA	11.21
Mulgrave at Deeral	MR Sensor	28/03/2017 8:20	NA	NA	11.27	NA	NA	NA	NA	MR	NA	NA	11.27
Mulgrave at Deeral	MR Sensor	28/03/2017 8:30	NA	NA	11.33	NA	NA	NA	NA	MR	NA	NA	11.33
Mulgrave at Deeral	MR Sensor	28/03/2017 8:40	NA	NA	11.38	NA	NA	NA	NA	MR	NA	NA	11.38
Mulgrave at Deeral	MR Sensor	28/03/2017 8:50	NA	NA	11.43	NA	NA	NA	NA	MR	NA	NA	11.43
Mulgrave at Deeral	MR Sensor	28/03/2017 9:00	NA	NA	11.48	NA	NA	NA	NA	MR	NA	NA	11.48
Mulgrave at Deeral	MR Sensor	28/03/2017 9:10	NA	5.95	NA	NA	NA	NA	NA	MR	NA	5.95	NA
Mulgrave at Deeral	MR Sensor	28/03/2017 9:20	NA	NA	11.54	NA	NA	NA	NA	MR	NA	NA	11.54
Mulgrave at Deeral	MR Sensor	28/03/2017 9:30	NA	NA	11.57	NA	NA	NA	NA	MR	NA	NA	11.57
Mulgrave at Deeral	MR Sensor	28/03/2017 10:00	NA	NA	11.59	NA	NA	NA	NA	MR	NA	NA	11.59
Mulgrave at Deeral	MR Sensor	28/03/2017 10:10	NA	3.78	NA	NA	NA	NA	NA	MR	NA	3.78	NA
Mulgrave at Deeral	MR Sensor	28/03/2017 10:10	NA	NA	11.56	NA	NA	NA	NA	MR	NA	NA	11.56
Mulgrave at Deeral	MR Sensor	28/03/2017 10:30	NA	NA	11.49	NA	NA	NA	NA	MR	NA	NA	11.49
Mulgrave at Deeral	MR Sensor	28/03/2017 10:40	NA	NA	11.43	NA	NA	NA	NA	MR	NA	NA	11.43
Mulgrave at Deeral	MR Sensor	28/03/2017 10:50	NA	NA	11.38	NA	NA	NA	NA	MR	NA	NA	11.38
Mulgrave at Deeral	MR Sensor	28/03/2017 11:00	NA	NA	11.33	NA	NA	NA	NA	MR	NA	NA	11.33
Mulgrave at Deeral	MR Sensor	28/03/2017 11:10	NA	5.04	NA	NA	NA	NA	NA	MR	NA	5.04	NA
Mulgrave at Deeral	MR Sensor	28/03/2017 11:10	NA	NA	11.27	NA	NA	NA	NA	MR	NA	NA	11.27
Mulgrave at Deeral	MR Sensor	28/03/2017 11:20	NA	NA	11.23	NA	NA	NA	NA	MR	NA	NA	11.23
Mulgrave at Deeral	MR Sensor	28/03/2017 11:30	NA	NA	11.17	NA	NA	NA	NA	MR	NA	NA	11.17
Mulgrave at Deeral	MR Sensor	28/03/2017 11:40	NA	NA	11.12	NA	NA	NA	NA	MR	NA	NA	11.12
Mulgrave at Deeral	MR Sensor	28/03/2017 11:50	NA	NA	11.06	NA	NA	NA	NA	MR	NA	NA	11.06
Mulgrave at Deeral	MR Sensor	28/03/2017 12:00	NA	NA	10.99	NA	NA	NA	NA	MR	NA	NA	10.99
Mulgrave at Deeral	MR Sensor	28/03/2017 12:10	430	4.84	NA	NA	NA	NA	NA	MR	430	4.84	NA
Mulgrave at Deeral	MR Sensor	28/03/2017 12:10	NA	NA	10.92	NA	NA	NA	NA	MR	NA	NA	10.92
Mulgrave at Deeral	MR Sensor	28/03/2017 12:20	NA	NA	10.85	NA	NA	NA	NA	MR	NA	NA	10.85
Mulgrave at Deeral	MR Sensor	28/03/2017 12:30	NA	NA	10.78	NA	NA	NA	NA	MR	NA	NA	10.78
Mulgrave at Deeral	MR Sensor	28/03/2017 12:40	NA	NA	10.7	NA	NA	NA	NA	MR	NA	NA	10.7
Mulgrave at Deeral	MR Sensor	28/03/2017 12:50	NA	NA	10.62	NA	NA	NA	NA	MR	NA	NA	10.62
Mulgrave at Deeral	MR Sensor	28/03/2017 13:00	NA	NA	10.55	NA	NA	NA	NA	MR	NA	NA	10.55
Mulgrave at Deeral	MR Sensor	28/03/2017 13:10	144.95	5.39	NA	NA	NA	NA	NA	MR	144.95	5.39	NA
Mulgrave at Deeral	MR Sensor	28/03/2017 13:10	NA	NA	10.48	NA	NA	NA	NA	MR	NA	NA	10.48
Mulgrave at Deeral	MR Sensor	28/03/2017 13:20	NA	NA	10.41	NA	NA	NA	NA	MR	NA	NA	10.41
Mulgrave at Deeral	MR Sensor	28/03/2017 13:30	NA	NA	10.34	NA	NA	NA	NA	MR	NA	NA	10.34
Mulgrave at Deeral	MR Sensor	28/03/2017 13:40	NA	NA	10.29	NA	NA	NA	NA	MR	NA	NA	10.29
Mulgrave at Deeral	MR Sensor	28/03/2017 13:50	NA	NA	10.23	NA	NA	NA	NA	MR	NA	NA	10.23
Mulgrave at Deeral	MR Sensor	28/03/2017 14:00	NA	NA	10.17	NA	NA	NA	NA	MR	NA	NA	10.17
Mulgrave at Deeral	MR Sensor	28/03/2017 14:10	94.07	4.09	NA	NA	NA	NA	NA	MR	94.07	4.09	NA
Mulgrave at Deeral	MR Sensor	28/03/2017 14:10	NA	NA	10.12	NA	NA	NA	NA	MR	NA	NA	10.12
Mulgrave at Deeral	MR Sensor	28/03/2017 14:20	NA	NA	10.08	NA	NA	NA	NA	MR	NA	NA	10.08
Mulgrave at Deeral	MR Sensor	28/03/2017 14:30	NA	NA	10.03	NA	NA	NA	NA	MR	NA	NA	10.03
Mulgrave at Deeral	MR Sensor	28/03/2017 14:40	NA	NA	10	NA	NA	NA	NA	MR	NA	NA	10
Mulgrave at Deeral	MR Sensor	28/03/2017 14:50	NA	NA	9.95	NA	NA	NA	NA	MR	NA	NA	9.95
Mulgrave at Deeral	MR Sensor	28/03/2017 15:00	NA	NA	9.92	NA	NA	NA	NA	MR	NA	NA	9.92
Mulgrave at Deeral	MR Sensor	28/03/2017 15:10	81.73	3.54	NA	NA	NA	NA	NA	MR	81.73	3.54	NA
Mulgrave at Deeral	MR Sensor	28/03/2017 15:10	NA	NA	9.88	NA	NA	NA	NA	MR	NA	NA	9.88
Mulgrave at Deeral	MR Sensor	28/03/2017 15:20	NA	NA	9.85	NA	NA	NA	NA	MR	NA	NA	9.85
Mulgrave at Deeral	MR Sensor	28/03/2017 15:30	NA	NA	9.81	NA	NA	NA	NA	MR	NA	NA	9.81
Mulgrave at Deeral	MR Sensor	28/03/2017 15:40	NA	NA	9.78	NA	NA	NA	NA	MR	NA	NA	9.78
Mulgrave at Deeral	MR Sensor	28/03/2017 15:50	NA	NA	9.75	NA	NA	NA	NA	MR	NA	NA	9.75
Mulgrave at Deeral	MR Sensor	28/03/2017 16:00	NA	NA	9.73	NA	NA	NA	NA	MR	NA	NA	9.73
Mulgrave at Deeral	MR Sensor	28/03/2017 16:10	NA	NA	9.7	NA	NA	NA	NA	MR	NA	NA	9.7
Mulgrave at Deeral	MR Sensor	28/03/2017 16:20	NA	NA	9.67	NA	NA	NA	NA	MR	NA	NA	9.67
Mulgrave at Deeral	MR Sensor	28/03/2017 16:40	NA	NA	9.64	NA	NA	NA	NA	MR	NA	NA	9.64
Mulgrave at Deeral	MR Sensor	28/03/2017 17:00	NA	NA	9.61	NA	NA	NA	NA	MR	NA	NA	9.61
Mulgrave at Deeral	MR Sensor	28/03/2017 17:30	NA	NA	9.7	NA	NA	NA	NA	MR	NA	NA	9.7
Mulgrave at Deeral	MR Sensor	28/03/2017 17:40	NA	NA	9.79	NA	NA	NA	NA	MR	NA	NA	9.79
Mulgrave at Deeral	MR Sensor	28/03/2017 17:50	NA	NA	9.86	NA	NA	NA	NA	MR	NA	NA	9.86
Mulgrave at Deeral	MR Sensor	28/03/2017 18:00	NA	NA	9.93	NA	NA	NA	NA	MR	NA	NA	9.93
Mulgrave at Deeral	MR Sensor	28/03/2017 18:10	78.25	3.47	NA	NA	NA	NA	NA	MR	78.25	3.47	NA
Mulgrave at Deeral	MR Sensor	28/03/2017 18:10	NA	NA	10.01	NA	NA	NA	NA	MR	NA	NA	10.01
Mulgrave at Deeral	MR Sensor	28/03/2017 18:20	NA	NA	10.11	NA	NA	NA	NA	MR	NA	NA	10.11
Mulgrave at Deeral	MR Sensor	28/03/2017 18:30	NA	NA	10.2	NA	NA	NA	NA	MR	NA	NA	10.2
Mulgrave at Deeral	MR Sensor	28/03/2017 18:40	NA	NA	10.28	NA	NA	NA	NA	MR	NA	NA	10.28
Mulgrave at Deeral	MR Sensor	28/03/2017 18:50	NA	NA	10.37	NA	NA	NA	NA	MR	NA	NA	10.37
Mulgrave at Deeral	MR Sensor	28/03/2017 19:00	NA	NA	10.45	NA	NA	NA	NA	MR	NA	NA	10.45
Mulgrave at Deeral	MR Sensor	28/03/2017 19:10	113.8	3.87	NA	NA	NA	NA	NA	MR	113.8	3.87	NA
Mulgrave at Deeral	MR Sensor	28/03/2017 19:10	NA	NA	10.53	NA	NA	NA	NA	MR	NA	NA	10.53
Mulgrave at Deeral	MR Sensor	28/03/2017 19:20	NA	NA	10.62	NA	NA	NA	NA	MR	NA	NA	10.62
Mulgrave at Deeral	MR Sensor	28/03/2017 19:30	NA	NA	10.7	NA	NA	NA	NA	MR	NA	NA	10.7
Mulgrave at Deeral	MR Sensor	28/03/2017 19:40	NA	NA	10.78	NA	NA	NA	NA	MR	NA	NA	10.78
[truncated: 63,342 more rows]
