# Supplementary material for: Predicting sediment and nutrient concentrations from high-frequency water-quality data
Source: PLoS One. 2019 Aug 30;14(8):e0215503. doi: 10.1371/journal.pone.0215503 (PMC6716630; doi:10.1371/journal.pone.0215503)
Supplement: S1 File — Water-quality data files used to fit and predict from the TSS and NOx models using the R script herein. (ZIP) [file pone.0215503.s001.zip › LeighEtal_26Mar2019.R]

## 26-03-2019, Sevvandi Kandanaarachchi, Rob Hyndman, Catherine Leigh 
## Script for Leigh et al. "Predicting sediment and nutrient concentrations from high-frequency water-quality data"


## Packages
library("ggplot2")
library(viridis)
library("tidyverse")
library(lubridate)
library(nlme)
library(lattice)
library(splines)
library(forecast)
library(zoo)


#######################################################################################
####### First, read in all the data files and prepare them for analysis and/or plotting
#######################################################################################

# For Figures 2,3,4:
LabSensor<-read.csv("LabSensorData_SCH_PRD_MRD.csv")
DT<-as.Date(dmy_hm(LabSensor$DateTime))
levels(LabSensor$Source) <- c("Laboratory", "MR Sensor", "PR Sensor", "SC Sensor")


# For the final 'TSS model based on laboratory data':
Lab<-read.csv("TSSTurbLabData_SCH_PRD_MRD.csv")
MRD<-Lab[1:106,]
PRD<-Lab[107:299,]
SCH<-Lab[300:442,]
# To rescale time in hours from the first observation
Lab$DT<-as.numeric(dmy_hm(Lab$DateTime))
Lab$DTscaled <- (as.numeric(Lab$DT)-1451612760)/3600 

# To build the AR(1) structure for the final 'TSS model based on laboratory data':
cs1 <- corCAR1(form=~DTscaled|Site)  
cs1 <- Initialize(cs1, data = Lab)

# For 5-fold cross-validation of the final 'TSS model based on laboratory data' and Figure 6:
folds.sch <- cut(seq(1,nrow(SCH)),breaks=5,labels=FALSE)
folds.prd <- cut(seq(1,nrow(PRD)),breaks=5,labels=FALSE)+5
folds.mrd <- cut(seq(1,nrow(MRD)),breaks=5,labels=FALSE)+10
folds <- c(folds.sch,folds.prd,folds.mrd)
predsReal <- rep(0,nrow(Lab))
real.rmse <- rep(0,15)


# For the final 'NOx model based on laboratory data':
Lab2<-read.csv("NoxLabData_SCH_PRD_MRD.csv")
# To rescale time in hours from the first observation
Lab2$DT<-as.numeric(dmy_hm(Lab2$DateTime))
Lab2$DTscaled <- (as.numeric(Lab2$DT)-1451612760)/3600 
MRD2<-Lab2[1:106,]
PRD2<-Lab2[107:289,]
SCH2<-Lab2[290:402,]
datMRD <- na.exclude(MRD2[,c(2:7,9)])
datPRD <- na.exclude(PRD2[,c(2:7,9)])
datSCH <- na.exclude(SCH2[,c(2:7,9)])

# To get median river level for each site and build the AR(1) structure... 
# ...for the final 'NOx model based on laboratory data' applied to each site:
lvlMRD <- datMRD$Level_Lab < median(datMRD$Level_Lab)
lvlPRD <- datPRD$Level_Lab < median(datPRD$Level_Lab)
lvlSCH <- datSCH$Level_Lab < median(datSCH$Level_Lab)
datMRD2 <- cbind.data.frame(datMRD, lvlMRD)
datPRD2 <- cbind.data.frame(datPRD, lvlPRD)
datSCH2 <- cbind.data.frame(datSCH, lvlSCH)
csMRD2 <- corCAR1(form=~DTscaled|lvlMRD)
csMRD2 <- Initialize(csMRD2, data = datMRD2)
csPRD2 <- corCAR1(form=~DTscaled|lvlPRD)
csPRD2 <- Initialize(csPRD2, data = datPRD2)
csSCH2 <- corCAR1(form=~DTscaled|lvlSCH)
csSCH2 <- Initialize(csSCH2, data = datSCH2)

# For 5-fold cross-validation of the final 'NOx model based on laboratory data' and Figure 7:
foldsMR <- cut(seq(1,nrow(datMRD2)),breaks=5,labels=FALSE)
predsRealMR <- rep(0,nrow(datMRD2))
realMR.rmse <- rep(0,5)
foldsPR <- cut(seq(1,nrow(datPRD2)),breaks=5,labels=FALSE)
predsRealPR <- rep(0,nrow(datPRD2))
realPR.rmse <- rep(0,5)
foldsSC <- cut(seq(1,nrow(datSCH2)),breaks=5,labels=FALSE)
predsRealSC <- rep(0,nrow(datPRD2))
realSC.rmse <- rep(0,5) 


# For the LOOCV of the 'TSS predictions from sensor data' and Figure 8: 
PredCV <- read.csv("TSS_pred_Overlap.csv")
# To rename the sensor covariate to match the name used in the final TSS model
PredCV$Turb_Lab <- PredCV$Turb_Sensor  
predictedLOOCV <- data.frame(matrix(NA, ncol=3, nrow(PredCV)))
realLOOCV.rmse <- rep(0,nrow(PredCV))

# For the 'TSS predictions from sensor data' and Figure 9: 
Sensor <- read.csv("TurbSensor.csv")
# To rename the sensor covariate to match the name used in the final TSS model
Sensor$Turb_Lab <- Sensor$Turb_Sensor  
Sensor$DT <- as.numeric(dmy_hm(Sensor$DateTime))
Sensor$DTscaled <- (as.numeric(Sensor$DT) - 1451612760) / 3600


# For the LOOCV of the 'NOx predictions from sensor data' and Figure 10:
PredCV2 <- read.csv("NOx_pred_Overlap.csv")
# To rename the sensor covariates to match the names used in the final NOx model
PredCV2$Turb_Lab <- PredCV2$Turb_Sensor  
PredCV2$Cond_Lab <- PredCV2$Cond_Sensor
PredCV2$Level_Lab <- PredCV2$Level_LI 
# For MR
PredCV_MR<-PredCV2[1:11,]
predictedMR <- data.frame(matrix(NA, ncol=3, nrow(PredCV_MR)))
real_NMR.rmse <- rep(0,nrow(PredCV_MR))
# For PR
PredCV_PR<-PredCV2[12:34,]
predictedPR <- data.frame(matrix(NA, ncol=3, nrow(PredCV_PR)))
real_NPR.rmse <- rep(0,nrow(PredCV_PR))
# For SC
PredCV_SC<-PredCV2[35:64,]
predictedSC <- data.frame(matrix(NA, ncol=3, nrow(PredCV_SC)))
real_NSC.rmse <- rep(0,nrow(PredCV_SC))


# For the 'NOx predictions from sensor data' and Figure 11: 
# For MR
NoxMR_Sensor<-read.csv("MR_sensor.csv")
NoxMR_Sensor$Level_LI<-na.approx(NoxMR_Sensor$Level_Sensor, na.rm = FALSE)
NoxMR_Sensor<-na.exclude(NoxMR_Sensor[,c(1:4,6:8)])
NoxMR_Sensor$DT<-as.numeric(dmy_hm(NoxMR_Sensor$DateTime))
NoxMR_Sensor$DTscaled <- (as.numeric(NoxMR_Sensor$DT)-1451612760)/3600
# For PR
NoxPR_Sensor<-read.csv("PR_sensor.csv", header = T)
NoxPR_Sensor$Level_LI<-na.approx(NoxPR_Sensor$Level_Sensor, na.rm = FALSE) 
NoxPR_Sensor<-na.exclude(NoxPR_Sensor[,c(1:4,6:8)])
NoxPR_Sensor$DT<-as.numeric(dmy_hm(NoxPR_Sensor$DateTime))
NoxPR_Sensor$DTscaled <- (as.numeric(NoxPR_Sensor$DT)-1451612760)/3600
# For SC
NoxSC_Sensor<-read.csv("SC_sensor.csv", header = T)
NoxSC_Sensor<-na.exclude(NoxSC_Sensor)
NoxSC_Sensor$DT<-as.numeric(dmy_hm(NoxSC_Sensor$DateTime))
NoxSC_Sensor$DTscaled <- (as.numeric(NoxSC_Sensor$DT)-1451612760)/3600
# To rename the sensor covariates to match the names used in the final NOx model
NoxMR_Sensor$Cond_Lab <- NoxMR_Sensor$Cond_Sensor
NoxMR_Sensor$Turb_Lab <- NoxMR_Sensor$Turb_Sensor 
NoxMR_Sensor$Level_Lab <- NoxMR_Sensor$Level_LI 
NoxPR_Sensor$Cond_Lab <- NoxPR_Sensor$Cond  
NoxPR_Sensor$Turb_Lab <- NoxPR_Sensor$Tur  
NoxPR_Sensor$Level_Lab <- NoxPR_Sensor$Level_LI 
NoxSC_Sensor$Cond_Lab <- NoxSC_Sensor$Cond_Sensor 
NoxSC_Sensor$Turb_Lab <- NoxSC_Sensor$Turb_Sensor  
NoxSC_Sensor$Level_Lab <- NoxSC_Sensor$Level_Sensor 


# To set the colour palette for the figures:
pal <- c("#440154ff", "#277f8eff", "#9fda3aff") 


# To make a function for infinite forecasting (for 'Prediction using data from in situ sensors'):
glspredict <- function (object, newdata, na.action = na.fail, level=0.95, ...) 
{
  if (missing(newdata)) {
    return(fitted(object))
  }
  form <- getCovariateFormula(object)
  mfArgs <- list(formula = form, data = newdata, na.action = na.action)
  mfArgs$drop.unused.levels <- TRUE
  dataMod <- do.call(model.frame, mfArgs)
  contr <- object$contrasts
  for (i in names(dataMod)) {
    if (inherits(dataMod[, i], "factor") && !is.null(contr[[i]])) {
      levs <- levels(dataMod[, i])
      levsC <- dimnames(contr[[i]])[[1]]
      if (any(wch <- is.na(match(levs, levsC)))) {
        stop(sprintf(ngettext(sum(wch), "level %s not allowed for %s", 
                              "levels %s not allowed for %s"), paste(levs[wch], 
                                                                     collapse = ",")), domain = NA)
      }
      attr(dataMod[, i], "contrasts") <- contr[[i]][levs, 
                                                    , drop = FALSE]
    }
  }
  N <- nrow(dataMod)
  if (length(all.vars(form)) > 0) {
    X <- model.matrix(form, dataMod)
  }
  else {
    X <- array(1, c(N, 1), list(row.names(dataMod), "(Intercept)"))
  }
  cf <- coef(object)
  val <- c(X[, names(cf), drop = FALSE] %*% cf)
  lab <- "Predicted values"
  if (!is.null(aux <- attr(object, "units")$y)) {
    lab <- paste(lab, aux)
  }
  # Compute prediction interval
  xstar <- X[, names(cf), drop = FALSE]
  varx <- diag(xstar %*% vcov(object) %*% t(xstar)) + object$sigma^2
  val <- cbind(
    Prediction = 10^(val)*exp(0.2651*varx),
    Lower = 10^(val - qnorm(0.5 + level/2) * sqrt(varx)),
    Upper = 10^(val + qnorm(0.5 + level/2) * sqrt(varx))
  )
  structure(val, label = lab)
}


#######################################################################################
####### Now, run the analysis and produce results for the tables and figures
#######################################################################################


#### Figure 2
ggplot(LabSensor[,c(2,11,13)], aes(x=as.Date(DT),y=Turb_Combined,color=Source, shape = Source)) + 
  geom_point(aes(size = Source,fill = Source)) + 
  facet_grid(Site~.,scales = "free") +
  theme(strip.text.y = element_text(angle = 00)) + 
  theme_bw() + scale_size_manual(values = c(1.5,2,2,2))+ 
  scale_fill_manual(values = c("white",pal))  + 
  scale_shape_manual(values = c(21,21,21,21)) + 
  scale_color_manual(values = c( "black",pal)) + 
  xlab("Time") + ylab("Turbidity (NTU)") +
  coord_cartesian(ylim=c(0, 500))

#### Figure 3
ggplot(LabSensor[,c(2,11,12)], aes(x=as.Date(DT),y=Cond_Combined,color=Source, shape = Source)) + 
  geom_point(aes(size = Source,fill = Source)) + 
  facet_grid(Site~.,scales = "free") +
  theme(strip.text.y = element_text(angle = 00)) + 
  theme_bw() + scale_size_manual(values = c(1.5,2,2,2)) + 
  scale_fill_manual(values = c("white",pal)) + 
  scale_shape_manual(values = c(21,21,21,21)) + 
  scale_color_manual(values = c( "black",pal)) + 
  xlab("Time") + ylab("Conductivity (�S/cm)") +
  coord_cartesian(ylim=c(0, 1200))

#### Figure 4 (first line of code removes the NA Level observations from 2016)
ggplot(LabSensor[c(1:64939,64988:65045,65125:65205,65248:65341),c(2,3,11,14)], 
       aes(x=as.Date(dmy_hm(DateTime)),y=Level_Combined,color=Source, shape = Source)) + 
  geom_point(aes(size = Source,fill = Source)) + facet_grid(Site~.,scales = "free") +
  theme(strip.text.y = element_text(angle = 00)) + 
  theme_bw() + scale_size_manual(values = c(1.5,2,2,2)) + 
  scale_fill_manual(values = c("white",pal)) + 
  scale_shape_manual(values = c(21,21,21,21)) + 
  scale_color_manual(values = c( "black",pal)) + 
  xlab("Time") + ylab("Level (m)") +
  coord_cartesian(ylim=c(0, 18))


#### Perform 5-fold CV-prediction for final 'TSS model based on laboratory data' and get results for Table 2 and Figure 6
  for(i in 1:15){
  testInds <- which(folds==i,arr.ind=TRUE)
  testData <- Lab[testInds, ]
  trainData <- Lab[-testInds, ]
  cs1_cv <- corCAR1(form=~DTscaled|Site) 
  cs1_cv <- Initialize(cs1_cv, data = trainData)
  fitTSS_cv <-  gls(log10(TSS_Lab) ~ log10(Turb_Lab)*Site +log10(Turb_Lab)*T15,
                 data=trainData,
                 correlation=cs1_cv)
  predsReal[testInds]<- 10^(predict(fitTSS_cv,newdata=testData)) * exp(0.2651*(fitTSS_cv$sigma)^2)
  real.rmse[i] <- sqrt(mean((predsReal[testInds]-testData$TSS_Lab)^2))
  } 
  Lab_TSS <- cbind.data.frame(Lab,predsReal)

#### Table 2 model performance metrics for final 'TSS model based on laboratory data', back transformed with bias correction
 100*(cor(Lab_TSS$TSS_Lab,predsReal, method = c("spearman"))^2) #cvR2
 mean(real.rmse) #cvRMSE 
 100*(sum(abs(Lab_TSS$TSS_Lab - predsReal) < 1.96*sd(predsReal))/length(Lab_TSS$TSS_Lab)) #cvPC

#### Figure 6 observed vs 5-fold cv predicted for final 'TSS model based on laboratory data'
 ggplot(Lab_TSS,aes(x=TSS_Lab,y=predsReal,color=Site)) + 
   geom_point(size=2) + facet_grid(.~Site) +  theme_bw() + 
   scale_color_manual(values = pal) + 
   xlab("Observed TSS Values") + ylab("5-fold CV Predicted TSS Values") +
   geom_abline(slope=1, intercept=0)
 

 
#### Fit final 'TSS model based on laboratory data' and get parameter estimates for Table 3
fitTSS <- gls(log10(TSS_Lab) ~ log10(Turb_Lab)*Site +log10(Turb_Lab)*T15,
               data=Lab,
               correlation=cs1)
summary(fitTSS) #parameter estimates for Table 3
FigS56 <-cbind(Lab, fitTSS$fitted, fitTSS$residuals) #For S5 and S6 Figures
names(FigS56)[names(FigS56) == "fitTSS$fitted"] <- "Fitted"
names(FigS56)[names(FigS56) == "fitTSS$residuals"] <- "Residuals"


#### Fit final 'NOx model based on laboratory data' and to get parameter estimates for Table 4
#### Final NOx model MR
fitMRD<-gls(log10(Nox_Lab) ~log10(Cond_Lab) + log10(Level_Lab) + log10(Turb_Lab)
            + log10(Cond_Lab):log10(Level_Lab) + log10(Level_Lab):log10(Turb_Lab),
            data = datMRD2,
            correlation=csMRD2)
summary(fitMRD) #parameter estimates for Table 4
FigS78_MR <-cbind(datMRD2, fitMRD$fitted, fitMRD$residuals) #For S Figures
names(FigS78_MR)[names(FigS78_MR) == "lvlMRD"] <- "lvl"
names(FigS78_MR)[names(FigS78_MR) == "fitMRD$fitted"] <- "Fitted"
names(FigS78_MR)[names(FigS78_MR) == "fitMRD$residuals"] <- "Residuals"

#### Final NOx model PR
fitPRD<-gls(log10(Nox_Lab) ~log10(Cond_Lab) + log10(Level_Lab) + log10(Turb_Lab)
            + log10(Cond_Lab):log10(Level_Lab) + log10(Level_Lab):log10(Turb_Lab),
            data = datPRD2,
            correlation=csPRD2)
summary(fitPRD) #parameter estimates for Table 4
FigS78_PR <-cbind(datPRD2, fitPRD$fitted, fitPRD$residuals) #For S Figures
names(FigS78_PR)[names(FigS78_PR) == "lvlPRD"] <- "lvl"
names(FigS78_PR)[names(FigS78_PR) == "fitPRD$fitted"] <- "Fitted"
names(FigS78_PR)[names(FigS78_PR) == "fitPRD$residuals"] <- "Residuals"

#### Final NOx model SC
fitSCH<-gls(log10(Nox_Lab) ~log10(Cond_Lab) + log10(Level_Lab) + log10(Turb_Lab)
            + log10(Cond_Lab):log10(Level_Lab) + log10(Level_Lab):log10(Turb_Lab),
            data = datSCH2,
            correlation=csSCH2)
summary(fitSCH) #parameter estimates for Table 4
FigS78_SC <-cbind(datSCH2, fitSCH$fitted, fitSCH$residuals) #For S Figures
names(FigS78_SC)[names(FigS78_SC) == "lvlSCH"] <- "lvl"
names(FigS78_SC)[names(FigS78_SC) == "fitSCH$fitted"] <- "Fitted"
names(FigS78_SC)[names(FigS78_SC) == "fitSCH$residuals"] <- "Residuals"
FigS78 <-rbind(FigS78_MR, FigS78_PR, FigS78_SC) #For S7 and S8 Figures


#### Perform 5-fold CV-prediction for final 'NOx model based on laboratory data' and results for Table 2 and Figure 7
# For MR NOx 5-fold cv
for(i in 1:5){
  testIndsMR <- which(foldsMR==i,arr.ind=TRUE)
  testDataMR <- datMRD2[testIndsMR, ]
  trainDataMR <- datMRD2[-testIndsMR, ]
  csMRD2.1 <- corCAR1(form=~DTscaled|lvlMRD)
  csMRD2.1 <- Initialize(csMRD2.1, data = trainDataMR)
  fitMR <- gls(log10(Nox_Lab) ~ log10(Cond_Lab) + log10(Level_Lab) + log10(Turb_Lab)+ log10(Cond_Lab):log10(Level_Lab) + log10(Level_Lab):log10(Turb_Lab),
               data=trainDataMR,
               correlation=csMRD2.1)
  predsRealMR[testIndsMR]<- 10^(predict(fitMR,newdata=testDataMR)) * exp(0.2651*(fitMR$sigma)^2)
  realMR.rmse[i] <- sqrt(mean((predsRealMR[testIndsMR]-testDataMR$Nox_Lab)^2))
}
datMRD3 <- cbind.data.frame(datMRD2$Nox_Lab, predsRealMR, rep("MR", length(predsRealMR)))
colnames(datMRD3) <- c("Nox_Lab", "preds", "Site")

# For PR NOx 5-fold cv
for(i in 1:5){
  testIndsPR <- which(foldsPR==i,arr.ind=TRUE)
  testDataPR <- datPRD2[testIndsPR, ]
  trainDataPR <- datPRD2[-testIndsPR, ]
  csPRD2.1 <- corCAR1(form=~DTscaled|lvlPRD)
  csPRD2.1 <- Initialize(csPRD2.1, data = trainDataPR)
  fitPR <- gls(log10(Nox_Lab) ~ log10(Cond_Lab) + log10(Level_Lab) + log10(Turb_Lab)+ log10(Cond_Lab):log10(Level_Lab) + log10(Level_Lab):log10(Turb_Lab),
               data=trainDataPR,
               correlation=csPRD2.1)
  predsRealPR[testIndsPR]<- 10^(predict(fitPR,newdata=testDataPR)) * exp(0.2651*(fitPR$sigma)^2)
  realPR.rmse[i] <- sqrt(mean((predsRealPR[testIndsPR]-testDataPR$Nox_Lab)^2))
}
datPRD3 <- cbind.data.frame(datPRD2$Nox_Lab, predsRealPR, rep("PR", length(predsRealPR)))
colnames(datPRD3) <- c("Nox_Lab", "preds", "Site")

# For SC NOx 5-fold cv
for(i in 1:5){
  testIndsSC <- which(foldsSC==i,arr.ind=TRUE)
  testDataSC <- datSCH2[testIndsSC, ]
  trainDataSC <- datSCH2[-testIndsSC, ]
  csSCH2.1 <- corCAR1(form=~DTscaled|lvlSCH)
  csSCH2.1 <- Initialize(csSCH2.1, data = trainDataSC)
  fitSC <- gls(log10(Nox_Lab) ~ log10(Cond_Lab) + log10(Level_Lab) + log10(Turb_Lab)+ log10(Cond_Lab):log10(Level_Lab) + log10(Level_Lab):log10(Turb_Lab),
               data=trainDataSC,
               correlation=csSCH2.1)
  predsRealSC[testIndsSC]<- 10^(predict(fitSC,newdata=testDataSC)) * exp(0.2651*(fitSC$sigma)^2)
  realSC.rmse[i] <- sqrt(mean((predsRealSC[testIndsSC]-testDataSC$Nox_Lab)^2))
}
datSCH3 <- cbind.data.frame(datSCH2$Nox_Lab, predsRealSC, rep("SC", length(predsRealSC)))
colnames(datSCH3) <- c("Nox_Lab", "preds", "Site")


#### Table 2 model performance metrics for final 'NOx model based on laboratory data', back transformed with bias correction
# MR model performance
100*(cor(datMRD2$Nox_Lab,predsRealMR, method = c("spearman"))^2) #cvR2
mean(realMR.rmse) #cvRMSE
100*(sum(abs(datMRD2$Nox_Lab - predsRealMR) < 1.96*sd(predsRealMR))/length(datMRD2$Nox_Lab)) #cvPC
# PR model performance
100*(cor(datPRD2$Nox_Lab,predsRealPR, method = c("spearman"))^2) #cvR2
mean(realPR.rmse) #cvRMSE
100*(sum(abs(datPRD2$Nox_Lab - predsRealPR) < 1.96*sd(predsRealPR))/length(datPRD2$Nox_Lab)) #cvPC
# SC model performance
100*(cor(datSCH2$Nox_Lab,predsRealSC, method = c("spearman"))^2) #cvR2
mean(realSC.rmse) #cvRMSE
100*(sum(abs(datSCH2$Nox_Lab - predsRealSC) < 1.96*sd(predsRealSC))/length(datSCH2$Nox_Lab)) #cvPC

#### Figure 7: plot observed vs 5-fold cv predicted for final 'NOx model based on laboratory data'
all3Sites <- rbind.data.frame(datMRD3,datPRD3, datSCH3)
ggplot(all3Sites, aes(x=Nox_Lab, y=preds, color=Site)) + 
  geom_point(size=2) + theme_bw() + 
  facet_grid(.~Site) + scale_color_manual(values = pal) + 
  xlab("Observed NOx Values") + ylab("5-fold CV Predicted NOx Values") +
  geom_abline(slope=1, intercept=0)


#### For 'TSS predictions from sensor data', Figure 8 and Table 5 results
#### Do LOOCV to determine cvRMSE, cvPC, cvR2 for predictions at same sites and near-to-same timestamps as laboratory data
 for (i in c(1:nrow(PredCV))){
   # Training set
   j = which(Lab$Site==PredCV$Site[i] & Lab$DTscaled <= (PredCV$DTscaled[i]+1) & Lab$DTscaled >= (PredCV$DTscaled[i]-1)) 
   trainData_s88 = Lab[-j,]
   cs1_s88 <- corCAR1(form=~DTscaled|Site)
   cs1_s88 <- Initialize(cs1_s88, data = trainData_s88)
   fitTSS_s88 <- gls(log10(TSS_Lab) ~ log10(Turb_Lab)*Site +log10(Turb_Lab)*T15,
                     data=trainData_s88,
                     correlation=cs1_s88)
   # Testing set
   test_set_s88 <- PredCV[i,]
   # Predict results
   predsCV_s88<- glspredict(fitTSS_s88, newdata = test_set_s88)
   predictedLOOCV[i,] <-predsCV_s88
   realLOOCV.rmse[i] <- sqrt(mean((predictedLOOCV[i,1]-Lab[j,4])^2))
 }
 PredCV_s88<-cbind(PredCV,predictedLOOCV,realLOOCV.rmse)
 
#### Table 5: model performance metrics for LOOCV for TSS predictions, back transformed with bias correction
 100*(cor(PredCV_s88$TSS_Lab,PredCV_s88$X1, method = c("spearman"))^2) #cvR2
 mean(realLOOCV.rmse) #cvRMSE
 100*(sum(PredCV_s88$X2 < PredCV_s88$TSS_Lab & PredCV_s88$TSS_Lab < PredCV_s88$X3)/ length(PredCV_s88$TSS_Lab)) #cvPC
 
#### Figure 8: plot observed vs LOOCV predictions for TSS
 ggplot(PredCV_s88,aes(TSS_Lab,y=X1,color=Site)) + 
   geom_point(size=2) + facet_grid(.~Site) +  theme_bw() + 
   scale_color_manual(values = pal) + 
   xlab("Observed TSS Values") + ylab("LOOCV Predicted TSS Values") +
   geom_abline(slope=1, intercept=0)
 
 
 
#### For 'TSS predictions from sensor data' and Figure 9
#### Use the gls.predict function to make predictions from sensor data
pred.gls<-as.data.frame(glspredict(fitTSS, newdata=Sensor))
pred.gls<-cbind(Sensor, pred.gls)
pred.gls$DT <- dmy_hm(pred.gls$DateTime)
pg_MRD<-subset(pred.gls, Site=='MR')
pg_PRD<-subset(pred.gls, Site=='PR')
pg_SCH<-subset(pred.gls, Site=='SC')

#### Figure 9: plot the TSS predictions based on sensor covariates for each site
#### Fig 9 for MR 
 pg_MRD2 <- rbind(pg_MRD[1:3086,], rep(NA,11), pg_MRD[3087:6277,]) 
 na_1 <- cbind(rep(NA,6278-3086), rep(NA,6278-3086))
 colnames(na_1) <- c("Lower", "Upper")
 MRD_Rib1 <-  rbind(pg_MRD2[1:3086,c(10:11)], na_1) 
 MRD_Rib1 <- cbind(pg_MRD2$DT, pg_MRD2$Prediction, MRD_Rib1)
 colnames(MRD_Rib1) <- c("DT", "Prediction", "Lower", "Upper")
 na_2 <- cbind(rep(NA,3087), rep(NA,3087))
 colnames(na_2) <- c("Lower", "Upper")
 MRD_Rib2 <-  rbind(na_2, pg_MRD2[3087:6277,c(10:11)]) 
 MRD_Rib2 <- cbind(pg_MRD2$DT, pg_MRD2$Prediction, MRD_Rib2)
 colnames(MRD_Rib2) <- c("DT", "Prediction", "Lower", "Upper")
 
 #add in lab TSS for comparison
 MRD$DT <- as.Date(dmy_hm(MRD$DateTime))
 MRD$Prediction <- MRD$TSS_Lab
 MRD_Lab <- data.frame(cbind(MRD$DT, MRD$Prediction, Lower = NA, Upper = NA))
 colnames(MRD_Lab) <- c("DT", "Prediction", "Lower", "Upper")
 
 #Plot back-transformed predictions with bias correction 
 ggplot(pg_MRD2,aes(as.Date(DT),Prediction)) +  
  geom_path(data=pg_MRD2,aes(as.Date(DT), Upper), color="darkgrey") +  
  geom_path(data=pg_MRD2,aes(as.Date(DT), Lower), color="darkgrey") + 
  theme_bw() +xlab("Time")+ ylab("TSS (mg/L) predicted at MR") + 
  geom_ribbon(data=MRD_Rib1,aes(ymin=Lower,ymax=Upper), alpha=0.1) + 
  geom_ribbon(data=MRD_Rib2,aes(ymin=Lower,ymax=Upper), alpha=0.1) + 
  geom_path(color=pal[1], size=1) + ylim(0,2500) +
  geom_point(data = MRD_Lab[96:106,], shape = 21, size=1, fill = "white") 

 #### Fig 9 for MR inset
 ggplot(pg_MRD2,aes(as.Date(DT),Prediction)) +
  geom_path(data=pg_MRD2,aes(as.Date(DT), Upper), color="darkgrey") +  
  geom_path(data=pg_MRD2,aes(as.Date(DT), Lower), color="darkgrey") + 
  theme_bw() +xlab("")+ ylab("") + 
  geom_ribbon(data=MRD_Rib1,aes(ymin=Lower,ymax=Upper), alpha=0.1) + 
  geom_ribbon(data=MRD_Rib2,aes(ymin=Lower,ymax=Upper), alpha=0.1) + 
  geom_path(color=pal[1], size=1)  +
  geom_point(data = MRD_Lab[96:106,], shape = 21, size=2, fill = "white") +  
  coord_cartesian(ylim=c(0, 250),xlim=as.Date(c("2017-03-12", "2017-07-12")))

#### Fig 9 for PR
 pg_PRD2 <- rbind(pg_PRD[1:396,], rep(NA,11), pg_PRD[397:2377,], rep(NA,11), pg_PRD[2378:5485,])
 na_1 <- cbind(rep(NA,5487-396), rep(NA,5487-396))
 colnames(na_1) <- c("Lower", "Upper")
 PRD_Rib1 <-  rbind(pg_PRD2[1:396,c(10:11)], na_1) 
 PRD_Rib1 <- cbind(pg_PRD2$DT, pg_PRD2$Prediction, PRD_Rib1)
 colnames(PRD_Rib1) <- c("DT", "Prediction", "Lower", "Upper")
 na_2 <- cbind(rep(NA,397), rep(NA,397))
 na_3 <- cbind(rep(NA,(5485-2376)), rep(NA,(5485-2376)))
 colnames(na_3) <- colnames(na_2) <- c("Lower", "Upper")
 PRD_Rib2 <-  rbind(na_2, pg_PRD2[397:2377,c(10:11)], na_3) 
 PRD_Rib2 <-  cbind(pg_PRD2$DT, pg_PRD2$Prediction, PRD_Rib2)
 colnames(PRD_Rib2) <- c("DT", "Prediction", "Lower", "Upper")
 na_4 <- cbind(rep(NA,2379), rep(NA,2379))
 colnames(na_4) <- c("Lower", "Upper")
 PRD_Rib3 <-  rbind( na_4, pg_PRD2[2378:5485,c(10:11)]) 
 PRD_Rib3 <- cbind(pg_PRD2$DT, pg_PRD2$Prediction, PRD_Rib3)
 colnames(PRD_Rib3) <- c("DT", "Prediction", "Lower", "Upper")
 
 #add in lab TSS for comparison
 PRD$DT <- as.Date(dmy_hm(PRD$DateTime))
 PRD$Prediction <- PRD$TSS_Lab
 PRD_Lab <- data.frame(cbind(PRD$DT, PRD$Prediction, Lower = NA, Upper = NA))
 colnames(PRD_Lab) <- c("DT", "Prediction", "Lower", "Upper")
 
 #Plot back-transformed predictionss with bias correction
 ggplot(pg_PRD2,aes(as.Date(DT),Prediction)) +  
  geom_path(data=pg_PRD2,aes(as.Date(DT), Upper), color="darkgrey") +  
  geom_path(data=pg_PRD2,aes(as.Date(DT), Lower), color="darkgrey") + 
  theme_bw() +xlab("Time")+ ylab("TSS (mg/L) predicted at PR") + 
  geom_ribbon(data=PRD_Rib1,aes(ymin=Lower,ymax=Upper), alpha=0.1) + 
  geom_ribbon(data=PRD_Rib2,aes(ymin=Lower,ymax=Upper), alpha=0.1) + 
  geom_ribbon(data=PRD_Rib3,aes(ymin=Lower,ymax=Upper), alpha=0.1) + 
  geom_path(color=pal[2], size=1)  + ylim(0,1100) +
  geom_point(data = PRD_Lab[135:193,], shape = 21, size=1, fill = "white") 

#### Fig 9 for SC
 pg_SCH2 <- rbind(pg_SCH[1:284,], rep(NA,15),  pg_SCH[285:970,], rep(NA,15), pg_SCH[971:4483,])
 na_1 <- cbind(rep(NA,4485-284), rep(NA,4485-284))
 colnames(na_1) <- c("Lower", "Upper")
 SCH_Rib1 <-  rbind(pg_SCH2[1:284,c(10:11)], na_1) 
 SCH_Rib1 <- cbind(pg_SCH2$DT, pg_SCH2$Prediction, SCH_Rib1)
 colnames(SCH_Rib1) <- c("DT", "Prediction", "Lower", "Upper")
 na_2 <- cbind(rep(NA,285), rep(NA,285))
 na_3 <- cbind(rep(NA,(4484-970)), rep(NA,(4484-970)))
 colnames(na_3) <- colnames(na_2) <- c("Lower", "Upper")
 SCH_Rib2 <-  rbind(na_2, pg_SCH2[285:970,c(10:11)], na_3) 
 SCH_Rib2 <-  cbind(pg_SCH2$DT, pg_SCH2$Prediction, SCH_Rib2)
 colnames(SCH_Rib2) <- c("DT", "Prediction", "Lower", "Upper")
 na_4 <- cbind(rep(NA,972), rep(NA,972))
 colnames(na_4) <- c("Lower", "Upper")
 SCH_Rib3 <-  rbind(na_4,  pg_SCH2[971:4483,c(10:11)]) 
 SCH_Rib3 <- cbind(pg_SCH2$DT, pg_SCH2$Prediction, SCH_Rib3)
 colnames(SCH_Rib3) <- c("DT", "Prediction", "Lower", "Upper")
 
 #add in lab TSS for comparison
 SCH$DT <- as.Date(dmy_hm(SCH$DateTime))
 SCH$Prediction <- SCH$TSS_Lab
 SCH_Lab <- data.frame(cbind(SCH$DT, SCH$Prediction, Lower = NA, Upper = NA))
 colnames(SCH_Lab) <- c("DT", "Prediction", "Lower", "Upper")
 
 #Plot back-transformed predictions with bias correction 
 ggplot(pg_SCH2,aes(as.Date(DT),Prediction)) +  
  geom_path(data=pg_SCH2,aes(as.Date(DT), Upper), color="darkgrey") +  
  geom_path(data=pg_SCH2,aes(as.Date(DT), Lower), color="darkgrey") + 
  theme_bw() +xlab("Time")+ ylab("TSS (mg/L) predicted at SC") + 
  geom_ribbon(data=SCH_Rib1,aes(ymin=Lower,ymax=Upper), alpha=0.1) + 
  geom_ribbon(data=SCH_Rib2,aes(ymin=Lower,ymax=Upper), alpha=0.1) + 
  geom_ribbon(data=SCH_Rib3,aes(ymin=Lower,ymax=Upper), alpha=0.1) + 
  geom_path(color=pal[3], size=1)  + ylim(0,1100) +
  geom_point(data = SCH_Lab[103:143,], shape = 21, size=1, fill = "white") 

 
 
#### For 'NOx predictions from sensor data', Figure 10 and Table 5 results
#### Do LOOCV to determine cvRMSE, cvPC, cvR2 for predictions at same sites and near-to-same timestamps as laboratory data
 
 # MR LOOCV for NOx prediction
 for (i in c(1:nrow(PredCV_MR))){
   #training set
   j = which(datMRD2$Site==PredCV_MR$Site[i] & datMRD2$DTscaled <= (PredCV_MR$DTscaled[i]+1) & datMRD2$DTscaled >= (PredCV_MR$DTscaled[i]-1)) 
   trainData_NMR  = datMRD2[-j,]
   cs1_NMR <- corCAR1(form=~DTscaled|lvlMRD)
   cs1_NMR <- Initialize(cs1_NMR, data = trainData_NMR)
   fitNOX_MR <- gls(log10(Nox_Lab) ~ log10(Cond_Lab) + log10(Level_Lab) + log10(Turb_Lab)+ log10(Cond_Lab):log10(Level_Lab) + log10(Level_Lab):log10(Turb_Lab),
                    data=trainData_NMR ,
                    correlation=corCAR1(form=~DTscaled|lvlMRD))
   # Testing set
   test_set_NMR  <- PredCV_MR[i,]
   # Predict results
   predsCV_MR<- glspredict(fitNOX_MR, newdata = test_set_NMR )
   predictedMR[i,] <-predsCV_MR
   real_NMR.rmse[i] <- sqrt(mean((predictedMR[i,1]-datMRD2[j,4])^2))
 }
 PredCV_MR<-cbind(PredCV_MR,predictedMR, real_NMR.rmse)
 
 #PR LOOCV for NOx predictions
 for (i in c(1:nrow(PredCV_PR))){
   #training set
   j = which(datPRD2$Site==PredCV_PR$Site[i] & datPRD2$DTscaled <= (PredCV_PR$DTscaled[i]+1) & datPRD2$DTscaled >= (PredCV_PR$DTscaled[i]-1)) 
   trainData_NPR = datPRD2[-j,]
   cs1_NPR <- corCAR1(form=~DTscaled|lvlPRD)
   cs1_NPR <- Initialize(cs1_NPR, data = trainData_NPR)
   fitNOX_PR <- gls(log10(Nox_Lab) ~ log10(Cond_Lab) + log10(Level_Lab) + log10(Turb_Lab)+ log10(Cond_Lab):log10(Level_Lab) + log10(Level_Lab):log10(Turb_Lab),
                    data=trainData_NPR,
                    correlation=corCAR1(form=~DTscaled|lvlPRD))
   # Testing set
   test_set_NPR <- PredCV_PR[i,]
   # Predict results
   predsCV_PR<- glspredict(fitNOX_PR, newdata = test_set_NPR)
   predictedPR[i,] <-predsCV_PR
   real_NPR.rmse[i] <- sqrt(mean((predictedPR[i,1]-datPRD2[j,4])^2))
 }
 PredCV_PR<-cbind(PredCV_PR,predictedPR, real_NPR.rmse)
 
 #SC LOOCV for NOx predictions
 for (i in c(1:nrow(PredCV_SC))){
   #training set
   j = which(datSCH2$Site==PredCV_SC$Site[i] & datSCH2$DTscaled <= (PredCV_SC$DTscaled[i]+1) & datSCH2$DTscaled >= (PredCV_SC$DTscaled[i]-1)) 
   trainData_NSC = datSCH2[-j,]
   cs1_NSC <- corCAR1(form=~DTscaled|lvlSCH)
   cs1_NSC <- Initialize(cs1_NSC, data = trainData_NSC)
   fitNOX_SC <- gls(log10(Nox_Lab) ~ log10(Cond_Lab) + log10(Level_Lab) + log10(Turb_Lab)+ log10(Cond_Lab):log10(Level_Lab) + log10(Level_Lab):log10(Turb_Lab),
                    data=trainData_NSC,
                    correlation=corCAR1(form=~DTscaled|lvlSCH))
   # Testing set
   test_set_NSC <- PredCV_SC[i,]
   # Predict results
   predsCV_SC<- glspredict(fitNOX_SC, newdata = test_set_NSC)
   predictedSC[i,] <-predsCV_SC
   real_NSC.rmse[i] <- sqrt(mean((predictedSC[i,1]-datSCH2[j,4])^2))
 }
 PredCV_SC<-cbind(PredCV_SC,predictedSC, real_NSC.rmse)
 
 #### Table 5: model performance metrics for LOOCV for NOx predictions, back transformed with bias correction
 # MR model performance
 100*(cor(PredCV_MR$Nox_Lab,PredCV_MR$X1, method = c("spearman"))^2) #cvR2
 mean(real_NMR.rmse) #cvRMSE
 100*(sum(PredCV_MR$X2 < PredCV_MR$Nox_Lab & PredCV_MR$Nox_Lab < PredCV_MR$X3)/ length(PredCV_MR$Nox_Lab)) #cvPC
 # PR model performance
 100*(cor(PredCV_PR$Nox_Lab,PredCV_PR$X1, method = c("spearman"))^2) #cvR2
 mean(real_NPR.rmse) #cvRMSE
 100*(sum(PredCV_PR$X2 < PredCV_PR$Nox_Lab & PredCV_PR$Nox_Lab < PredCV_PR$X3)/ length(PredCV_PR$Nox_Lab)) #cvPC
 # SC model performance
 100*(cor(PredCV_SC$Nox_Lab,PredCV_SC$X1, method = c("spearman"))^2) #cvR2
 mean(real_NSC.rmse) #cvRMSE
 100*(sum(PredCV_SC$X2 < PredCV_SC$Nox_Lab & PredCV_SC$Nox_Lab < PredCV_SC$X3)/ length(PredCV_SC$Nox_Lab)) #cvPC
 
 #### Figure 10: plot observed vs LOOCV predictions for NOx
 names(PredCV_MR)[names(PredCV_MR) == "real_NMR.rmse"] <- "real.rmse"
 names(PredCV_PR)[names(PredCV_PR) == "real_NPR.rmse"] <- "real.rmse"
 names(PredCV_SC)[names(PredCV_SC) == "real_NSC.rmse"] <- "real.rmse"
 PredCV_NOx<-rbind(PredCV_MR, PredCV_PR,PredCV_SC)
 ggplot(PredCV_NOx, aes(x=Nox_Lab, y=X1, color=Site)) + 
   geom_point(size=2) + theme_bw() + 
   facet_grid(.~Site) + scale_color_manual(values = pal) + 
   xlab("Observed NOx Values") + ylab("LOOCV Predicted NOx Values") +
   geom_abline(slope=1, intercept=0)  


#### For 'NOx predictions from sensor data' and Figure 11
#### Use the gls.predict function to make predictions from sensor data
# For 'NOx predictions from sensor data' at MR
pred.glsMR<-as.data.frame(glspredict(fitMRD, newdata=NoxMR_Sensor))
pred.glsMR<-cbind(NoxMR_Sensor, pred.glsMR)
pred.glsMR$DT <- dmy_hm(pred.glsMR$DateTime)
# For 'NOx predictions from sensor data' at PR
pred.glsPR<-as.data.frame(glspredict(fitPRD, newdata=NoxPR_Sensor))
pred.glsPR<-cbind(NoxPR_Sensor, pred.glsPR)
pred.glsPR$DT <- dmy_hm(pred.glsPR$DateTime)
# For 'NOx predictions from sensor data' at PR
pred.glsSC<-as.data.frame(glspredict(fitSCH, newdata=NoxSC_Sensor))
pred.glsSC<-cbind(NoxSC_Sensor, pred.glsSC)
pred.glsSC$DT <- dmy_hm(pred.glsSC$DateTime) 
 
#### Figure 11: plot the NOx predictions based on sensor covariates for each site
#### Fig 11 for MR 
pg_MRD2 <- rbind(pred.glsMR[1:2474,], rep(NA,15), pred.glsMR[2478:2548,], rep(NA,15), pred.glsMR[2550:2624,], rep(NA,15), pred.glsMR[2650:3594,], rep(NA,15), pred.glsMR[3595:4955,])
na_1 <- cbind(rep(NA,2456), rep(NA,2456))
colnames(na_1) <- c("Lower", "Upper")
MRD_Rib1 <-  rbind(pg_MRD2[1:2474,c(14:15)], na_1) 
MRD_Rib1 <- cbind(pg_MRD2$DT, pg_MRD2$Prediction, MRD_Rib1)
colnames(MRD_Rib1) <- c("DT", "Prediction", "Lower", "Upper")
na_2 <- cbind(rep(NA,2475), rep(NA,2475))
na_3 <- cbind(rep(NA,(2384)), rep(NA,(2384)))
colnames(na_3) <- colnames(na_2) <- c("Lower", "Upper")
MRD_Rib2 <-  rbind(na_2, pg_MRD2[2478:2548,c(14:15)], na_3) 
MRD_Rib2 <-  cbind(pg_MRD2$DT, pg_MRD2$Prediction, MRD_Rib2)
colnames(MRD_Rib2) <- c("DT", "Prediction", "Lower", "Upper")
na_4 <- cbind(rep(NA,2547), rep(NA,2547))
na_5 <- cbind(rep(NA,(2308)), rep(NA,(2308)))
colnames(na_5) <- colnames(na_4) <- c("Lower", "Upper")
MRD_Rib3 <-  rbind(na_4, pg_MRD2[2550:2624,c(14:15)], na_5) 
MRD_Rib3 <- cbind(pg_MRD2$DT, pg_MRD2$Prediction, MRD_Rib3)
colnames(MRD_Rib3) <- c("DT", "Prediction", "Lower", "Upper")
na_6 <- cbind(rep(NA,2623), rep(NA,2623))
na_7 <- cbind(rep(NA,(1362)), rep(NA,(1362)))
colnames(na_7) <- colnames(na_6) <- c("Lower", "Upper")
MRD_Rib4 <-  rbind(na_6, pg_MRD2[2650:3594,c(14:15)], na_7) 
MRD_Rib4 <- cbind(pg_MRD2$DT, pg_MRD2$Prediction, MRD_Rib4)
colnames(MRD_Rib4) <- c("DT", "Prediction", "Lower", "Upper")
na_8 <- cbind(rep(NA,3569), rep(NA,3569))
colnames(na_8) <- c("Lower", "Upper")
MRD_Rib5 <-  rbind(na_8, pg_MRD2[3595:4955,c(14:15)]) 
MRD_Rib5 <- cbind(pg_MRD2$DT, pg_MRD2$Prediction, MRD_Rib5)
colnames(MRD_Rib5) <- c("DT", "Prediction", "Lower", "Upper")
      
#add in lab NOx for comparison
MRD2$DT <- as.Date(dmy_hm(MRD2$DateTime))
MRD2$Prediction <- MRD2$Nox_Lab
MRD2_Lab <- data.frame(cbind(MRD2$DT, MRD2$Prediction, Lower = NA, Upper = NA))
colnames(MRD2_Lab) <- c("DT", "Prediction", "Lower", "Upper")
   
#Plot back-transformed predictions with bias correction
ggplot(pg_MRD2,aes(as.Date(DT),Prediction)) + 
  geom_path(data=pg_MRD2,aes(as.Date(DT), Upper), color="darkgrey") +  
  geom_path(data=pg_MRD2,aes(as.Date(DT), Lower), color="darkgrey") + 
  theme_bw() +xlab("Time")+ ylab("NOx (mg/L) predicted at MR") + 
  geom_ribbon(data=MRD_Rib1,aes(ymin=Lower,ymax=Upper), alpha=0.1) + 
  geom_ribbon(data=MRD_Rib2,aes(ymin=Lower,ymax=Upper), alpha=0.1) + 
  geom_ribbon(data=MRD_Rib3,aes(ymin=Lower,ymax=Upper), alpha=0.1) + 
  geom_ribbon(data=MRD_Rib4,aes(ymin=Lower,ymax=Upper), alpha=0.1) + 
  geom_ribbon(data=MRD_Rib5,aes(ymin=Lower,ymax=Upper), alpha=0.1) + 
  geom_path(color=pal[1], size=1) +
  geom_point(data = MRD2_Lab[96:106,], shape = 21, size=1, fill = "white") 
    
#### Fig 11 for MR inset
ggplot(pg_MRD2,aes(as.Date(DT),Prediction)) + 
  geom_path(data=pg_MRD2,aes(as.Date(DT), Upper), color="darkgrey") +  
  geom_path(data=pg_MRD2,aes(as.Date(DT), Lower), color="darkgrey") + 
  theme_bw() +xlab("")+ ylab("") + 
  geom_ribbon(data=MRD_Rib1,aes(ymin=Lower,ymax=Upper), alpha=0.1) + 
  geom_ribbon(data=MRD_Rib2,aes(ymin=Lower,ymax=Upper), alpha=0.1) + 
  geom_ribbon(data=MRD_Rib3,aes(ymin=Lower,ymax=Upper), alpha=0.1) + 
  geom_ribbon(data=MRD_Rib4,aes(ymin=Lower,ymax=Upper), alpha=0.1) + 
  geom_ribbon(data=MRD_Rib5,aes(ymin=Lower,ymax=Upper), alpha=0.1) + 
  geom_path(color=pal[1], size=1) + ylim(0,31)  +
  geom_point(data = MRD2_Lab[96:106,], shape = 21, size=2, fill = "white") +  
  coord_cartesian(ylim=c(0, 30),xlim=as.Date(c("2017-03-12", "2017-07-12")))

#### Fig 11 for PR
pg_PRD2 <- rbind(pred.glsPR[1:396,], rep(NA,15), pred.glsPR[397:1817,], rep(NA,15), pred.glsPR[1818:1978,], rep(NA,15), pred.glsPR[1979:5086,])
na_1 <- cbind(rep(NA,5089-396), rep(NA,5089-396)) 
colnames(na_1) <- c("Lower", "Upper")
PRD_Rib1 <-  rbind(pg_PRD2[1:396,c(14:15)], na_1) 
PRD_Rib1 <- cbind(pg_PRD2$DT, pg_PRD2$Prediction, PRD_Rib1)
colnames(PRD_Rib1) <- c("DT", "Prediction", "Lower", "Upper")
na_2 <- cbind.data.frame(rep(NA,5089), rep(NA,5089))
colnames(na_2) <- c("Lower", "Upper")
na_2[398:1818,] <- pg_PRD2[398:1818,c(14:15)]
PRD_Rib2 <-  na_2
PRD_Rib2 <-  cbind(pg_PRD2$DT, pg_PRD2$Prediction, PRD_Rib2)
colnames(PRD_Rib2) <- c("DT", "Prediction", "Lower", "Upper")
na_3 <- cbind.data.frame(rep(NA,5089), rep(NA,5089))
colnames(na_3) <- c("Lower", "Upper")
na_3[1820:1980,] <- pg_PRD2[1820:1980,c(14:15)]
PRD_Rib3 <-  na_3
PRD_Rib3 <-  cbind(pg_PRD2$DT, pg_PRD2$Prediction, PRD_Rib3)
colnames(PRD_Rib3) <- c("DT", "Prediction", "Lower", "Upper")
na_4 <- cbind.data.frame(rep(NA,5089), rep(NA,5089))
colnames(na_4) <- c("Lower", "Upper")
na_4[1982:5089,] <- pg_PRD2[1982:5089,c(14:15)]
PRD_Rib4 <-  na_4
PRD_Rib4 <-  cbind(pg_PRD2$DT, pg_PRD2$Prediction, PRD_Rib4)
colnames(PRD_Rib4) <- c("DT", "Prediction", "Lower", "Upper")

#add in lab NOx for comparison
PRD2$DT <- as.Date(dmy_hm(PRD2$DateTime))
PRD2$Prediction <- PRD2$Nox_Lab
PRD2_Lab <- data.frame(cbind(PRD2$DT, PRD2$Prediction, Lower = NA, Upper = NA))
colnames(PRD2_Lab) <- c("DT", "Prediction", "Lower", "Upper")

#Plot backtransformed predictions with bias correction
ggplot(pg_PRD2,aes(as.Date(DT),Prediction)) + 
  geom_path(data=pg_PRD2,aes(as.Date(DT), Upper), color="darkgrey") +  
  geom_path(data=pg_PRD2,aes(as.Date(DT), Lower), color="darkgrey") + 
  theme_bw() +xlab("Time")+ ylab("NOx (mg/L) predicted at PR") + 
  geom_ribbon(data=PRD_Rib1,aes(ymin=Lower,ymax=Upper), alpha=0.1) + 
  geom_ribbon(data=PRD_Rib2,aes(ymin=Lower,ymax=Upper), alpha=0.1) + 
  geom_ribbon(data=PRD_Rib3,aes(ymin=Lower,ymax=Upper), alpha=0.1) + 
  geom_ribbon(data=PRD_Rib4,aes(ymin=Lower,ymax=Upper), alpha=0.1) + 
  geom_path(color=pal[2], size=1) + ylim(0,3) +
  geom_point(data = PRD2_Lab[135:193,], shape = 21, size=1, fill = "white") 
   
#### Fig 11 for SC
pg_SCH2 <- rbind(pred.glsSC[1:284,], rep(NA,15),  pred.glsSC[285:970,], rep(NA,15), pred.glsSC[971:4482,])
na_1 <- cbind(rep(NA,4484-284), rep(NA,4484-284))
colnames(na_1) <- c("Lower", "Upper")
SCH_Rib1 <-  rbind(pg_SCH2[1:284,c(14:15)], na_1) 
SCH_Rib1 <- cbind(pg_SCH2$DT, pg_SCH2$Prediction, SCH_Rib1)
colnames(SCH_Rib1) <- c("DT", "Prediction", "Lower", "Upper")
na_2 <- cbind(rep(NA,285), rep(NA,285))
na_3 <- cbind(rep(NA,(4484-971)), rep(NA,(4484-971)))
colnames(na_3) <- colnames(na_2) <- c("Lower", "Upper")
SCH_Rib2 <-  rbind(na_2, pg_SCH2[285:970,c(14:15)], na_3) 
SCH_Rib2 <-  cbind(pg_SCH2$DT, pg_SCH2$Prediction, SCH_Rib2)
colnames(SCH_Rib2) <- c("DT", "Prediction", "Lower", "Upper")
na_4 <- cbind(rep(NA,972), rep(NA,972))
colnames(na_4) <- c("Lower", "Upper")
SCH_Rib3 <-  rbind(na_4,  pg_SCH2[971:4482,c(14:15)]) 
SCH_Rib3 <- cbind(pg_SCH2$DT, pg_SCH2$Prediction, SCH_Rib3)
colnames(SCH_Rib3) <- c("DT", "Prediction", "Lower", "Upper")

#add in lab NOx for comparison
SCH2$DT <- as.Date(dmy_hm(SCH2$DateTime))
SCH2$Prediction <- SCH2$Nox_Lab
SCH2_Lab <- data.frame(cbind(SCH2$DT, SCH2$Prediction, Lower = NA, Upper = NA))
colnames(SCH2_Lab) <- c("DT", "Prediction", "Lower", "Upper")

#Plot backtransformed predictions with bias correction
ggplot(pg_SCH2,aes(as.Date(DT),Prediction)) +  
  geom_path(data=pg_SCH2,aes(as.Date(DT), Upper), color="darkgrey") +  
  geom_path(data=pg_SCH2,aes(as.Date(DT), Lower), color="darkgrey") + 
  theme_bw() +xlab("Time")+ ylab("NOx (mg/L) predicted at SC") + 
  geom_ribbon(data=SCH_Rib1,aes(ymin=Lower,ymax=Upper), alpha=0.1) + 
  geom_ribbon(data=SCH_Rib2,aes(ymin=Lower,ymax=Upper), alpha=0.1) + 
  geom_ribbon(data=SCH_Rib3,aes(ymin=Lower,ymax=Upper), alpha=0.1) + 
  geom_path(color=pal[3], size=1) + ylim(0,5.1) +
  geom_point(data = SCH2_Lab[103:143,], shape = 21, size=1, fill = "white") 

  
 
#######################################################################################
####### Now, produce figures for supplementary information
#######################################################################################
  

#### Supplementary Figures
#### Figure S1
ggplot(Lab,aes(x=log10(Turb_Lab),y=log10(TSS_Lab), color=Site)) + 
  geom_point(aes(shape=T15), size=2) +
  xlab("Log transformed turbidity (NTU)") + ylab("Log transformed TSS (mg/L) ") + 
  scale_color_manual(values = pal) + facet_grid(.~Site) + theme_bw()


#### Figures S2-4
ggplot(Lab2,aes(x=log10(Turb_Lab),y=log10(Nox_Lab), color=Site)) + 
  geom_point(size=2) +
  xlab("Log transformed turbidity (NTU)") + ylab("Log transformed NOx (mg/L) ") + 
  scale_color_manual(values = pal) + facet_grid(.~Site) + theme_bw()
ggplot(Lab2,aes(x=log10(Cond_Lab),y=log10(Nox_Lab), color=Site)) + 
  geom_point(size=2) +
  xlab("Log transformed conductivity (uS/cm)") + ylab("Log transformed NOx (mg/L) ") + 
  scale_color_manual(values = pal) + facet_grid(.~Site) + theme_bw()
ggplot(Lab2,aes(x=log10(Level_Lab),y=log10(Nox_Lab), color=Site)) + 
  geom_point(size=2) +
  xlab("Log transformed level (m)") + ylab("Log transformed NOx (mg/L) ") +
  scale_color_manual(values = pal) + facet_grid(.~Site, scales = "free") + theme_bw()


#### Figures S5-6
#Figure S5
 ggplot(FigS56, aes(x=as.Date(dmy_hm(DateTime)),y=Residuals, color=Site)) + 
   geom_point(size=2) + facet_grid(.~Site) + 
   scale_color_manual(values = pal) + 
   xlab("Time") + ylab("Residuals of TSS model") + 
   theme_bw() +
   geom_abline(slope=0, intercept=0,linetype="dotted") + 
   theme(axis.text.x=element_text(angle=60, hjust=1))
#Figure S6
 ggplot(FigS56, aes(x=Fitted,y=Residuals, color=Site)) +
   geom_point(size=2) + facet_grid(.~Site) +  
   scale_color_manual(values = pal) + 
   xlab("Fitted Values") + ylab("Residuals of TSS model") + 
   theme_bw() +
   geom_abline(slope=0, intercept=0,linetype="dotted") + 
   theme(legend.position='none')
 ggplot(FigS56, aes(x=Fitted,y=Residuals, color=Site)) + 
   geom_point(size=2) + facet_grid(.~T15) +  
   scale_color_manual(values = pal) + 
   xlab("Fitted Values") + ylab("Residuals of TSS model") + 
   theme_bw() +
   geom_abline(slope=0, intercept=0,linetype="dotted") + 
   theme(legend.position='none')
 ggplot(FigS56, aes(x=Site,y=Residuals, color=Site)) + 
   geom_boxplot(varwidth = TRUE,size=1) +  
   scale_color_manual(values = pal) + 
   xlab("Site") + ylab("Residuals of TSS model") + 
   theme_bw() + 
   theme(legend.position='none') #+ coord_flip()
 ggplot(FigS56, aes(x=T15,y=Residuals)) + 
   geom_boxplot(varwidth = TRUE,size=1) + 
   xlab("T15") + ylab("Residuals of TSS model") + 
   theme_bw() + 
   theme(legend.position='none') #+ coord_flip()
 ggplot(FigS56, aes(sample=Residuals, color=Site)) +
   stat_qq(size=2) + stat_qq_line() + 
   facet_grid(.~Site) + theme_bw() +  
   scale_color_manual(values = pal) + 
   xlab("Residuals of TSS model") + ylab("Quantiles of standard normal") + 
   theme(legend.position='none')
 ggplot(FigS56, aes(sample=Residuals)) +
   stat_qq(size=2) + stat_qq_line() + 
   facet_grid(.~T15) + theme_bw() + 
   xlab("Residuals of TSS model") + ylab("Quantiles of standard normal") + 
   theme(legend.position='none')

 
 
#### Figures S7-8
#Figure S7
 ggplot(FigS78, aes(x=as.Date(dmy_hm(FigS78$DateTime)),y=Residuals, color=Site)) + 
   geom_point(size=2) + facet_grid(.~Site) + 
   scale_color_manual(values = pal) + 
   xlab("Time") + ylab("Residuals of NOx model")+ 
   theme_bw() +
   geom_abline(slope=0, intercept=0,linetype="dotted") + 
   theme(axis.text.x=element_text(angle=60, hjust=1))
#Figure S8
 ggplot(FigS78, aes(x=Fitted, y=Residuals, color=Site)) + 
   geom_point(size=2) + facet_grid(.~Site, scales="free_x") +  
   scale_color_manual(values = pal) + 
   xlab("Fitted Values") + ylab("Residuals of NOx model") + 
   theme_bw() + 
   geom_abline(slope=0, intercept=0,linetype="dotted") + 
   theme(legend.position='none')
 ggplot(FigS78, aes(x=Site,y=Residuals, color=Site)) + 
   geom_boxplot(varwidth = TRUE,size=1) +  
   scale_color_manual(values = pal) + xlab("Site") + ylab("Residuals of NOx model") +
   theme_bw() + 
   theme(legend.position='none') #+ coord_flip()
 ggplot(FigS78, aes(sample=Residuals, color=Site)) +
   stat_qq(size=2) + stat_qq_line() + 
   facet_grid(.~Site) + theme_bw() +  
   scale_color_manual(values = pal) + 
   xlab("Residuals of NOx models") + ylab("Quantiles of standard normal") + 
   theme(legend.position='none')
